# Supplementary material for: Optineurin links Hace1-dependent Rac ubiquitylation to integrin-mediated mechanotransduction to control bacterial invasion and cell division
Source: Nat Commun. 2022 Oct 13;13:6059. doi: 10.1038/s41467-022-33803-x (PMC9561704; doi:10.1038/s41467-022-33803-x)
Supplement: Supplementary file 4 — Supplementary Data1–4 [file 41467_2022_33803_MOESM4_ESM.xlsx]

## Sheet: Data1
Supplementary Data 1. List of quantified proteins in HUVEC cells subjected to different levels of ECM stiffness (n=1,804). Pairwise statistical tests were performed to reveal proteins that were significantly regulated under different substrate rigidity conditions. Columns from left to right contain: an indication whether the protein is significantly up- or downregulated, -log10 (adjusted p-value/…
4kPa vs 1kPa			50kPa vs 1kPa			50kPa vs 4kPa
Significant	adj. p-value	log2 FoldChange	Significant	adj. p-value	log2 FoldChange	Significant	adj. p-value	log2 FoldChange	Uniprot ID	Protein names	Gene names
+	0.002	2.79	+	1.6e-06	4.18	+	0.045	1.39	O94760	N(G),N(G)-dimethylarginine dimethylaminohydrolase 1	DDAH1
+	0.0095	2.03	+	2.5e-06	3.97	+	0.0081	1.95	Q15075	Early endosome antigen 1	EEA1
+	0.0066	1.67	+	8.8e-06	2.75	+	0.044	1.09	Q8IVF2	Protein AHNAK2	AHNAK2
+	0.0057	1.52	+	2.4e-06	2.76	+	0.013	1.24	O00499	Myc box-dependent-interacting protein 1	BIN1
+	0.0093	-1.27	+	3.2e-06	-2.41	+	0.012	-1.14	CON__P50448;P05155	Plasma protease C1 inhibitor	SERPING1
+	0.0302	1.74	+	3e-05	3.31	+	0.034	1.57	Q93052	Lipoma-preferred partner	LPP
+	0.0148	1.65	+	1.9e-05	2.88	+	0.045	1.23	P62993	Growth factor receptor-bound protein 2	GRB2
+	0.0479	1.22	+	6.7e-05	2.4	+	0.042	1.18	Q9NP74	Palmdelphin	PALMD
+	0.0199	-1.01	+	2.5e-06	-2.22	+	0.0038	-1.22	CON__P02769
+	0.0384	-1.03	+	7.9e-07	-2.91	+	0.00054	-1.88	CON__ENSEMBL:ENSBTAP00000018229;P02774	Vitamin D-binding protein	GC
+	0.0241	-1.05	+	6.3e-07	-2.74	+	0.00068	-1.68	CON__Q2KJF1;P04217	Alpha-1B-glycoprotein	A1BG
+	0.027	-1.05	+	1.7e-06	-2.54	+	0.0021	-1.5	CON__Q58D62
+	0.027	-1.06	+	2.4e-06	-2.5	+	0.0029	-1.44	CON__Q3SZ57
+	0.0284	-1.07	+	3e-07	-3.24	+	0.00014	-2.17	CON__Q9TTE1
+	0.027	-1.12	+	7.3e-07	-2.93	+	0.00077	-1.81	CON__P28800;P08697	Alpha-2-antiplasmin	SERPINF2
+	0.027	-1.22	+	1.7e-05	-2.39	+	0.022	-1.18	CON__Q3SZV7
+	0.0337	-1.25	+	6.2e-07	-3.59	+	0.00026	-2.35	CON__REFSEQ:XP_001252647
+	0.0148	-1.4	+	1.3e-05	-2.54	+	0.03	-1.14	CON__ENSEMBL:ENSBTAP00000024466
+	0.0172	-1.71	+	1.7e-05	-3.11	+	0.032	-1.4	CON__ENSEMBL:ENSBTAP00000007350
+	0.0029	3.44	+	3.6e-05	4.32		0.38	0.87	Q13435	Splicing factor 3B subunit 2	SF3B2
+	0.0049	3.38	+	0.00029	3.7		0.79	0.32	P37108	Signal recognition particle 14 kDa protein	SRP14
+	0.002	3.24	+	6.9e-05	3.59		0.72	0.34	P63151;Q66LE6;Q00005;Q9Y2T4	Serine/threonine-protein phosphatase 2A 55 kDa regulatory subunit B alpha isoform;Serine/threonine-protein phosphatase 2A 55 kDa regulatory subunit B delta isoform;Serine/threonine-protein phosphatase 2A 55 kDa regulatory subunit B beta isoform;Serine/threonine-protein phosphatase 2A 55 kDa regulatory subunit B gamma isoform	PPP2R2A;PPP2R2D;PPP2R2B;PPP2R2C
+	0.002	2.75	+	1.7e-05	3.09		0.63	0.34	P09960	Leukotriene A-4 hydrolase	LTA4H
+	0.0049	2.54	+	0.00043	2.64		0.92	0.1	P54577	Tyrosine--tRNA ligase, cytoplasmic	YARS
+	0.002	2.54	+	1.8e-05	3.07		0.43	0.53	Q9BTT0	Acidic leucine-rich nuclear phosphoprotein 32 family member E	ANP32E
+	0.005	2.49	+	0.0031	2.02		0.57	-0.47	Q16698	2,4-dienoyl-CoA reductase, mitochondrial	DECR1
+	0.0093	2.47	+	6.7e-05	3.52		0.21	1.05	Q9UN86	Ras GTPase-activating protein-binding protein 2	G3BP2
+	0.002	2.41	+	0.00048	2.13		0.69	-0.28	Q13177;O75914;Q13153	Serine/threonine-protein kinase PAK 2;Serine/threonine-protein kinase PAK 3;Serine/threonine-protein kinase PAK 1	PAK2;PAK3;PAK1
+	0.002	2.38	+	0.00016	2.38		1	0.01	P09525	Annexin A4	ANXA4
+	0.0072	2.36	+	0.0023	2.11		0.79	-0.24	Q99613;B5ME19	Eukaryotic translation initiation factor 3 subunit C;Eukaryotic translation initiation factor 3 subunit C-like protein	EIF3C;EIF3CL
+	0.0033	2.27	+	2e-05	3.07		0.22	0.81	Q14258	E3 ubiquitin/ISG15 ligase TRIM25	TRIM25
+	0.0093	2.2	+	1.8e-05	3.56		0.063	1.36	P28838	Cytosol aminopeptidase	LAP3
+	0.0034	1.95	+	0.004	1.44		0.38	-0.51	Q9H9B4	Sideroflexin-1	SFXN1
+	0.0049	1.94	+	0.00011	2.33		0.54	0.39	P61221	ATP-binding cassette sub-family E member 1	ABCE1
+	0.0071	1.92	+	2.5e-05	2.89		0.11	0.97	P07686	Beta-hexosaminidase subunit beta	HEXB
+	0.0059	1.78	+	0.00042	1.92		0.84	0.14	Q9UNH7	Sorting nexin-6	SNX6
+	0.0088	1.68	+	8e-05	2.32		0.26	0.64	Q00341	Vigilin	HDLBP
+	0.005	1.62	+	4.5e-05	2.18		0.27	0.55	Q96RS6	NudC domain-containing protein 1	NUDCD1
+	0.0049	1.3	+	7.6e-05	1.62		0.43	0.32	P25786	Proteasome subunit alpha type-1	PSMA1
+	0.002	1.21	+	5.1e-05	1.3		0.81	0.09	Q16222	UDP-N-acetylhexosamine pyrophosphorylase	UAP1
+	0.0097	1.13	+	0.0001	1.56		0.26	0.44	Q99733	Nucleosome assembly protein 1-like 4	NAP1L4
+	0.0057	1.07	+	1.3e-05	1.66		0.074	0.59	P19338	Nucleolin	NCL
+	0.0098	1.03	+	1.9e-05	1.69		0.061	0.66	P49321	Nuclear autoantigenic sperm protein	NASP
+	0.007	-1.11	+	6.4e-05	-1.53		0.25	-0.41	CON__Q3SX09
+	0.0032	-1.16	+	8.4e-07	-2.08		0.0088	-0.92	CON__P15497;P02647	Apolipoprotein A-I	APOA1
+	0.0077	-1.28	+	0.002	-1.18		0.85	0.1	CON__Q95121;P36955	Pigment epithelium-derived factor	SERPINF1
+	0.0024	-1.42	+	2.5e-06	-2.2		0.045	-0.78	CON__Q2UVX4
+	0.0024	-1.57	+	4e-05	-1.9		0.46	-0.33	CON__Q3Y5Z3
+	0.0024	-1.62	+	4.6e-06	-2.4		0.077	-0.77	CON__Q9TRI1;P19823	Inter-alpha-trypsin inhibitor heavy chain H2	ITIH2
+	0.0049	-1.65	+	0.00023	-1.84		0.74	-0.19	CON__Q3SZH5
+	0.0075	-1.89	+	0.033	-1.09		0.2	0.8	CON__Q05443;P51884	Lumican	LUM
+	0.0095	-2.18	+	0.015	-1.53		0.39	0.65	CON__ENSEMBL:ENSBTAP00000037665
+	0.0057	-2.18	+	0.00051	-2.27		0.91	-0.1	CON__Q2KJC7
+	0.002	-2.27	+	0.00093	-1.8		0.43	0.47	CON__ENSEMBL:ENSBTAP00000018574;P05546	Heparin cofactor 2	SERPIND1
+	0.0066	-2.49	+	0.0093	-1.78		0.39	0.71	CON__Q28085
+	0.0023	-2.88	+	3.2e-05	-3.48		0.46	-0.6	CON__Q1A7A4
+	0.0284	3.95	+	0.00054	5.41		0.38	1.46	P43487;Q9C010	Ran-specific GTPase-activating protein;cAMP-dependent protein kinase inhibitor beta	RANBP1;PKIB
+	0.0353	2.82	+	0.0028	3.29		0.74	0.47	P47813;O14602	Eukaryotic translation initiation factor 1A, X-chromosomal;Eukaryotic translation initiation factor 1A, Y-chromosomal	EIF1AX;EIF1AY
+	0.0359	2.72	+	0.0061	2.85		0.93	0.13	Q92804	TATA-binding protein-associated factor 2N	TAF15
+	0.0268	2.63	+	0.0035	2.76		0.92	0.13	P11766	Alcohol dehydrogenase class-3	ADH5
+	0.0265	2.6	+	0.00089	3.27		0.55	0.67	Q04837	Single-stranded DNA-binding protein, mitochondrial	SSBP1
+	0.0205	2.55	+	0.00071	3.18		0.56	0.63	P20042	Eukaryotic translation initiation factor 2 subunit 2	EIF2S2
+	0.0195	2.54	+	0.00043	3.32		0.44	0.78	Q99471	Prefoldin subunit 5	PFDN5
+	0.0107	2.51	+	0.0012	2.64		0.9	0.13	O75947	ATP synthase subunit d, mitochondrial	ATP5PD
+	0.0109	2.51	+	0.00044	3.02		0.6	0.5	Q15424	Scaffold attachment factor B1	SAFB
+	0.0328	2.46	+	0.012	2.23		0.86	-0.23	P62306	Small nuclear ribonucleoprotein F	SNRPF
+	0.0148	2.34	+	0.00044	2.93		0.52	0.59	P84103	Serine/arginine-rich splicing factor 3	SRSF3
+	0.0111	2.33	+	7.9e-05	3.41		0.19	1.08	O15347	High mobility group protein B3	HMGB3
+	0.0337	2.29	+	0.0091	2.21		0.95	-0.08	P35222	Catenin beta-1	CTNNB1
+	0.0415	2.27	+	0.0052	2.51		0.85	0.24	P62269	40S ribosomal protein S18	RPS18
+	0.0352	2.27	+	0.0048	2.45		0.88	0.18	Q14195;Q14194	Dihydropyrimidinase-related protein 3;Dihydropyrimidinase-related protein 1	DPYSL3;CRMP1
+	0.0384	2.27	+	0.00067	3.27		0.33	1	Q15417	Calponin-3	CNN3
+	0.0489	2.26	+	0.00047	3.55		0.22	1.3	Q16629	Serine/arginine-rich splicing factor 7	SRSF7
+	0.0148	2.11	+	0.00018	2.93		0.29	0.82	Q9NQ88	Fructose-2,6-bisphosphatase TIGAR	TIGAR
+	0.027	2.05	+	0.0021	2.33		0.78	0.28	P16152	Carbonyl reductase [NADPH] 1	CBR1
+	0.0336	2.05	+	0.0044	2.21		0.88	0.16	Q9UBS4;H7C2Y5	DnaJ homolog subfamily B member 11;Uncharacterized protein (Fragment)	DNAJB11;
+	0.0107	2.03	+	6.4e-05	3.03		0.15	1	Q13442	28 kDa heat- and acid-stable phosphoprotein	PDAP1
+	0.0265	2	+	0.003	2.14		0.89	0.14	O43324	Eukaryotic translation elongation factor 1 epsilon-1	EEF1E1
+	0.0284	2	+	0.0016	2.39		0.67	0.4	P11233	Ras-related protein Ral-A	RALA
+	0.0373	1.98	+	0.00073	2.8		0.36	0.82	P00390	Glutathione reductase, mitochondrial	GSR
+	0.0172	1.95	+	0.00021	2.74		0.29	0.79	O60884	DnaJ homolog subfamily A member 2	DNAJA2
+	0.0471	1.95	+	0.0015	2.63		0.47	0.68	Q07955	Serine/arginine-rich splicing factor 1	SRSF1
+	0.0302	1.89	+	0.00015	3.06		0.13	1.17	Q9UBR2	Cathepsin Z	CTSZ
+	0.0337	1.84	+	0.00016	3.04		0.12	1.2	O95865	N(G),N(G)-dimethylarginine dimethylaminohydrolase 2	DDAH2
+	0.0107	1.83	+	1.7e-05	3.07		0.052	1.24	P11310	Medium-chain specific acyl-CoA dehydrogenase, mitochondrial	ACADM
+	0.0493	1.79	+	0.034	1.46		0.73	-0.33	O15371	Eukaryotic translation initiation factor 3 subunit D	EIF3D
+	0.0416	1.77	+	0.0006	2.63		0.29	0.86	P24666	Low molecular weight phosphotyrosine protein phosphatase	ACP1
+	0.0493	1.75	+	0.0017	2.35		0.48	0.6	P07384	Calpain-1 catalytic subunit	CAPN1
+	0.0197	1.73	+	0.00015	2.57		0.21	0.84	Q8N3V7	Synaptopodin	SYNPO
+	0.0107	1.7	+	0.0017	1.72		0.98	0.02	O15400	Syntaxin-7	STX7
+	0.0423	1.7	+	0.0044	1.93		0.8	0.23	Q9H098	Protein FAM107B	FAM107B
+	0.0415	1.7	+	0.0032	2.02		0.71	0.32	Q9UJ70	N-acetyl-D-glucosamine kinase	NAGK
+	0.0365	1.69	+	0.0067	1.75		0.95	0.06	Q9NZL9	Methionine adenosyltransferase 2 subunit beta	MAT2B
+	0.0461	1.66	+	0.013	1.62		0.96	-0.05	O15355	Protein phosphatase 1G	PPM1G
+	0.047	1.62	+	0.00051	2.5		0.24	0.88	P05106;H3BM21	Integrin beta-3;Integrin beta (Fragment)	ITGB3;
+	0.0195	1.61	+	0.0008	1.95		0.62	0.34	P23919	Thymidylate kinase	DTYMK
+	0.0231	1.59	+	0.00093	1.95		0.6	0.36	P49588	Alanine--tRNA ligase, cytoplasmic	AARS
+	0.0354	1.59	+	0.00054	2.31		0.3	0.72	Q02750	Dual specificity mitogen-activated protein kinase kinase 1	MAP2K1
+	0.0312	1.52	+	7.6e-05	2.67		0.071	1.14	Q13573	SNW domain-containing protein 1	SNW1
+	0.0325	1.5	+	6.2e-05	2.73		0.055	1.23	Q96HE7	ERO1-like protein alpha	ERO1A
+	0.0449	1.48	+	0.01	1.49		1	0.01	O75874	Isocitrate dehydrogenase [NADP] cytoplasmic	IDH1
+	0.0199	1.42	+	0.00013	2.14		0.18	0.72	P98082	Disabled homolog 2	DAB2
+	0.0496	1.41	+	0.003	1.76		0.64	0.35	Q8NBJ7	Inactive C-alpha-formylglycine-generating enzyme 2	SUMF2
+	0.0312	1.32	+	5.4e-05	2.41		0.052	1.08	Q9Y314	Nitric oxide synthase-interacting protein	NOSIP
+	0.0337	1.3	+	0.00015	2.15		0.12	0.86	Q9UDY2	Tight junction protein ZO-2	TJP2
+	0.0284	-1.23	+	0.0012	-1.53		0.59	-0.3	CON__Q0V8M9;Q06033	Inter-alpha-trypsin inhibitor heavy chain H3	ITIH3
+	0.0197	-1.28	+	0.0016	-1.41		0.82	-0.14	CON__ENSEMBL:ENSBTAP00000024146
+	0.0353	-1.37	+	0.0012	-1.8		0.49	-0.44	CON__P00735;P00734	Prothrombin	F2
+	0.0148	-1.51	+	0.00039	-1.92		0.48	-0.41	CON__Q3T052
+	0.0394	-1.55	+	0.00033	-2.46		0.19	-0.91	CON__P06868;P00747	Plasminogen	PLG
+	0.0284	-1.7	+	0.00025	-2.58		0.21	-0.88	CON__P17690;P02749	Beta-2-glycoprotein 1	APOH
+	0.0284	-2.21	+	0.00014	-3.57		0.13	-1.36	CON__P01030
+	0.0349	-2.23	+	0.002	-2.71		0.66	-0.48	CON__Q32PJ2
+	0.0353	-2.5	+	0.0008	-3.45		0.39	-0.96	CON__Q05B55
+	0.0365	-2.51	+	0.0036	-2.87		0.79	-0.35	CON__P17697
+	0.0384	-2.82	+	0.035	-2.18		0.65	0.64	CON__Q0VCM5;P19827	Inter-alpha-trypsin inhibitor heavy chain H1	ITIH1
+	0.0151	-1.48		0.12	0.68	+	0.00078	2.16	Q9NYF8	Bcl-2-associated transcription factor 1	BCLAF1
+	0.002	1.47		0.037	0.66		0.038	-0.81	P05121	Plasminogen activator inhibitor 1	SERPINE1
+	0.0029	-1.06		0.022	-0.57		0.093	0.49	CON__ENSEMBL:ENSBTAP00000016046;P23142	Fibulin-1	FBLN1
+	0.0322	-2.57		0.1	-1.43		0.29	1.15	CON__P02777
	0.1167	1.39	+	1.1e-05	4.14	+	0.0029	2.76	P50479	PDZ and LIM domain protein 4	PDLIM4
	0.2187	1.28	+	0.00032	3.44	+	0.029	2.17	P62995	Transformer-2 protein homolog beta	TRA2B
	0.1371	1.2	+	0.00015	2.95	+	0.026	1.74	Q92823	Neuronal cell adhesion molecule	NRCAM
	0.1371	1.12	+	0.00027	2.56	+	0.043	1.44	Q9UHY7	Enolase-phosphatase E1	ENOPH1
	0.3064	1.05	+	0.00054	3.15	+	0.031	2.09	P26373	60S ribosomal protein L13	RPL13
	0.2325	1.04	+	0.00011	3.26	+	0.01	2.22	P30046;A6NHG4	D-dopachrome decarboxylase;D-dopachrome decarboxylase-like protein	DDT;DDTL
	0.2356	0.84	+	0.0003	2.37	+	0.025	1.53	Q9ULC4;A0A3B3IRV3	Malignant T-cell-amplified sequence 1;Malignant T-cell-amplified sequence	MCTS1;MCTS2P
	0.1167	0.81	+	4.4e-06	2.6	+	0.0014	1.79	P12270	Nucleoprotein TPR	TPR
	0.1019	0.79	+	2.6e-05	2.04	+	0.0078	1.26	P98160	Basement membrane-specific heparan sulfate proteoglycan core protein	HSPG2
	0.3715	0.79	+	0.0004	2.82	+	0.018	2.04	Q13201	Multimerin-1	MMRN1
	0.3638	0.78	+	0.00094	2.48	+	0.037	1.7	Q01085	Nucleolysin TIAR	TIAL1
	0.3623	0.77	+	0.0013	2.33	+	0.047	1.56	O95232	Luc7-like protein 3	LUC7L3
	0.469	0.74	+	0.00076	2.99	+	0.022	2.24	P07942	Laminin subunit beta-1	LAMB1
	0.3517	0.74	+	0.00078	2.35	+	0.033	1.61	Q16270	Insulin-like growth factor-binding protein 7	IGFBP7
	0.3562	0.73	+	0.0011	2.23	+	0.042	1.51	Q9HC38	Glyoxalase domain-containing protein 4	GLOD4
	0.3879	0.71	+	0.0012	2.29	+	0.041	1.59	Q15836;L7N2F9;P63027	Vesicle-associated membrane protein 3;Uncharacterized protein (Fragment);Vesicle-associated membrane protein 2	VAMP3;;VAMP2
	0.4665	0.71	+	0.0021	2.5	+	0.047	1.78	Q96C90	Protein phosphatase 1 regulatory subunit 14B	PPP1R14B
	0.3469	0.7	+	0.00045	2.37	+	0.022	1.67	P36873	Serine/threonine-protein phosphatase PP1-gamma catalytic subunit	PPP1CC
	0.4198	0.7	+	0.00068	2.6	+	0.023	1.9	P61077;P62837;Q9Y2X8;P51668	Ubiquitin-conjugating enzyme E2 D3;Ubiquitin-conjugating enzyme E2 D2;Ubiquitin-conjugating enzyme E2 D4;Ubiquitin-conjugating enzyme E2 D1	UBE2D3;UBE2D2;UBE2D4;UBE2D1
	0.4102	0.65	+	0.00038	2.52	+	0.014	1.87	Q8WU90	Zinc finger CCCH domain-containing protein 15	ZC3H15
	0.5606	0.61	+	0.0011	2.86	+	0.022	2.25	Q16718	NADH dehydrogenase [ubiquinone] 1 alpha subcomplex subunit 5	NDUFA5
	0.48	0.6	+	0.00012	3.09	+	0.0033	2.49	Q86UP2	Kinectin	KTN1
	0.4549	0.59	+	8.2e-05	2.94	+	0.0031	2.36	P35080	Profilin-2	PFN2
	0.4717	0.54	+	0.002	1.91	+	0.044	1.37	P38117	Electron transfer flavoprotein subunit beta	ETFB
	0.3235	0.54	+	2.2e-06	2.98	+	0.00014	2.43	Q9UNF0	Protein kinase C and casein kinase substrate in neurons protein 2	PACSIN2
	0.5902	0.53	+	0.0028	2.3	+	0.042	1.77	O15382	Branched-chain-amino-acid aminotransferase, mitochondrial	BCAT2
	0.4023	0.52	+	0.00011	2.29	+	0.0039	1.77	Q00169	Phosphatidylinositol transfer protein alpha isoform	PITPNA
	0.4927	0.51	+	0.0006	2.24	+	0.016	1.73	P19387	DNA-directed RNA polymerase II subunit RPB3	POLR2C
	0.5065	0.51	+	0.0026	1.88	+	0.048	1.38	Q9Y4E8;P51784	Ubiquitin carboxyl-terminal hydrolase 15;Ubiquitin carboxyl-terminal hydrolase 11	USP15;USP11
	0.3979	0.5	+	0.0012	1.66	+	0.041	1.15	O75312	Zinc finger protein ZPR1	ZPR1
	0.6134	0.5	+	0.00084	2.75	+	0.015	2.25	P07108	Acyl-CoA-binding protein	DBI
	0.5121	0.5	+	0.00099	2.15	+	0.023	1.65	Q9Y333	U6 snRNA-associated Sm-like protein LSm2	LSM2
	0.5675	0.48	+	0.00075	2.39	+	0.016	1.91	P49903	Selenide, water dikinase 1	SEPHS1
	0.6403	0.44	+	0.0038	2.13	+	0.044	1.69	P60983	Glia maturation factor beta	GMFB
	0.4756	0.44	+	0.00065	1.82	+	0.019	1.38	Q9UIJ7	GTP:AMP phosphotransferase AK3, mitochondrial	AK3
	0.6346	0.42	+	0.00018	2.9	+	0.0033	2.48	Q86V48	Leucine zipper protein 1	LUZP1
	0.5911	0.41	+	0.00019	2.5	+	0.0036	2.09	Q99459	Cell division cycle 5-like protein	CDC5L
	0.6963	0.4	+	0.0025	2.38	+	0.028	1.98	Q99614	Tetratricopeptide repeat protein 1	TTC1
	0.786	0.37	+	0.00071	3.46	+	0.0073	3.09	P07919	Cytochrome b-c1 complex subunit 6, mitochondrial	UQCRH
	0.6859	0.37	+	0.042	-1.29	+	0.036	-1.66	Q9NVS2	39S ribosomal protein S18a, mitochondrial	MRPS18A
	0.6859	0.36	+	0.0013	2.23	+	0.018	1.87	Q7Z3B4	Nucleoporin p54	NUP54
	0.7935	0.32	+	0.0075	2.2	+	0.048	1.88	O14773	Tripeptidyl-peptidase 1	TPP1
	0.3645	0.32	+	7.2e-05	1.37	+	0.0033	1.06	P41567	Eukaryotic translation initiation factor 1	EIF1
	0.6473	0.31	+	0.003	1.56	+	0.036	1.26	P31949	Protein S100-A11	S100A11
	0.4918	0.31	+	0.00023	1.5	+	0.006	1.19	P56537;A0A0U1RQV5	Eukaryotic translation initiation factor 6;Uncharacterized protein (Fragment)	EIF6;
	0.7851	0.29	+	0.0042	2.11	+	0.032	1.82	Q6P587	Acylpyruvase FAHD1, mitochondrial	FAHD1
	0.8469	0.26	+	0.007	2.39	+	0.041	2.13	O00592	Podocalyxin	PODXL
	0.7734	0.26	+	0.0066	1.65	+	0.047	1.4	Q641Q2;Q5SRD0	WASH complex subunit 2A;WASH complex subunit 2D	WASHC2A;WASHC2D
	0.626	0.26	+	0.0018	1.31	+	0.026	1.06	Q9Y224	RNA transcription, translation and transport factor protein	RTRAF
	0.7501	0.25	+	0.0011	1.96	+	0.012	1.71	Q9Y5K6	CD2-associated protein	CD2AP
	0.844	0.23	+	0.0066	2.06	+	0.04	1.83	P07203	Glutathione peroxidase 1	GPX1
	0.7734	0.23	+	0.0056	1.53	+	0.043	1.3	Q6YHK3	CD109 antigen	CD109
	0.8282	0.22	+	0.005	1.86	+	0.032	1.64	Q6UN15	Pre-mRNA 3-end-processing factor FIP1	FIP1L1
	0.8586	0.21	+	0.0046	2.16	+	0.028	1.95	O75607	Nucleoplasmin-3	NPM3
	0.8421	0.2	+	0.00042	2.63	+	0.0035	2.43	P19404	NADH dehydrogenase [ubiquinone] flavoprotein 2, mitochondrial	NDUFV2
	0.8229	0.19	+	0.00034	2.24	+	0.0033	2.06	Q01658	Protein Dr1	DR1
	0.8329	0.17	+	0.0011	1.91	+	0.0093	1.73	P04179	Superoxide dismutase [Mn], mitochondrial	SOD2
	0.9057	0.15	+	0.0015	2.57	+	0.0099	2.41	Q16204	Coiled-coil domain-containing protein 6	CCDC6
	0.8469	0.14	+	0.00031	2	+	0.0029	1.86	O43583	Density-regulated protein	DENR
	0.8627	0.13	+	1e-05	2.8	+	0.00014	2.67	Q96IZ0	PRKC apoptosis WT1 regulator protein	PAWR
	0.8981	0.12	+	0.011	1.39	+	0.047	1.27	P23193;Q15560	Transcription elongation factor A protein 1;Transcription elongation factor A protein 2	TCEA1;TCEA2
	0.8975	0.12	+	0.00059	2.11	+	0.0039	1.99	Q13740	CD166 antigen	ALCAM
	0.9092	0.11	+	0.01	1.46	+	0.044	1.35	P61513;A6NKH3	60S ribosomal protein L37a;Putative 60S ribosomal protein L37a-like protein	RPL37A;RPL37AP8
	0.9454	0.1	+	0.0019	2.73	+	0.0099	2.64	Q9Y281	Cofilin-2	CFL2
	0.955	0.09	+	0.0036	2.79	+	0.017	2.7	P46926	Glucosamine-6-phosphate isomerase 1	GNPDA1
	0.9464	0.09	+	0.0074	2.11	+	0.03	2.03	P48637	Glutathione synthetase	GSS
	0.9167	0.09	+	0.0022	1.68	+	0.013	1.58	P51610;Q9Y5Z7	Host cell factor 1;Host cell factor 2	HCFC1;HCFC2
	0.9228	0.08	+	0.0013	1.66	+	0.0079	1.58	Q9HB07	UPF0160 protein MYG1, mitochondrial	C12orf10
	0.9511	0.08	+	0.005	2.17	+	0.022	2.09	Q9NUJ1	Mycophenolic acid acyl-glucuronide esterase, mitochondrial	ABHD10
	0.9352	0.06	+	0.0042	1.4	+	0.021	1.34	P62263	40S ribosomal protein S14	RPS14
	0.9459	0.06	+	0.0058	1.57	+	0.026	1.5	Q9BUL8	Programmed cell death protein 10	PDCD10
	0.9666	0.04	+	0.015	1.32	+	0.046	1.28	P53582	Methionine aminopeptidase 1	METAP1
	0.959	0.04	+	0.0083	1.36	+	0.031	1.31	Q08752	Peptidyl-prolyl cis-trans isomerase D	PPID
	0.9983	0	+	0.0056	1.51	+	0.021	1.51	Q92905	COP9 signalosome complex subunit 5	COPS5
	0.9983	0	+	0.015	1.24	+	0.043	1.24	Q96CV9	Optineurin	OPTN
	0.9761	-0.02	+	0.0056	1.21	+	0.019	1.23	Q8WUD4	Coiled-coil domain-containing protein 12	CCDC12
	0.9736	-0.03	+	0.0058	1.39	+	0.019	1.41	P42765	3-ketoacyl-CoA thiolase, mitochondrial	ACAA2
	0.981	-0.03	+	0.015	1.75	+	0.041	1.78	Q14498	RNA-binding protein 39	RBM39
	0.9761	-0.04	+	0.0044	2.03	+	0.015	2.07	P35244	Replication protein A 14 kDa subunit	RPA3
	0.9586	-0.05	+	0.022	1.17	+	0.047	1.21	O43290	U4/U6.U5 tri-snRNP-associated protein 1	SART1
	0.9671	-0.05	+	0.016	-1.58	+	0.048	-1.53	P33993	DNA replication licensing factor MCM7	MCM7
	0.9736	-0.06	+	0.0099	2.77	+	0.028	2.83	P51970	NADH dehydrogenase [ubiquinone] 1 alpha subcomplex subunit 8	NDUFA8
	0.9394	-0.07	+	0.0039	1.67	+	0.011	1.74	O95302;Q75LS8	Peptidyl-prolyl cis-trans isomerase FKBP9;Putative FK506-binding protein 9-like protein	FKBP9;FKBP9P1
	0.9092	-0.08	+	0.0018	1.35	+	0.0048	1.43	Q9NX40	OCIA domain-containing protein 1	OCIAD1
	0.9442	-0.09	+	0.019	1.66	+	0.043	1.75	Q969G5	Caveolae-associated protein 3	CAVIN3
	0.9167	-0.1	+	0.024	1.18	+	0.044	1.27	Q9NX24	H/ACA ribonucleoprotein complex subunit 2	NHP2
	0.905	-0.15	+	0.012	1.77	+	0.025	1.91	Q9BXS5;Q9Y6Q5	AP-1 complex subunit mu-1;AP-1 complex subunit mu-2	AP1M1;AP1M2
	0.9228	-0.15	+	0.0035	2.79	+	0.0099	2.95	Q9Y2V2	Calcium-regulated heat-stable protein 1	CARHSP1
	0.8815	-0.17	+	0.028	1.53	+	0.044	1.7	Q16864	V-type proton ATPase subunit F	ATP6V1F
	0.827	-0.18	+	0.003	1.65	+	0.006	1.83	Q92599	Septin-8	SEPTIN8
	0.8376	-0.2	+	0.012	1.59	+	0.022	1.79	O14929	Histone acetyltransferase type B catalytic subunit	HAT1
	0.6214	-0.2	+	6.2e-07	2.48	+	5.2e-07	2.69	P50897	Palmitoyl-protein thioesterase 1	PPT1
	0.8195	-0.22	+	0.013	1.56	+	0.021	1.78	Q9H6Z4	Ran-binding protein 3	RANBP3
	0.8303	-0.25	+	0.00067	2.84	+	0.0021	3.08	Q9Y3U8	60S ribosomal protein L36	RPL36
	0.8172	-0.29	+	0.036	1.65	+	0.044	1.94	P36405	ADP-ribosylation factor-like protein 3	ARL3
	0.7795	-0.3	+	0.012	1.78	+	0.017	2.08	Q6PKG0	La-related protein 1	LARP1
	0.7202	-0.31	+	0.024	1.37	+	0.025	1.68	P18583	Protein SON	SON
	0.7414	-0.31	+	0.0099	1.67	+	0.013	1.97	Q9Y3B4	Splicing factor 3B subunit 6	SF3B6
	0.7202	-0.32	+	0.044	1.22	+	0.042	1.54	Q86V81	THO complex subunit 4	ALYREF
	0.5473	-0.35	+	0.0039	1.35	+	0.0033	1.71	Q15654	Thyroid receptor-interacting protein 6	TRIP6
	0.6526	-0.35	+	0.041	1.15	+	0.032	1.5	Q8IXM3	39S ribosomal protein L41, mitochondrial	MRPL41
	0.6675	-0.36	+	0.023	1.37	+	0.022	1.73	O15160	DNA-directed RNA polymerases I and III subunit RPAC1	POLR1C
	0.6859	-0.36	+	0.015	1.57	+	0.016	1.94	P42766	60S ribosomal protein L35	RPL35
	0.3979	-0.38	+	0.00031	-1.49	+	0.012	-1.11	P52789;P52790	Hexokinase-2;Hexokinase-3	HK2;HK3
	0.6926	-0.45	+	0.0036	2.54	+	0.0044	2.99	P56211	cAMP-regulated phosphoprotein 19	ARPP19
	0.5279	-0.45	+	0.049	1.04	+	0.026	1.49	Q13595	Transformer-2 protein homolog alpha	TRA2A
	0.6226	-0.46	+	0.0017	2.38	+	0.0025	2.84	Q15435	Protein phosphatase 1 regulatory subunit 7	PPP1R7
	0.5279	-0.46	+	0.0025	1.79	+	0.0026	2.26	Q9GZL7	Ribosome biogenesis protein WDR12	WDR12
	0.5417	-0.47	+	5.4e-05	2.96	+	0.00014	3.43	Q92783	Signal transducing adapter molecule 1	STAM
	0.3979	-0.49	+	0.021	1.03	+	0.0078	1.52	Q969G3	SWI/SNF-related matrix-associated actin-dependent regulator of chromatin subfamily E member 1	SMARCE1
	0.4467	-0.55	+	0.017	1.32	+	0.0077	1.87	P52594	Arf-GAP domain and FG repeat-containing protein 1	AGFG1
	0.5331	-0.55	+	0.0044	1.98	+	0.0033	2.53	Q14980	Nuclear mitotic apparatus protein 1	NUMA1
	0.493	-0.55	+	0.01	1.61	+	0.006	2.16	Q9UMS0	NFU1 iron-sulfur cluster scaffold homolog, mitochondrial	NFU1
	0.5065	-0.56	+	0.004	1.95	+	0.0032	2.5	Q9NWV4	CXXC motif containing zinc binding protein	CZIB
	0.4968	-0.58	+	0.0023	2.13	+	0.0021	2.71	Q9Y6H1;Q5T1J5	Coiled-coil-helix-coiled-coil-helix domain-containing protein 2;Putative coiled-coil-helix-coiled-coil-helix domain-containing protein CHCHD2P9, mitochondrial	CHCHD2;CHCHD2P9
	0.4621	-0.63	+	0.036	1.36	+	0.016	1.99	P68036;A0A1B0GUS4	Ubiquitin-conjugating enzyme E2 L3;Ubiquitin-conjugating enzyme E2 L5	UBE2L3;UBE2L5
	0.3255	-0.68	+	0.012	1.35	+	0.0033	2.03	P09417	Dihydropteridine reductase	QDPR
	0.0818	-0.73	+	4.4e-06	-2.08	+	0.0021	-1.36	CON__P34955
	0.5121	-0.76	+	0.0021	2.94	+	0.0021	3.7	P20810	Calpastatin	CAST
	0.3064	-0.77	+	1.7e-05	-3.33	+	0.0014	-2.57	O95497	Pantetheinase	VNN1
	0.3106	-0.79	+	0.0092	1.61	+	0.0029	2.4	O75934	Pre-mRNA-splicing factor SPF27	BCAS2
	0.3583	-0.8	+	0.034	1.41	+	0.0099	2.21	Q15257	Serine/threonine-protein phosphatase 2A activator	PTPA
	0.2775	-0.82	+	0.014	1.46	+	0.0033	2.28	Q15785	Mitochondrial import receptor subunit TOM34	TOMM34
	0.095	-0.83	+	1.7e-05	-2.2	+	0.0046	-1.38	CON__Q3KUS7;P00751	Complement factor B	CFB
	0.1928	-0.83	+	0.03	1.06	+	0.0033	1.89	Q07157	Tight junction protein ZO-1	TJP1
	0.1923	-0.9	+	0.023	1.21	+	0.0031	2.11	P52888	Thimet oligopeptidase	THOP1
	0.0461	-0.92	+	6.2e-07	-2.84	+	0.00019	-1.93	CON__Q3SZR3
	0.1892	-0.92	+	0.014	1.35	+	0.0021	2.27	O76094	Signal recognition particle subunit SRP72	SRP72
	0.4156	-0.94	+	3e-05	-4.84	+	0.0017	-3.9	CON__A2I7N0
	0.2947	-0.94	+	0.00012	-3.28	+	0.0079	-2.34	CON__P04258;P02461	Collagen alpha-1(III) chain	COL3A1
	0.0622	-0.94	+	6.3e-07	-3.04	+	0.0002	-2.1	CON__Q0IIK2;CON__Q29443
	0.3722	-0.95	+	0.023	1.89	+	0.0075	2.84	Q9Y5L4	Mitochondrial import inner membrane translocase subunit Tim13	TIMM13
	0.0584	-0.97	+	6.3e-07	-3.12	+	0.00019	-2.15	CON__P41361
	0.0107	-0.99	+	3e-07	-2.63	+	0.00014	-1.64	CON__Q2KJ62
	0.3106	-1.04	+	3.6e-05	-4.21	+	0.0029	-3.17	CON__Q9N2I2
	0.284	-1.1	+	1.9e-05	-4.53	+	0.0021	-3.43	CON__Q2HJF0
	0.3063	-1.14	+	0.00011	-4.11	+	0.0067	-2.97	P02787	Serotransferrin	TF
	0.1215	-1.17	+	1.7e-05	-3.37	+	0.0036	-2.21	CON__P02768-1;P02768	Serum albumin	ALB
	0.4458	-1.25	+	0.044	2.45	+	0.018	3.7	P22392;O60361	Nucleoside diphosphate kinase B;Putative nucleoside diphosphate kinase	NME2;NME2P1
	0.1319	-1.43	+	3e-05	-4.02	+	0.006	-2.59	CON__REFSEQ:XP_585019;P43652	Afamin	AFM
	0.1347	-1.47	+	3.4e-05	-4.14	+	0.0067	-2.67	CON__P07224
	0.1231	-2	+	0.00027	-4.39	+	0.047	-2.39	CON__Q2KIT0
	0.0607	2.78	+	0.00028	4.95		0.11	2.16	P36578	60S ribosomal protein L4	RPL4
	0.1062	2.77	+	0.0099	3.48		0.69	0.71	P39019	40S ribosomal protein S19	RPS19
	0.0562	2.42	+	0.00079	3.71		0.27	1.29	Q96K17	Transcription factor BTF3 homolog 4	BTF3L4
	0.0607	2.32	+	0.018	2.27		0.97	-0.05	Q9H3K6	BolA-like protein 2	BOLA2B
	0.098	2.22	+	0.0024	3.35		0.37	1.13	Q9Y3B8	Oligoribonuclease, mitochondrial	REXO2
	0.134	2.2	+	0.0075	3.17		0.5	0.97	P30626	Sorcin	SRI
	0.0538	2.2	+	0.00059	3.44		0.23	1.25	Q02543	60S ribosomal protein L18a	RPL18A
	0.0561	2.17	+	0.041	1.74		0.72	-0.43	O00487	26S proteasome non-ATPase regulatory subunit 14	PSMD14
	0.1315	2.17	+	0.013	2.81		0.67	0.64	Q8NI22	Multiple coagulation factor deficiency protein 2	MCFD2
	0.1019	2.15	+	0.0016	3.48		0.27	1.34	P0DN76;Q01081;Q8WU68	Splicing factor U2AF 35 kDa subunit-like protein;Splicing factor U2AF 35 kDa subunit;Splicing factor U2AF 26 kDa subunit	U2AF1L5;U2AF1;U2AF1L4
	0.1923	2.15	+	0.0079	3.5		0.39	1.36	P61769	Beta-2-microglobulin	B2M
	0.1043	2.07	+	0.017	2.34		0.85	0.27	P00568	Adenylate kinase isoenzyme 1	AK1
	0.0909	2.06	+	0.0056	2.69		0.61	0.63	Q9NR31	GTP-binding protein SAR1a	SAR1A
	0.1341	2.04	+	0.015	2.59		0.7	0.55	P04792	Heat shock protein beta-1	HSPB1
	0.1031	2.03	+	0.0069	2.69		0.6	0.65	P82979;H0YHG0	SAP domain-containing ribonucleoprotein;Uncharacterized protein (Fragment)	SARNP;
	0.1895	2.01	+	0.017	2.84		0.6	0.83	Q15370	Elongin-B	ELOB
	0.1215	2	+	0.0018	3.43		0.24	1.42	P50914	60S ribosomal protein L14	RPL14
	0.1088	1.98	+	0.009	2.55		0.65	0.57	P13598	Intercellular adhesion molecule 2	ICAM2
	0.1258	1.97	+	0.005	2.94		0.43	0.98	P30533	Alpha-2-macroglobulin receptor-associated protein	LRPAP1
	0.0641	1.97	+	0.01	2.15		0.88	0.18	P61758	Prefoldin subunit 3	VBP1
	0.0975	1.96	+	0.03	1.94		0.99	-0.02	Q9Y230	RuvB-like 2	RUVBL2
	0.1319	1.92	+	0.03	2.14		0.88	0.22	Q9BRA2	Thioredoxin domain-containing protein 17	TXNDC17
	0.0766	1.91	+	0.0066	2.33		0.71	0.42	P31689	DnaJ homolog subfamily A member 1	DNAJA1
	0.0909	1.89	+	0.033	1.79		0.94	-0.1	P19367;Q2TB90	Hexokinase-1;Putative hexokinase HKDC1	HK1;HKDC1
	0.068	1.89	+	0.016	1.95		0.96	0.06	Q9Y6G9	Cytoplasmic dynein 1 light intermediate chain 1	DYNC1LI1
	0.0522	1.88	+	0.00029	3.21		0.13	1.33	Q8WWM7	Ataxin-2-like protein	ATXN2L
	0.1	1.84	+	0.018	2.02		0.88	0.18	Q16401	26S proteasome non-ATPase regulatory subunit 5	PSMD5
	0.0999	1.83	+	0.034	1.77		0.96	-0.05	P34897;P34896	Serine hydroxymethyltransferase, mitochondrial;Serine hydroxymethyltransferase, cytosolic	SHMT2;SHMT1
	0.097	1.83	+	0.0023	2.78		0.36	0.95	P62753	40S ribosomal protein S6	RPS6
	0.1096	1.83	+	0.048	1.69		0.92	-0.13	Q9UBQ5	Eukaryotic translation initiation factor 3 subunit K	EIF3K
	0.0743	1.82	+	0.01	2.04		0.85	0.22	P25205	DNA replication licensing factor MCM3	MCM3
	0.1	1.82	+	0.00044	3.45		0.1	1.63	Q9P0K7	Ankycorbin	RAI14
	0.1173	1.81	+	0.0065	2.53		0.53	0.73	O75821	Eukaryotic translation initiation factor 3 subunit G	EIF3G
	0.1799	1.81	+	0.032	2.21		0.78	0.41	P50995	Annexin A11	ANXA11
	0.1029	1.81	+	0.023	1.94		0.92	0.13	Q02809	Procollagen-lysine,2-oxoglutarate 5-dioxygenase 1	PLOD1
	0.097	1.81	+	0.0044	2.5		0.51	0.69	Q9Y5Z4	Heme-binding protein 2	HEBP2
	0.5654	1.8	+	0.045	4.58		0.33	2.78	P01308;F8WCM5	Insulin;Insulin, isoform 2	INS;INS-IGF2
	0.0636	1.79	+	0.0014	2.63		0.36	0.84	P16401	Histone H1.5	HIST1H1B
	0.1864	1.77	+	0.0057	2.99		0.33	1.22	Q9NYL9;P28289	Tropomodulin-3;Tropomodulin-1	TMOD3;TMOD1
	0.1371	1.74	+	0.0045	2.76		0.37	1.02	O00625	Pirin	PIR
	0.1508	1.74	+	0.01	2.49		0.53	0.75	P54727	UV excision repair protein RAD23 homolog B	RAD23B
	0.0562	1.74	+	0.00079	2.66		0.28	0.92	Q9UH65	Switch-associated protein 70	SWAP70
	0.0818	1.73	+	0.013	1.91		0.87	0.19	P27635;Q96L21	60S ribosomal protein L10;60S ribosomal protein L10-like	RPL10;RPL10L
	0.0636	1.72	+	0.00092	2.67		0.28	0.94	Q96PU8	Protein quaking	QKI
	0.1019	1.71	+	0.004	2.43		0.47	0.72	Q9UPN3	Microtubule-actin cross-linking factor 1, isoforms 1/2/3/5	MACF1
	0.0548	1.7	+	0.0023	2.24		0.53	0.54	O75340	Programmed cell death protein 6	PDCD6
	0.1019	1.7	+	0.0015	2.77		0.27	1.07	Q12874	Splicing factor 3A subunit 3	SF3A3
	0.1347	1.69	+	0.0075	2.44		0.5	0.76	P62273	40S ribosomal protein S29	RPS29
	0.1359	1.69	+	0.0031	2.81		0.29	1.12	Q96A72	Protein mago nashi homolog 2	MAGOHB
	0.1019	1.67	+	0.00046	3.18		0.1	1.51	Q9BPX5	Actin-related protein 2/3 complex subunit 5-like protein	ARPC5L
	0.1203	1.67	+	0.0033	2.62		0.35	0.94	Q9Y2D5	A-kinase anchor protein 2	AKAP2
	0.2009	1.66	+	0.0052	2.94		0.29	1.29	O15511	Actin-related protein 2/3 complex subunit 5	ARPC5
	0.2178	1.66	+	0.023	2.37		0.6	0.71	Q00325	Phosphate carrier protein, mitochondrial	SLC25A3
	0.0764	1.66	+	0.017	1.73		0.95	0.07	Q9H3N1	Thioredoxin-related transmembrane protein 1	TMX1
	0.2174	1.64	+	0.014	2.56		0.48	0.92	O75832	26S proteasome non-ATPase regulatory subunit 10	PSMD10
	0.2647	1.64	+	0.016	2.76		0.43	1.13	P46776	60S ribosomal protein L27a	RPL27A
	0.1244	1.64	+	0.024	1.85		0.86	0.22	Q02790	Peptidyl-prolyl cis-trans isomerase FKBP4	FKBP4
	0.1395	1.63	+	0.0012	3.1		0.15	1.48	Q13126	S-methyl-5-thioadenosine phosphorylase	MTAP
	0.0641	1.61	+	0.011	1.73		0.91	0.12	O95340	Bifunctional 3-phosphoadenosine 5-phosphosulfate synthase 2	PAPSS2
	0.1386	1.61	+	0.022	1.95		0.78	0.34	Q16531	DNA damage-binding protein 1	DDB1
	0.1146	1.61	+	0.0054	2.3		0.49	0.69	Q8WXF1	Paraspeckle component 1	PSPC1
	0.0818	1.61	+	0.0012	2.55		0.27	0.94	Q9Y520	Protein PRRC2C	PRRC2C
	0.0658	1.6	+	0.0069	1.88		0.77	0.28	Q13492;O60641	Phosphatidylinositol-binding clathrin assembly protein;Clathrin coat assembly protein AP180	PICALM;SNAP91
	0.1019	1.59	+	0.023	1.7		0.92	0.11	Q96TA1	Niban-like protein 1	FAM129B
	0.0634	1.59	+	0.0026	2.13		0.51	0.55	Q9P287	BRCA2 and CDKN1A-interacting protein	BCCIP
	0.113	1.56	+	0.0044	2.29		0.44	0.73	Q13242	Serine/arginine-rich splicing factor 9	SRSF9
	0.177	1.56	+	0.0019	3.02		0.17	1.45	Q13526	Peptidyl-prolyl cis-trans isomerase NIMA-interacting 1	PIN1
	0.0844	1.56	+	0.0039	2.11		0.53	0.55	Q9Y2J2	Band 4.1-like protein 3	EPB41L3
	0.1733	1.53	+	0.036	1.79		0.84	0.25	P09622	Dihydrolipoyl dehydrogenase, mitochondrial	DLD
	0.0861	1.51	+	0.026	1.49		0.99	-0.02	P06493;Q00535;Q00534;P50750;Q96Q40;O94921;Q07002;Q00536;Q9NYV4	Cyclin-dependent kinase 1;Cyclin-dependent-like kinase 5;Cyclin-dependent kinase 6;Cyclin-dependent kinase 9;Cyclin-dependent kinase 15;Cyclin-dependent kinase 14;Cyclin-dependent kinase 18;Cyclin-dependent kinase 16;Cyclin-dependent kinase 12	CDK1;CDK5;CDK6;CDK9;CDK15;CDK14;CDK18;CDK16;CDK12
	0.2053	1.51	+	0.0058	2.67		0.3	1.16	P48739	Phosphatidylinositol transfer protein beta isoform	PITPNB
	0.1319	1.49	+	0.0018	2.63		0.22	1.14	O75494	Serine/arginine-rich splicing factor 10	SRSF10
	0.1168	1.49	+	0.0026	2.38		0.31	0.9	P10619	Lysosomal protective protein	CTSA
	0.1044	1.48	+	0.00042	2.88		0.091	1.4	Q9BVG4	Protein PBDC1	PBDC1
	0.0562	1.47	+	0.00018	2.69		0.08	1.22	O00764	Pyridoxal kinase	PDXK
	0.0915	1.47	+	0.00083	2.5		0.19	1.03	Q9P0V9	Septin-10	SEPTIN10
	0.0622	1.46	+	0.00031	2.58		0.12	1.11	O15231	Zinc finger protein 185	ZNF185
	0.1304	1.46	+	0.0025	2.44		0.28	0.98	Q14914	Prostaglandin reductase 1	PTGR1
	0.11	1.46	+	0.004	2.15		0.43	0.69	Q9NPY3;Q9UHG2	Complement component C1q receptor;ProSAAS	CD93;PCSK1N
	0.097	1.45	+	0.017	1.6		0.88	0.15	P49585;Q9Y5K3	Choline-phosphate cytidylyltransferase A;Choline-phosphate cytidylyltransferase B	PCYT1A;PCYT1B
	0.3689	1.45	+	0.036	2.61		0.46	1.15	P61970	Nuclear transport factor 2	NUTF2
	0.2318	1.44	+	0.003	2.98		0.16	1.54	Q08945	FACT complex subunit SSRP1	SSRP1
	0.2009	1.43	+	0.002	2.92		0.14	1.49	P09661	U2 small nuclear ribonucleoprotein A	SNRPA1
	0.1826	1.43	+	0.017	1.97		0.62	0.54	P30086	Phosphatidylethanolamine-binding protein 1	PEBP1
	0.1173	1.43	+	0.0024	2.33		0.29	0.89	P54105	Methylosome subunit pICln	CLNS1A
	0.1625	1.43	+	0.012	2.03		0.56	0.6	P62495	Eukaryotic peptide chain release factor subunit 1	ETF1
	0.065	1.43	+	0.00093	2.22		0.27	0.79	Q14677	Clathrin interactor 1	CLINT1
	0.3715	1.43	+	0.03	2.68		0.42	1.26	Q14847	LIM and SH3 domain protein 1	LASP1
	0.1395	1.42	+	0.016	1.83		0.69	0.41	P42785	Lysosomal Pro-X carboxypeptidase	PRCP
	0.1293	1.41	+	0.00055	2.86		0.087	1.45	O75368	SH3 domain-binding glutamic acid-rich-like protein	SH3BGRL
	0.1319	1.39	+	0.047	1.39		1	0	P02794	Ferritin heavy chain	FTH1
	0.2057	1.38	+	0.037	1.74		0.76	0.36	P46777	60S ribosomal protein L5	RPL5
	0.3276	1.37	+	0.027	2.38		0.45	1.01	Q00688	Peptidyl-prolyl cis-trans isomerase FKBP3	FKBP3
	0.1345	1.37	+	0.0056	2.07		0.43	0.7	Q9BRK5	45 kDa calcium-binding protein	SDF4
	0.1458	1.36	+	0.033	1.56		0.86	0.19	Q12904	Aminoacyl tRNA synthase complex-interacting multifunctional protein 1	AIMP1
	0.2048	1.36	+	0.0051	2.46		0.28	1.1	Q92922	SWI/SNF complex subunit SMARCC1	SMARCC1
	0.2406	1.35	+	0.0037	2.76		0.19	1.41	P14317	Hematopoietic lineage cell-specific protein	HCLS1
	0.1019	1.35	+	0.0054	1.84		0.54	0.49	Q9UKK9	ADP-sugar pyrophosphatase	NUDT5
	0.156	1.33	+	0.049	1.4		0.95	0.07	P10644;P31321	cAMP-dependent protein kinase type I-alpha regulatory subunit;cAMP-dependent protein kinase type I-beta regulatory subunit	PRKAR1A;PRKAR1B
	0.1222	1.33	+	0.0026	2.16		0.3	0.83	Q15181	Inorganic pyrophosphatase	PPA1
	0.1096	1.33	+	0.047	1.24		0.92	-0.09	Q9Y2A7	Nck-associated protein 1	NCKAP1
	0.2492	1.32	+	0.026	1.99		0.57	0.66	O95433	Activator of 90 kDa heat shock protein ATPase homolog 1	AHSA1
	0.0942	1.32	+	0.01	1.58		0.75	0.26	P42574	Caspase-3	CASP3
	0.3083	1.32	+	0.0054	2.91		0.18	1.59	P61353	60S ribosomal protein L27	RPL27
	0.1096	1.32	+	0.0032	2.01		0.39	0.68	Q14157	Ubiquitin-associated protein 2-like	UBAP2L
	0.1982	1.31	+	0.0056	2.28		0.3	0.98	P31942	Heterogeneous nuclear ribonucleoprotein H3	HNRNPH3
	0.4055	1.31	+	0.017	2.92		0.27	1.62	P83731	60S ribosomal protein L24	RPL24
	0.0844	1.31	+	0.031	1.24		0.94	-0.07	Q9BXP5	Serrate RNA effector molecule homolog	SRRT
	0.0781	1.31	+	0.00044	2.32		0.13	1.01	Q9P2E9	Ribosome-binding protein 1	RRBP1
	0.0764	1.31	+	0.0091	1.52		0.8	0.21	Q9UHX1	Poly(U)-binding-splicing factor PUF60	PUF60
	0.0562	1.3	+	0.018	1.24		0.94	-0.06	Q15758	Neutral amino acid transporter B(0)	SLC1A5
	0.2816	1.28	+	0.02	2.14		0.45	0.86	O15212	Prefoldin subunit 6	PFDN6
	0.2814	1.28	+	0.009	2.47		0.28	1.19	O43684	Mitotic checkpoint protein BUB3	BUB3
	0.214	1.28	+	0.0021	2.67		0.14	1.39	Q8WXX5	DnaJ homolog subfamily C member 9	DNAJC9
	0.375	1.28	+	0.0044	3.36		0.11	2.08	Q9NR12	PDZ and LIM domain protein 7	PDLIM7
	0.1625	1.27	+	0.024	1.59		0.74	0.32	P08621	U1 small nuclear ribonucleoprotein 70 kDa	SNRNP70
	0.1862	1.27	+	0.00092	2.76		0.089	1.48	P61916	NPC intracellular cholesterol transporter 2	NPC2
	0.2774	1.27	+	0.041	1.81		0.65	0.54	Q13347	Eukaryotic translation initiation factor 3 subunit I	EIF3I
	0.2221	1.26	+	0.047	1.56		0.8	0.3	Q07666	KH domain-containing, RNA-binding, signal transduction-associated protein 1	KHDRBS1
	0.1167	1.25	+	0.0096	1.64		0.64	0.39	P45974;Q92995	Ubiquitin carboxyl-terminal hydrolase 5;Ubiquitin carboxyl-terminal hydrolase 13	USP5;USP13
	0.1173	1.25	+	0.004	1.89		0.4	0.64	Q96KP4	Cytosolic non-specific dipeptidase	CNDP2
	0.2053	1.25	+	0.036	1.59		0.75	0.34	Q9UDY4	DnaJ homolog subfamily B member 4	DNAJB4
	0.1864	1.24	+	0.023	1.66		0.67	0.41	Q9NYU2;Q9NYU1	UDP-glucose:glycoprotein glucosyltransferase 1;UDP-glucose:glycoprotein glucosyltransferase 2	UGGT1;UGGT2
	0.1346	1.23	+	0.01	1.67		0.6	0.45	O75348;O95670	V-type proton ATPase subunit G 1;V-type proton ATPase subunit G 2	ATP6V1G1;ATP6V1G2
	0.1386	1.23	+	0.0098	1.73		0.55	0.5	Q99829	Copine-1	CPNE1
	0.3083	1.22	+	0.012	2.35		0.31	1.13	O00629	Importin subunit alpha-3	KPNA4
	0.1347	1.22	+	0.014	1.59		0.67	0.37	P10155	60 kDa SS-A/Ro ribonucleoprotein	RO60
	0.2506	1.22	+	0.042	1.65		0.7	0.44	P15586	N-acetylglucosamine-6-sulfatase	GNS
	0.1319	1.22	+	0.047	1.22		1	0	P16070	CD44 antigen	CD44
	0.1371	1.21	+	0.011	1.65		0.6	0.44	P18124	60S ribosomal protein L7	RPL7
	0.1319	1.21	+	0.047	1.21		1	0.01	P31153;Q00266	S-adenosylmethionine synthase isoform type-2;S-adenosylmethionine synthase isoform type-1	MAT2A;MAT1A
	0.2498	1.21	+	0.011	2.11		0.37	0.9	P36957	Dihydrolipoyllysine-residue succinyltransferase component of 2-oxoglutarate dehydrogenase complex, mitochondrial	DLST
	0.186	1.21	+	0.0025	2.29		0.2	1.08	Q14257	Reticulocalbin-2	RCN2
	0.3609	1.2	+	0.003	3.24		0.089	2.04	P14854	Cytochrome c oxidase subunit 6B1	COX6B1
	0.2118	1.2	+	0.0044	2.25		0.24	1.05	P78344	Eukaryotic translation initiation factor 4 gamma 2	EIF4G2
	0.1964	1.2	+	0.012	1.84		0.48	0.64	P84098	60S ribosomal protein L19	RPL19
	0.1905	1.2	+	0.00093	2.64		0.086	1.44	Q04323	UBX domain-containing protein 1	UBXN1
	0.2759	1.19	+	0.033	1.78		0.6	0.59	P31930	Cytochrome b-c1 complex subunit 1, mitochondrial	UQCRC1
	0.2817	1.19	+	0.033	1.8		0.58	0.61	Q96D15	Reticulocalbin-3	RCN3
	0.3629	1.18	+	0.034	2.11		0.46	0.93	O00244	Copper transport protein ATOX1	ATOX1
	0.2042	1.18	+	0.0058	2.08		0.3	0.89	P15121;C9JRZ8	Aldo-keto reductase family 1 member B1;Aldo-keto reductase family 1 member B15	AKR1B1;AKR1B15
	0.2921	1.18	+	0.0052	2.53		0.19	1.36	P35613	Basigin	BSG
	0.2696	1.18	+	0.012	2.13		0.35	0.95	P37235;P84074;P61601	Hippocalcin-like protein 1;Neuron-specific calcium-binding protein hippocalcin;Neurocalcin-delta	HPCAL1;HPCA;NCALD
	0.1347	1.17	+	0.0041	1.85		0.36	0.69	A0AVT1	Ubiquitin-like modifier-activating enzyme 6	UBA6
	0.2356	1.17	+	0.046	1.5		0.76	0.33	P61201	COP9 signalosome complex subunit 2	COPS2
	0.2594	1.16	+	0.041	1.61		0.68	0.44	O00560	Syntenin-1	SDCBP
	0.101	1.16	+	0.012	1.38		0.77	0.22	Q14019	Coactosin-like protein	COTL1
	0.1111	1.16	+	0.0056	1.64		0.51	0.47	Q8IWE2	Protein NOXP20	FAM114A1
	0.1197	1.16	+	0.00037	2.41		0.067	1.25	Q99426	Tubulin-folding cofactor B	TBCB
	0.3375	1.16	+	0.002	3.18		0.07	2.02	Q9P258	Protein RCC2	RCC2
	0.2461	1.16	+	0.017	1.86		0.47	0.7	Q9UBQ7	Glyoxylate reductase/hydroxypyruvate reductase	GRHPR
	0.0562	1.15	+	0.00037	1.94		0.15	0.78	P06756	Integrin alpha-V	ITGAV
	0.1606	1.15	+	0.011	1.66		0.54	0.5	P14550	Aldo-keto reductase family 1 member A1	AKR1A1
	0.3634	1.14	+	0.019	2.29		0.33	1.15	P22087	rRNA 2-O-methyltransferase fibrillarin	FBL
	0.2696	1.12	+	0.0019	2.66		0.095	1.55	P17174	Aspartate aminotransferase, cytoplasmic	GOT1
	0.2852	1.12	+	0.017	1.96		0.4	0.84	Q92542	Nicastrin	NCSTN
	0.1923	1.12	+	0.00072	2.56		0.068	1.44	Q92890	Ubiquitin recognition factor in ER-associated degradation protein 1	UFD1
	0.1292	1.12	+	0.018	1.36		0.76	0.24	Q99961;Q99962	Endophilin-A2;Endophilin-A1	SH3GL1;SH3GL2
	0.3235	1.11	+	0.037	1.79		0.55	0.67	P52788	Spermine synthase	SMS
	0.3106	1.11	+	0.034	1.77		0.54	0.66	Q92747	Actin-related protein 2/3 complex subunit 1A	ARPC1A
	0.2622	1.1	+	0.036	1.57		0.65	0.47	O00429	Dynamin-1-like protein	DNM1L
	0.192	1.1	+	0.029	1.41		0.72	0.31	P47756	F-actin-capping protein subunit beta	CAPZB
	0.1862	1.1	+	0.047	1.24		0.88	0.14	Q9Y3D6	Mitochondrial fission 1 protein	FIS1
	0.2775	1.09	+	0.0049	2.3		0.19	1.2	O95881	Thioredoxin domain-containing protein 12	TXNDC12
	0.0999	1.09	+	0.0012	1.81		0.23	0.73	P54687	Branched-chain-amino-acid aminotransferase, cytosolic	BCAT1
	0.1075	1.08	+	0.033	1.09		0.99	0.01	P49720	Proteasome subunit beta type-3	PSMB3
	0.311	1.08	+	0.024	1.85		0.46	0.77	Q15428	Splicing factor 3A subunit 2	SF3A2
	0.1733	1.07	+	0.015	1.49		0.6	0.42	O14530	Thioredoxin domain-containing protein 9	TXNDC9
	0.3291	1.07	+	0.047	1.65		0.6	0.58	O75131;Q96FN4;Q8IYJ1;Q96A23;O95741;Q86YQ8;Q9UBL6	Copine-3;Copine-2;Copine-9;Copine-4;Copine-6;Copine-8;Copine-7	CPNE3;CPNE2;CPNE9;CPNE4;CPNE6;CPNE8;CPNE7
	0.3767	1.07	+	0.045	1.85		0.52	0.78	Q9BS26	Endoplasmic reticulum resident protein 44	ERP44
	0.2118	1.07	+	0.03	1.44		0.68	0.37	Q9UNM6	26S proteasome non-ATPase regulatory subunit 13	PSMD13
	0.1237	1.06	+	0.0025	1.74		0.29	0.68	Q9UHD8	Septin-9	SEPTIN9
	0.4012	1.05	+	0.049	1.86		0.51	0.81	P09874	Poly [ADP-ribose] polymerase 1	PARP1
	0.1458	1.05	+	0.0086	1.53		0.5	0.48	P41227;Q9BSU3	N-alpha-acetyltransferase 10;N-alpha-acetyltransferase 11	NAA10;NAA11
	0.2774	1.05	+	0.01	1.95		0.31	0.9	Q15459	Splicing factor 3A subunit 1	SF3A1
	0.3106	1.05	+	0.0053	2.32		0.18	1.27	Q16576	Histone-binding protein RBBP7	RBBP7
	0.3656	1.04	+	0.046	1.75		0.54	0.71	O75347	Tubulin-specific chaperone A	TBCA
	0.1019	1.04	+	0.0026	1.58		0.37	0.54	P55010	Eukaryotic translation initiation factor 5	EIF5
	0.2325	1.03	+	0.023	1.53		0.57	0.5	P56385	ATP synthase subunit e, mitochondrial	ATP5ME
	0.2423	1.02	+	0.0056	1.97		0.24	0.95	P47914	60S ribosomal protein L29	RPL29
	0.1019	1.02	+	0.0099	1.26		0.71	0.24	P62195	26S proteasome regulatory subunit 8	PSMC5
	0.2411	1.02	+	0.019	1.6		0.5	0.58	Q9NTZ6	RNA-binding protein 12	RBM12
	0.3979	1.01	+	0.03	1.99		0.39	0.98	P16615;O14983;Q93084	Sarcoplasmic/endoplasmic reticulum calcium ATPase 2;Sarcoplasmic/endoplasmic reticulum calcium ATPase 1;Sarcoplasmic/endoplasmic reticulum calcium ATPase 3	ATP2A2;ATP2A1;ATP2A3
	0.3979	1	+	0.021	2.11		0.31	1.11	Q14192	Four and a half LIM domains protein 2	FHL2
	0.204	1	+	0.00079	2.32		0.068	1.32	Q32MZ4	Leucine-rich repeat flightless-interacting protein 1	LRRFIP1
	0.1351	1	+	0.00072	2.01		0.1	1.01	Q9GZS3	WD repeat-containing protein 61	WDR61
	0.4202	0.99	+	0.0099	2.51		0.18	1.52	Q8N163	Cell cycle and apoptosis regulator protein 2	CCAR2
	0.5046	0.99	+	0.011	2.94		0.14	1.95	Q8WUP2	Filamin-binding LIM protein 1	FBLIM1
	0.3767	0.99	+	0.0056	2.52		0.13	1.53	Q9Y383	Putative RNA-binding protein Luc7-like 2	LUC7L2
	0.228	0.98	+	0.025	1.42		0.6	0.43	P30043	Flavin reductase (NADPH)	BLVRB
	0.0562	0.97	+	0.0054	1.14		0.75	0.17	P11586	C-1-tetrahydrofolate synthase, cytoplasmic	MTHFD1
	0.4896	0.97	+	0.049	2.02		0.42	1.06	P52294	Importin subunit alpha-5	KPNA1
	0.1386	0.97	+	0.02	1.2		0.74	0.23	P62333	26S proteasome regulatory subunit 10B	PSMC6
	0.146	0.97	+	0.03	1.13		0.84	0.16	Q9Y5J9	Mitochondrial import inner membrane translocase subunit Tim8 B	TIMM8B
	0.2057	0.96	+	0.0039	1.81		0.23	0.85	Q16363	Laminin subunit alpha-4	LAMA4
	0.0524	0.95	+	0.00036	1.57		0.16	0.63	O75534	Cold shock domain-containing protein E1	CSDE1
	0.088	0.95	+	0.0015	1.48		0.29	0.54	P05455	Lupus La protein	SSB
	0.3972	0.95	+	0.034	1.8		0.43	0.85	P11279	Lysosome-associated membrane glycoprotein 1	LAMP1
	0.3656	0.95	+	0.029	1.78		0.42	0.83	P37198	Nuclear pore glycoprotein p62	NUP62
	0.1088	0.95	+	0.0036	1.41		0.41	0.46	P46821	Microtubule-associated protein 1B	MAP1B
	0.5069	0.95	+	0.031	2.34		0.29	1.39	Q13610	Periodic tryptophan protein 1 homolog	PWP1
	0.2135	0.95	+	0.0089	1.6		0.38	0.65	Q15637	Splicing factor 1	SF1
	0.3905	0.95	+	0.0053	2.51		0.12	1.56	Q9UBQ0	Vacuolar protein sorting-associated protein 29	VPS29
	0.2611	0.94	+	0.011	1.67		0.35	0.73	O00273	DNA fragmentation factor subunit alpha	DFFA
	0.0607	0.94	+	7.3e-05	1.93		0.035	0.99	O75351;Q6PIW4	Vacuolar protein sorting-associated protein 4B;Fidgetin-like protein 1	VPS4B;FIGNL1
	0.3276	0.94	+	0.033	1.57		0.5	0.63	Q9NVD7	Alpha-parvin	PARVA
	0.3469	0.93	+	0.0039	2.36		0.11	1.43	O95777	U6 snRNA-associated Sm-like protein LSm8	LSM8
	0.3752	0.93	+	0.047	1.57		0.53	0.65	P43307	Translocon-associated protein subunit alpha	SSR1
	0.4562	0.93	+	0.0062	2.7		0.11	1.77	Q9H444	Charged multivesicular body protein 4b	CHMP4B
	0.2178	0.93	+	0.016	1.42		0.5	0.5	Q9Y295	Developmentally-regulated GTP-binding protein 1	DRG1
	0.2535	0.93	+	0.0051	1.86		0.22	0.93	Q9Y6M1	Insulin-like growth factor 2 mRNA-binding protein 2	IGF2BP2
	0.3327	0.92	+	0.039	1.49		0.54	0.58	P23921	Ribonucleoside-diphosphate reductase large subunit	RRM1
	0.2411	0.92	+	0.0086	1.67		0.32	0.74	Q08257	Quinone oxidoreductase	CRYZ
	0.4621	0.92	+	0.0079	2.63		0.13	1.71	Q15369	Elongin-C	ELOC
	0.1258	0.9	+	0.024	1.03		0.85	0.13	P38606	V-type proton ATPase catalytic subunit A	ATP6V1A
	0.2009	0.89	+	0.004	1.64		0.24	0.75	O95810	Caveolae-associated protein 2	CAVIN2
	0.4899	0.89	+	0.012	2.5		0.17	1.61	P09234	U1 small nuclear ribonucleoprotein C	SNRPC
	0.3287	0.89	+	0.0033	2.23		0.11	1.33	P13995	Bifunctional methylenetetrahydrofolate dehydrogenase/cyclohydrolase, mitochondrial	MTHFD2
	0.1314	0.89	+	0.00039	1.9		0.063	1.01	P26885	Peptidyl-prolyl cis-trans isomerase FKBP2	FKBP2
	0.5637	0.88	+	0.025	2.55		0.22	1.66	O60925	Prefoldin subunit 1	PFDN1
	0.1966	0.88	+	0.007	1.49		0.35	0.6	Q12849	G-rich sequence factor 1	GRSF1
	0.348	0.88	+	0.013	1.83		0.28	0.95	Q14696	LRP chaperone MESD	MESD
	0.2817	0.88	+	0.0058	1.82		0.21	0.94	Q92820	Gamma-glutamyl hydrolase	GGH
	0.4286	0.87	+	0.0032	2.66		0.071	1.79	CON__P08727;P08727;CON__P19001	Keratin, type I cytoskeletal 19	KRT19
	0.5213	0.87	+	0.049	1.97		0.39	1.1	O14737	Programmed cell death protein 5	PDCD5
	0.322	0.86	+	0.0078	1.83		0.22	0.97	O95793	Double-stranded RNA-binding protein Staufen homolog 1	STAU1
	0.3126	0.86	+	0.012	1.67		0.3	0.82	P63098;Q96LZ3	Calcineurin subunit B type 1;Calcineurin subunit B type 2	PPP3R1;PPP3R2
	0.0607	0.86	+	0.00031	1.51		0.12	0.65	Q15942	Zyxin	ZYX
	0.4571	0.85	+	0.01	2.29		0.17	1.43	O43504	Ragulator complex protein LAMTOR5	LAMTOR5
	0.4105	0.85	+	0.018	1.9		0.28	1.05	O60888	Protein CutA	CUTA
	0.1167	0.85	+	0.0013	1.49		0.2	0.64	Q6WCQ1	Myosin phosphatase Rho-interacting protein	MPRIP
	0.2594	0.84	+	0.013	1.44		0.39	0.61	P69849;Q5JPE7	Nodal modulator 3;Nodal modulator 2	NOMO3;NOMO2
	0.3722	0.84	+	0.004	2.22		0.11	1.39	Q99436	Proteasome subunit beta type-7	PSMB7
	0.0155	0.84	+	1.1e-05	1.57		0.023	0.74	Q9NVA2	Septin-11	SEPTIN11
	0.2498	0.83	+	0.041	1.12		0.7	0.29	P42166	Lamina-associated polypeptide 2, isoform alpha	TMPO
	0.5493	0.83	+	0.03	2.26		0.26	1.42	Q96EP5	DAZ-associated protein 1	DAZAP1
	0.4177	0.83	+	0.015	1.94		0.24	1.11	Q9BYT8	Neurolysin, mitochondrial	NLN
	0.636	0.83	+	0.029	2.8		0.2	1.96	Q9UHV9	Prefoldin subunit 2	PFDN2
	0.093	0.82	+	0.0043	1.12		0.52	0.3	P26639;A2RTX5	Threonine--tRNA ligase, cytoplasmic;Threonine--tRNA ligase 2, cytoplasmic	TARS;TARSL2
	0.3336	0.81	+	0.0075	1.82		0.2	1	O60841	Eukaryotic translation initiation factor 5B	EIF5B
	0.2417	0.81	+	0.021	1.25		0.52	0.44	P01891	HLA class I histocompatibility antigen, A-68 alpha chain	HLA-A
	0.0322	0.81	+	7.6e-05	1.42		0.069	0.61	P39023	60S ribosomal protein L3	RPL3
	0.0284	0.81	+	0.00073	1.06		0.46	0.26	Q01082;O15020	Spectrin beta chain, non-erythrocytic 1;Spectrin beta chain, non-erythrocytic 2	SPTBN1;SPTBN2
	0.2286	0.81	+	0.0022	1.74		0.13	0.93	Q9C0C2	182 kDa tankyrase-1-binding protein	TNKS1BP1
	0.4968	0.81	+	0.0073	2.55		0.11	1.73	Q9Y371	Endophilin-B1	SH3GLB1
	0.4223	0.8	+	0.036	1.58		0.41	0.78	O60568	Multifunctional procollagen lysine hydroxylase and glycosyltransferase LH3	PLOD3
	0.1998	0.8	+	0.0011	1.77		0.089	0.97	Q14247	Src substrate cortactin	CTTN
	0.5046	0.8	+	0.028	1.99		0.28	1.19	Q92896	Golgi apparatus protein 1	GLG1
	0.0312	0.8	+	0.00031	1.21		0.23	0.41	Q9NTK5	Obg-like ATPase 1	OLA1
	0.1167	0.8	+	0.0035	1.22		0.38	0.42	Q9UKY7	Protein CDV3 homolog	CDV3
	0.3291	0.78	+	0.0096	1.65		0.24	0.87	P48059;Q7Z4I7	LIM and senescent cell antigen-like-containing domain protein 1;LIM and senescent cell antigen-like-containing domain protein 2	LIMS1;LIMS2
	0.3782	0.78	+	0.0049	2.04		0.12	1.26	Q5BKZ1	DBIRD complex subunit ZNF326	ZNF326
	0.5637	0.78	+	0.0043	3.05		0.059	2.27	Q99439	Calponin-2	CNN2
	0.3291	0.78	+	0.0076	1.73		0.21	0.94	Q9BY44	Eukaryotic translation initiation factor 2A	EIF2A
	0.4918	0.78	+	0.034	1.81		0.32	1.03	Q9H488	GDP-fucose protein O-fucosyltransferase 1	POFUT1
	0.2194	0.77	+	0.01	1.28		0.4	0.51	P30084	Enoyl-CoA hydratase, mitochondrial	ECHS1
	0.0832	0.77	+	0.0011	1.24		0.25	0.47	P49023	Paxillin	PXN
	0.5297	0.77	+	0.02	2.16		0.21	1.38	Q09028	Histone-binding protein RBBP4	RBBP4
	0.2373	0.77	+	0.012	1.3		0.39	0.53	Q13363	C-terminal-binding protein 1	CTBP1
	0.311	0.77	+	0.023	1.33		0.45	0.56	Q13564	NEDD8-activating enzyme E1 regulatory subunit	NAE1
	0.449	0.76	+	0.012	1.94		0.19	1.18	P29590	Protein PML	PML
	0.2982	0.76	+	0.027	1.23		0.5	0.47	P56945	Breast cancer anti-estrogen resistance protein 1	BCAR1
	0.2221	0.76	+	0.013	1.22		0.45	0.46	Q8WVM8	Sec1 family domain-containing protein 1	SCFD1
	0.221	0.75	+	0.001	1.76		0.073	1.01	P39060	Collagen alpha-1(XVIII) chain	COL18A1
	0.0107	0.74	+	3e-05	1.18		0.084	0.44	P62081	40S ribosomal protein S7	RPS7
	0.5936	0.74	+	0.037	2.09		0.27	1.35	Q13247	Serine/arginine-rich splicing factor 6	SRSF6
	0.5822	0.73	+	0.026	2.18		0.22	1.45	O43169	Cytochrome b5 type B	CYB5B
	0.3333	0.73	+	0.013	1.5		0.29	0.76	Q96QV1	Hedgehog-interacting protein	HHIP
	0.328	0.73	+	0.0039	1.79		0.12	1.05	Q9UHB6	LIM domain and actin-binding protein 1	LIMA1
	0.4361	0.72	+	0.009	1.91		0.16	1.19	Q9BRF8	Serine/threonine-protein phosphatase CPPED1	CPPED1
	0.0489	0.71	+	7.6e-05	1.38		0.045	0.67	P26368	Splicing factor U2AF 65 kDa subunit	U2AF2
	0.0948	0.71	+	0.00026	1.42		0.065	0.71	Q13813	Spectrin alpha chain, non-erythrocytic 1	SPTAN1
	0.3106	0.71	+	0.0039	1.66		0.13	0.95	Q32P28	Prolyl 3-hydroxylase 1	P3H1
	0.3638	0.7	+	0.0021	2		0.067	1.3	P00492	Hypoxanthine-guanine phosphoribosyltransferase	HPRT1
	0.48	0.69	+	0.0087	2.02		0.13	1.33	P50579	Methionine aminopeptidase 2	METAP2
	0.4286	0.69	+	0.0058	1.91		0.12	1.23	Q96AT9;Q2QD12	Ribulose-phosphate 3-epimerase;Ribulose-phosphate 3-epimerase-like protein 1	RPE;RPEL1
	0.1167	0.68	+	0.0015	1.17		0.22	0.49	P43034	Platelet-activating factor acetylhydrolase IB subunit alpha	PAFAH1B1
	0.4273	0.67	+	0.021	1.51		0.29	0.83	P31150	Rab GDP dissociation inhibitor alpha	GDI1
	0.0707	0.67	+	0.00034	1.21		0.11	0.54	Q99584	Protein S100-A13	S100A13
	0.2775	0.66	+	0.0019	1.58		0.093	0.92	O95817	BAG family molecular chaperone regulator 3	BAG3
	0.3469	0.65	+	0.045	1.05		0.56	0.4	P07741	Adenine phosphoribosyltransferase	APRT
	0.0232	0.65	+	8.6e-05	1.06		0.11	0.4	P12268	Inosine-5-monophosphate dehydrogenase 2	IMPDH2
	0.4643	0.65	+	0.0069	1.89		0.12	1.25	P47985;P0C7P4	Cytochrome b-c1 complex subunit Rieske, mitochondrial;Putative cytochrome b-c1 complex subunit Rieske-like protein 1	UQCRFS1;UQCRFS1P1
	0.3413	0.65	+	0.009	1.43		0.22	0.78	P62424	60S ribosomal protein L7a	RPL7A
	0.2266	0.64	+	0.0015	1.43		0.1	0.79	O60716	Catenin delta-1	CTNND1
	0.1111	0.64	+	0.00027	1.35		0.055	0.71	P39687;O43423;O95626	Acidic leucine-rich nuclear phosphoprotein 32 family member A;Acidic leucine-rich nuclear phosphoprotein 32 family member C;Acidic leucine-rich nuclear phosphoprotein 32 family member D	ANP32A;ANP32C;ANP32D
	0.0337	0.64	+	3.7e-06	1.53		0.0033	0.89	P54819	Adenylate kinase 2, mitochondrial	AK2
	0.1019	0.64	+	0.00034	1.26		0.079	0.62	P98179	RNA-binding protein 3	RBM3
	0.2492	0.63	+	0.00089	1.58		0.058	0.96	O75822	Eukaryotic translation initiation factor 3 subunit J	EIF3J
	0.5592	0.63	+	0.042	1.61		0.31	0.98	P06730;A6NMX2	Eukaryotic translation initiation factor 4E;Eukaryotic translation initiation factor 4E type 1B	EIF4E;EIF4E1B
	0.2053	0.63	+	0.0012	1.38		0.094	0.76	P12081	Histidine--tRNA ligase, cytoplasmic	HARS
	0.1045	0.63	+	7.4e-05	1.49		0.021	0.86	P12955	Xaa-Pro dipeptidase	PEPD
	0.0302	0.63	+	0.0001	1.06		0.093	0.43	P28066	Proteasome subunit alpha type-5	PSMA5
	0.5198	0.63	+	0.036	1.54		0.31	0.9	P30566	Adenylosuccinate lyase	ADSL
	0.5685	0.62	+	0.021	1.86		0.2	1.24	O14974	Protein phosphatase 1 regulatory subunit 12A	PPP1R12A
	0.5201	0.62	+	0.022	1.67		0.23	1.05	Q86Y82	Syntaxin-12	STX12
	0.1325	0.61	+	0.0021	1.06		0.24	0.44	P04632;Q96L46	Calpain small subunit 1;Calpain small subunit 2	CAPNS1;CAPNS2
	0.1395	0.61	+	0.0012	1.17		0.14	0.56	P13473	Lysosome-associated membrane glycoprotein 2	LAMP2
	0.35	0.61	+	0.033	1.07		0.47	0.46	P31939	Bifunctional purine biosynthesis protein PURH	ATIC
	0.557	0.61	+	0.042	1.54		0.31	0.94	P46459	Vesicle-fusing ATPase	NSF
	0.3879	0.61	+	0.02	1.27		0.32	0.66	Q92900	Regulator of nonsense transcripts 1	UPF1
	0.4643	0.6	+	0.011	1.64		0.16	1.04	P33176;O60282;Q12840	Kinesin-1 heavy chain;Kinesin heavy chain isoform 5C;Kinesin heavy chain isoform 5A	KIF5B;KIF5C;KIF5A
	0.0848	0.6	+	0.00031	1.15		0.086	0.54	P52597	Heterogeneous nuclear ribonucleoprotein F	HNRNPF
	0.1129	0.6	+	0.00012	1.38		0.028	0.78	P55263	Adenosine kinase	ADK
	0.1215	0.59	+	0.0014	1.04		0.2	0.45	P55036;A2A3N6	26S proteasome non-ATPase regulatory subunit 4;Putative PIP5K1A and PSMD4-like protein	PSMD4;PIPSL
	0.5475	0.59	+	0.0035	2.3		0.053	1.71	Q8N0X7	Spartin	SPART
	0.5685	0.58	+	0.0068	2.12		0.083	1.54	Q13405	39S ribosomal protein L49, mitochondrial	MRPL49
	0.5856	0.58	+	0.02	1.81		0.18	1.23	Q8TEA8;A0A087WZV9	D-aminoacyl-tRNA deacylase 1;D-aminoacyl-tRNA deacylase (Fragment)	DTD1;
	0.6174	0.57	+	0.043	1.65		0.28	1.08	O15143	Actin-related protein 2/3 complex subunit 1B	ARPC1B
	0.1347	0.57	+	0.0015	1.03		0.19	0.46	P04275	von Willebrand factor	VWF
	0.1319	0.57	+	0.0013	1.05		0.17	0.48	Q9Y266	Nuclear migration protein nudC	NUDC
	0.1924	0.56	+	0.00051	1.33		0.052	0.78	P15311	Ezrin	EZR
	0.353	0.56	+	0.0015	1.64		0.053	1.08	P53634	Dipeptidyl peptidase 1	CTSC
	0.5121	0.56	+	0.033	1.37		0.3	0.81	Q92882	Osteoclast-stimulating factor 1	OSTF1
	0.1167	0.55	+	0.00055	1.08		0.1	0.53	P37802;Q9UI15	Transgelin-2;Transgelin-3	TAGLN2;TAGLN3
	0.4145	0.55	+	0.036	1.07		0.42	0.52	Q6NYC8	Phostensin	PPP1R18
	0.6913	0.54	+	0.0087	2.64		0.069	2.09	O75937	DnaJ homolog subfamily C member 8	DNAJC8
	0.5121	0.54	+	0.007	1.77		0.1	1.22	P29317;P54762;P54764;Q15375;P54753;Q9UF33;P29323	Ephrin type-A receptor 2;Ephrin type-B receptor 1;Ephrin type-A receptor 4;Ephrin type-A receptor 7;Ephrin type-B receptor 3;Ephrin type-A receptor 6;Ephrin type-B receptor 2	EPHA2;EPHB1;EPHA4;EPHA7;EPHB3;EPHA6;EPHB2
	0.5473	0.54	+	0.038	1.37		0.3	0.83	Q4VC31	Coiled-coil domain-containing protein 58	CCDC58
	0.6346	0.53	+	0.025	1.82		0.19	1.29	P36543;Q96A05	V-type proton ATPase subunit E 1;V-type proton ATPase subunit E 2	ATP6V1E1;ATP6V1E2
	0.3467	0.53	+	0.0021	1.45		0.072	0.93	Q15717;Q12926;P26378	ELAV-like protein 1;ELAV-like protein 2;ELAV-like protein 4	ELAVL1;ELAVL2;ELAVL4
	0.2302	0.52	+	0.0044	1.01		0.22	0.49	P25787	Proteasome subunit alpha type-2	PSMA2
	0.1146	0.52	+	0.00019	1.14		0.042	0.62	Q13561	Dynactin subunit 2	DCTN2
	0.6411	0.52	+	0.017	1.96		0.13	1.44	Q6P2Q9	Pre-mRNA-processing-splicing factor 8	PRPF8
	0.5279	0.52	+	0.042	1.24		0.34	0.72	Q9Y262	Eukaryotic translation initiation factor 3 subunit L	EIF3L
	0.5957	0.51	+	0.0088	1.9		0.093	1.4	Q8IVM0	Coiled-coil domain-containing protein 50	CCDC50
	0.1113	0.5	+	0.00011	1.15		0.026	0.66	P20290	Transcription factor BTF3	BTF3
	0.1213	0.5	+	0.00015	1.14		0.032	0.65	Q8NBS9	Thioredoxin domain-containing protein 5	TXNDC5
	0.6348	0.49	+	0.049	1.43		0.29	0.95	P51452	Dual specificity protein phosphatase 3	DUSP3
	0.2506	0.49	+	0.00025	1.47		0.02	0.98	Q15121	Astrocytic phosphoprotein PEA-15	PEA15
	0.0352	0.49	+	4.4e-06	1.15		0.0037	0.66	Q16881	Thioredoxin reductase 1, cytoplasmic	TXNRD1
	0.4968	0.49	+	0.034	1.15		0.32	0.66	Q2M2I8	AP2-associated protein kinase 1	AAK1
	0.5996	0.49	+	0.018	1.63		0.16	1.14	Q9BR76	Coronin-1B	CORO1B
	0.1737	0.48	+	0.00036	1.14		0.044	0.66	P10768	S-formylglutathione hydrolase	ESD
	0.5936	0.48	+	0.03	1.42		0.24	0.94	P40222	Alpha-taxilin	TXLNA
	0.7185	0.47	+	0.033	1.92		0.18	1.45	P33151	Cadherin-5	CDH5
	0.4968	0.47	+	0.0031	1.68		0.057	1.2	Q8IWB7	WD repeat and FYVE domain-containing protein 1	WDFY1
	0.2144	0.47	+	0.00027	1.27		0.026	0.8	Q9UNZ2	NSFL1 cofactor p47	NSFL1C
	0.6059	0.47	+	0.0094	1.8		0.096	1.32	Q9Y6E0;Q9P289;O00506	Serine/threonine-protein kinase 24;Serine/threonine-protein kinase 26;Serine/threonine-protein kinase 25	STK24;STK26;STK25
	0.2461	0.46	+	0.00046	1.26		0.036	0.8	Q13148	TAR DNA-binding protein 43	TARDBP
	0.3106	0.46	+	0.00063	1.36		0.034	0.9	Q14155	Rho guanine nucleotide exchange factor 7	ARHGEF7
	0.1282	0.46	+	5.5e-05	1.2		0.011	0.74	Q99497	Protein/nucleic acid deglycase DJ-1	PARK7
	0.5942	0.45	+	0.036	1.29		0.27	0.84	Q6Y7W6	GRB10-interacting GYF protein 2	GIGYF2
	0.191	0.44	+	0.00059	1.03		0.059	0.59	O43852	Calumenin	CALU
	0.284	0.44	+	0.00038	1.33		0.025	0.88	P48047;H7C0C1	ATP synthase subunit O, mitochondrial;Uncharacterized protein (Fragment)	ATP5PO;
	0.1617	0.44	+	0.00013	1.13		0.021	0.7	P52566	Rho GDP-dissociation inhibitor 2	ARHGDIB
	0.214	0.44	+	0.00012	1.3		0.012	0.86	P62942;Q5VVH2	Peptidyl-prolyl cis-trans isomerase FKBP1A;Peptidylprolyl isomerase	FKBP1A;FKBP1C
	0.1919	0.44	+	2.5e-05	1.44		0.0033	1	P78417	Glutathione S-transferase omega-1	GSTO1
	0.2871	0.44	+	0.00032	1.37		0.021	0.93	Q07021	Complement component 1 Q subcomponent-binding protein, mitochondrial	C1QBP
	0.636	0.43	+	0.043	1.3		0.27	0.88	O43237	Cytoplasmic dynein 1 light intermediate chain 2	DYNC1LI2
	0.6302	0.43	+	0.042	1.3		0.27	0.87	Q16540	39S ribosomal protein L23, mitochondrial	MRPL23
	0.6064	0.43	+	0.0044	1.84		0.053	1.42	Q96DI7	U5 small nuclear ribonucleoprotein 40 kDa protein	SNRNP40
	0.5388	0.42	+	0.031	1.09		0.28	0.67	O95747	Serine/threonine-protein kinase OSR1	OXSR1
	0.5634	0.41	+	0.0044	1.59		0.06	1.18	A6NDG6	Glycerol-3-phosphate phosphatase	PGP
	0.1858	0.4	+	0.00025	1.03		0.03	0.63	P05783;CON__H-INV:HIT000015463	Keratin, type I cytoskeletal 18	KRT18
	0.8159	0.4	+	0.049	2.07		0.19	1.67	P52815	39S ribosomal protein L12, mitochondrial	MRPL12
	0.688	0.4	+	0.0083	1.91		0.067	1.52	Q15404	Ras suppressor protein 1	RSU1
	0.7599	0.39	+	0.02	1.99		0.11	1.59	O00233	26S proteasome non-ATPase regulatory subunit 9	PSMD9
	0.3879	0.39	+	0.0024	1.15		0.067	0.76	P21291	Cysteine and glycine-rich protein 1	CSRP1
	0.2849	0.39	+	0.00015	1.31		0.01	0.92	Q15691	Microtubule-associated protein RP/EB family member 1	MAPRE1
	0.2383	0.38	+	0.0004	1.05		0.032	0.66	O14979	Heterogeneous nuclear ribonucleoprotein D-like	HNRNPDL
	0.4571	0.38	+	0.0041	1.19		0.08	0.81	O94905	Erlin-2	ERLIN2
	0.3291	0.38	+	0.002	1.03		0.072	0.65	P05387	60S acidic ribosomal protein P2	RPLP2
	0.3467	0.38	+	0.00063	1.21		0.028	0.84	P62140	Serine/threonine-protein phosphatase PP1-beta catalytic subunit	PPP1CB
	0.4928	0.38	+	0.0049	1.26		0.081	0.88	Q9NWM8	Peptidyl-prolyl cis-trans isomerase FKBP14	FKBP14
	0.6064	0.38	+	0.0048	1.63		0.057	1.25	Q9NWU2	Glucose-induced degradation protein 8 homolog	GID8
	0.3413	0.37	+	0.00045	1.21		0.023	0.84	P09429;B2RPK0	High mobility group protein B1;Putative high mobility group protein B1-like 1	HMGB1;HMGB1P1
	0.2582	0.37	+	0.0002	1.15		0.016	0.78	Q01469;A8MUU1	Fatty acid-binding protein 5;Putative fatty acid-binding protein 5-like protein 3	FABP5;FABP5P3
	0.7115	0.36	+	0.011	1.76		0.082	1.4	P52298	Nuclear cap-binding protein subunit 2	NCBP2
	0.6487	0.35	+	0.0065	1.6		0.062	1.25	P11047;Q9Y6N6	Laminin subunit gamma-1;Laminin subunit gamma-3	LAMC1;LAMC3
	0.3419	0.35	+	0.0002	1.28		0.01	0.93	P23588	Eukaryotic translation initiation factor 4B	EIF4B
	0.2573	0.35	+	0.00031	1.02		0.023	0.67	P24534	Elongation factor 1-beta	EEF1B2
	0.7847	0.35	+	0.01	2.15		0.062	1.8	P55957	BH3-interacting domain death agonist	BID
	0.5637	0.35	+	0.0063	1.3		0.08	0.94	Q66K74	Microtubule-associated protein 1S	MAP1S
	0.6997	0.35	+	0.015	1.57		0.1	1.23	Q9GZZ1	N-alpha-acetyltransferase 50	NAA50
	0.5936	0.34	+	0.0056	1.34		0.068	1.01	P29218	Inositol monophosphatase 1	IMPA1
	0.8804	0.33	+	0.016	3.18		0.066	2.85	P49458	Signal recognition particle 9 kDa protein	SRP9
	0.3235	0.33	+	0.00048	1.04		0.026	0.71	Q03252	Lamin-B2	LMNB2
	0.7027	0.33	+	0.0062	1.77		0.053	1.44	Q07866	Kinesin light chain 1	KLC1
	0.6406	0.32	+	0.0086	1.38		0.079	1.06	P17050	Alpha-N-acetylgalactosaminidase	NAGA
	0.7851	0.32	+	0.03	1.69		0.14	1.36	Q9NX63	MICOS complex subunit MIC19	CHCHD3
	0.606	0.31	+	0.0097	1.18		0.099	0.87	Q14011	Cold-inducible RNA-binding protein	CIRBP
	0.7865	0.31	+	0.014	1.87		0.079	1.56	Q5SW79;Q96L14	Centrosomal protein of 170 kDa;Cep170-like protein	CEP170;CEP170P1
	0.8262	0.3	+	0.03	1.84		0.12	1.55	A6NCE7;Q9GZQ8;Q9H492	Microtubule-associated proteins 1A/1B light chain 3 beta 2;Microtubule-associated proteins 1A/1B light chain 3B;Microtubule-associated proteins 1A/1B light chain 3A	MAP1LC3B2;MAP1LC3B;MAP1LC3A
	0.7999	0.29	+	0.014	1.87		0.074	1.58	P52948	Nuclear pore complex protein Nup98-Nup96	NUP98
	0.7349	0.27	+	0.023	1.27		0.13	1	Q02818	Nucleobindin-1	NUCB1
	0.8095	0.27	+	0.013	1.82		0.07	1.55	Q16186	Proteasomal ubiquitin receptor ADRM1	ADRM1
	0.7851	0.27	+	0.029	1.43		0.13	1.15	Q9UI30	Multifunctional methyltransferase subunit TRM112-like protein	TRMT112
	0.7927	0.26	+	0.008	1.77		0.052	1.51	P17900	Ganglioside GM2 activator	GM2A
	0.3413	0.26	+	8.6e-05	1.05		0.0042	0.79	P67775	Serine/threonine-protein phosphatase 2A catalytic subunit alpha isoform	PPP2CA
	0.5925	0.25	+	0.0032	1.05		0.045	0.81	O43399	Tumor protein D54	TPD52L2
	0.4503	0.25	+	0.00036	1.06		0.011	0.81	P20700	Lamin-B1	LMNB1
	0.8053	0.25	+	0.049	1.26		0.2	1.01	P36954	DNA-directed RNA polymerase II subunit RPB9	POLR2I
	0.8095	0.25	+	0.039	1.32		0.16	1.08	Q9UKV3	Apoptotic chromatin condensation inducer in the nucleus	ACIN1
	0.8064	0.24	+	0.0086	1.7		0.052	1.46	O75380	NADH dehydrogenase [ubiquinone] iron-sulfur protein 6, mitochondrial	NDUFS6
	0.7851	0.24	+	0.035	1.19		0.16	0.95	P13798	Acylamino-acid-releasing enzyme	APEH
	0.8467	0.24	+	0.05	1.52		0.18	1.28	P33240	Cleavage stimulation factor subunit 2	CSTF2
	0.848	0.22	+	0.035	1.5		0.13	1.28	O75718	Cartilage-associated protein	CRTAP
	0.6217	0.22	+	0.0023	1.06		0.032	0.84	Q01105	Protein SET	SET
	0.8511	0.21	+	0.034	1.5		0.13	1.29	Q13310;P0CB38	Polyadenylate-binding protein 4;Polyadenylate-binding protein 4-like	PABPC4;PABPC4L
	0.7942	0.21	+	0.015	1.31		0.079	1.09	Q8WVY7	Ubiquitin-like domain-containing CTD phosphatase 1	UBLCP1
	0.8675	0.21	+	0.043	1.51		0.15	1.31	Q9H8Y8	Golgi reassembly-stacking protein 2	GORASP2
	0.615	0.19	+	0.0011	1.01		0.019	0.82	P14314	Glucosidase 2 subunit beta	PRKCSH
	0.8815	0.19	+	0.022	1.75		0.084	1.56	P19388	DNA-directed RNA polymerases I, II, and III subunit RPABC1	POLR2E
	0.914	0.19	+	0.037	2.02		0.11	1.83	P46108	Adapter molecule crk	CRK
	0.8402	0.19	+	0.0099	1.61		0.052	1.41	Q14203;E7EWF7	Dynactin subunit 1;Uncharacterized protein (Fragment)	DCTN1;
	0.8776	0.19	+	0.029	1.59		0.1	1.41	Q9BVJ6;Q5TAP6	U3 small nucleolar RNA-associated protein 14 homolog A;U3 small nucleolar RNA-associated protein 14 homolog C	UTP14A;UTP14C
	0.6687	0.18	+	0.0019	1.05		0.024	0.87	O00151	PDZ and LIM domain protein 1	PDLIM1
	0.9055	0.18	+	0.015	2.1		0.059	1.92	Q01130;Q9BRL6	Serine/arginine-rich splicing factor 2;Serine/arginine-rich splicing factor 8	SRSF2;SRSF8
	0.8239	0.18	+	0.029	1.09		0.12	0.92	Q08209;P16298	Serine/threonine-protein phosphatase 2B catalytic subunit alpha isoform;Serine/threonine-protein phosphatase 2B catalytic subunit beta isoform	PPP3CA;PPP3CB
	0.9047	0.17	+	0.041	1.63		0.13	1.46	P80303	Nucleobindin-2	NUCB2
	0.8891	0.16	+	0.015	1.68		0.061	1.52	P40261	Nicotinamide N-methyltransferase	NNMT
	0.881	0.16	+	0.047	-1.21		0.065	-1.36	Q05639	Elongation factor 1-alpha 2	EEF1A2
	0.9314	0.15	+	0.02	2.28		0.065	2.13	P18859	ATP synthase-coupling factor 6, mitochondrial	ATP5PF
	0.8577	0.15	+	0.014	1.28		0.062	1.13	Q86X55	Histone-arginine methyltransferase CARM1	CARM1
	0.9196	0.14	+	0.045	1.58		0.13	1.43	O43488;Q8NHP1	Aflatoxin B1 aldehyde reductase member 2;Aflatoxin B1 aldehyde reductase member 4	AKR7A2;AKR7L
	0.9257	0.14	+	0.046	1.7		0.13	1.55	Q6FI81	Anamorsin	CIAPIN1
	0.9228	0.12	+	0.03	1.54		0.092	1.42	O75489	NADH dehydrogenase [ubiquinone] iron-sulfur protein 3, mitochondrial	NDUFS3
	0.9564	0.11	+	0.022	2.58		0.066	2.47	Q9Y2B0	Protein canopy homolog 2	CNPY2
	0.9464	0.07	+	0.043	1.23		0.11	1.15	O43823	A-kinase anchor protein 8	AKAP8
	0.9464	0.07	+	0.045	1.1		0.12	1.03	P08134;U3KQV3;U3KQA9	Rho-related GTP-binding protein RhoC;Uncharacterized protein (Fragment);Uncharacterized protein (Fragment)	RHOC;;
	0.9647	0.07	+	0.02	2.23		0.059	2.16	Q9BWF3;Q9BQ04	RNA-binding protein 4;RNA-binding protein 4B	RBM4;RBM4B
	0.9586	0.06	+	0.048	1.37		0.12	1.3	P12429	Annexin A3	ANXA3
	0.9467	0.06	+	0.024	1.27		0.072	1.21	P55265	Double-stranded RNA-specific adenosine deaminase	ADAR
	0.9294	-0.08	+	0.034	1.12		0.059	1.2	Q99747	Gamma-soluble NSF attachment protein	NAPG
	0.9277	-0.1	+	0.035	1.25		0.06	1.34	O76021	Ribosomal L1 domain-containing protein 1	RSL1D1
	0.9277	-0.1	+	0.048	1.21		0.077	1.31	P61011	Signal recognition particle 54 kDa protein	SRP54
	0.928	-0.13	+	0.028	1.78		0.051	1.91	Q9Y3A5	Ribosome maturation protein SBDS	SBDS
	0.9494	-0.18	+	0.047	3.21		0.083	3.39	P17096	High mobility group protein HMG-I/HMG-Y	HMGA1
	0.7711	-0.26	+	0.0092	-1.55		0.06	-1.29	Q15070	Mitochondrial inner membrane protein OXA1L	OXA1L
	0.8627	-0.32	+	0.04	2.35		0.055	2.68	Q9NRX4	14 kDa phosphohistidine phosphatase	PHPT1
	0.1173	-0.55	+	0.00072	-1.04		0.12	-0.49	CON__P00761
	0.4011	-0.6	+	0.017	-1.33		0.28	-0.73	CON__ENSEMBL:ENSBTAP00000031900;P00450	Ceruloplasmin	CP
	0.0405	-0.66	+	5.2e-06	-1.59		0.0038	-0.93	CON__P02672
	0.2582	-0.76	+	0.04	-1.06		0.68	-0.3	P12107	Collagen alpha-1(XI) chain	COL11A1
	0.0284	-0.8	+	1.1e-05	-1.67		0.012	-0.87	CON__P12763
	0.0596	-0.8	+	0.00089	-1.23		0.29	-0.42	CON__P15636
	0.1494	-0.81	+	0.0065	-1.25		0.43	-0.44	Q92597	Protein NDRG1	NDRG1
	0.0622	-0.86	+	0.00032	-1.5		0.12	-0.65	CON__P81644
	0.1905	-0.91	+	0.0012	-1.92		0.11	-1.01	CON__Q2KIS7;P05452	Tetranectin	CLEC3B
	0.2178	-0.98	+	0.0036	-1.92		0.2	-0.94	CON__ENSEMBL:ENSBTAP00000013050;Q9UK55	Protein Z-dependent protease inhibitor	SERPINA10
	0.457	-1.04	+	0.017	-2.57		0.23	-1.53	CON__P35908v2;P35908;CON__P35908;CON__Q9R0H5	Keratin, type II cytoskeletal 2 epidermal	KRT2
	0.2356	-1.13	+	0.00084	-2.79		0.06	-1.66	CON__P01045-1
	0.1397	-1.32	+	0.0014	-2.47		0.17	-1.15	CON__ENSEMBL:ENSBTAP00000023055
	0.2136	-1.4	+	0.01	-2.28		0.42	-0.88	CON__Q32PI4;P05156	Complement factor I	CFI
	0.2009	-1.41	+	0.0025	-2.8		0.17	-1.38	CON__Q9TT36;P05543	Thyroxine-binding globulin	SERPINA7
	0.1864	-1.41	+	0.002	-2.76		0.16	-1.36	P02452;CON__Q862S4	Collagen alpha-1(I) chain	COL1A1
	0.2325	-1.47	+	0.022	-2.19		0.56	-0.72	P02763	Alpha-1-acid glycoprotein 1	ORM1
	0.3413	-1.47	+	0.042	-2.39		0.55	-0.92	P02766	Transthyretin	TTR
	0.2426	-1.54	+	0.047	-2.01		0.75	-0.46	P04264;CON__P04264;CON__H-INV:HIT000016045	Keratin, type II cytoskeletal 1	KRT1
	0.0999	-1.71	+	0.0055	-2.3		0.56	-0.59	CON__Q2KIF2
	0.0824	-2.07	+	0.0035	-2.84		0.51	-0.77	P08123	Collagen alpha-2(I) chain	COL1A2
	0.1622	-3.94	+	0.041	-4.38		0.89	-0.44	CON__A2I7N3
	0.3276	-0.32		0.0072	0.7	+	0.0028	1.01	P99999;CON__P62894	Cytochrome c	CYCS
	0.5816	-0.38		0.045	1	+	0.028	1.38	Q5ZPR3	CD276 antigen	CD276
	0.474	-0.42		0.13	0.63	+	0.047	1.05	O95721	Synaptosomal-associated protein 29	SNAP29
	0.6569	-0.42		0.057	1.26	+	0.043	1.67	Q05048	Cleavage stimulation factor subunit 1	CSTF1
	0.5748	-0.43		0.083	0.96	+	0.044	1.39	Q96M27	Protein PRRC1	PRRC1
	0.4145	-0.49		0.14	0.66	+	0.042	1.16	Q13642	Four and a half LIM domains protein 1	FHL1
	0.6473	-0.56		0.051	1.71	+	0.039	2.27	O75531	Barrier-to-autointegration factor	BANF1
	0.4185	-0.61		0.14	0.82	+	0.043	1.43	P61225;P10114	Ras-related protein Rap-2b;Ras-related protein Rap-2a	RAP2B;RAP2A
	0.4957	-0.72		0.078	1.36	+	0.033	2.08	P07711	Cathepsin L1	CTSL
	0.3423	-0.74		0.11	0.91	+	0.026	1.65	P48507	Glutamate--cysteine ligase regulatory subunit	GCLM
	0.3461	-0.75		0.13	0.89	+	0.031	1.64	P30044	Peroxiredoxin-5, mitochondrial	PRDX5
	0.3467	-0.77		0.11	0.96	+	0.027	1.73	Q6PIU2	Neutral cholesterol ester hydrolase 1	NCEH1
	0.3315	-0.78		0.05	1.19	+	0.012	1.97	Q9UBC2	Epidermal growth factor receptor substrate 15-like 1	EPS15L1
	0.0772	-0.85		0.0099	0.97	+	0.00054	1.82	Q9H0E2	Toll-interacting protein	TOLLIP
	0.0562	-1.14		0.074	0.79	+	0.0021	1.93	Q08378	Golgin subfamily A member 3	GOLGA3
	0.1693	-1.37		0.38	0.64	+	0.032	2	P09486	SPARC	SPARC
	0.0524	-1.82		0.96	0.03	+	0.035	1.86	P14923	Junction plakoglobin	JUP
	0.1111	-2.47		0.55	0.68	+	0.031	3.15	P14174	Macrophage migration inhibitory factor	MIF
	0.2175	2.21		0.22	1.61		0.76	-0.6	P05141	ADP/ATP translocase 2	SLC25A5
	0.0947	2.18		0.069	1.75		0.75	-0.43	O00303	Eukaryotic translation initiation factor 3 subunit F	EIF3F
	0.4073	2		0.15	2.54		0.84	0.54	O75116	Rho-associated protein kinase 2	ROCK2
	0.1043	1.98		0.11	1.45		0.68	-0.53	P11177	Pyruvate dehydrogenase E1 component subunit beta, mitochondrial	PDHB
	0.1371	1.92		0.85	-0.19		0.079	-2.11	P61106	Ras-related protein Rab-14	RAB14
	0.0503	1.91		0.19	0.92		0.28	-0.99	P48735	Isocitrate dehydrogenase [NADP], mitochondrial	IDH2
	0.1788	1.71		0.22	1.12		0.65	-0.59	P83916	Chromobox protein homolog 1	CBX1
	0.4918	1.65		0.05	3.48		0.42	1.83	Q9P1F3	Costars family protein ABRACL	ABRACL
	0.2211	1.64		0.13	1.5		0.93	-0.14	Q9NZM1	Myoferlin	MYOF
	0.1982	1.61		0.11	1.5		0.94	-0.11	P51571	Translocon-associated protein subunit delta	SSR4
	0.1137	1.61		0.077	1.34		0.82	-0.27	Q9NSD9	Phenylalanine--tRNA ligase beta subunit	FARSB
	0.1216	1.6		0.21	0.94		0.52	-0.66	Q10567	AP-1 complex subunit beta-1	AP1B1
	0.1649	1.57		0.62	0.42		0.28	-1.15	P40763	Signal transducer and activator of transcription 3	STAT3
	0.3609	1.56		0.079	2.24		0.7	0.69	P09496	Clathrin light chain A	CLTA
	0.221	1.56		0.073	1.72		0.92	0.16	P14868	Aspartate--tRNA ligase, cytoplasmic	DARS
	0.221	1.56		0.053	1.86		0.84	0.3	P51572	B-cell receptor-associated protein 31	BCAP31
	0.1982	1.54		0.18	1.18		0.78	-0.36	O43776	Asparagine--tRNA ligase, cytoplasmic	NARS
	0.2817	1.54		0.22	1.28		0.87	-0.26	P62304	Small nuclear ribonucleoprotein E	SNRPE
	0.1702	1.53		0.23	0.98		0.63	-0.56	P30520	Adenylosuccinate synthetase isozyme 2	ADSS
	0.1771	1.49		0.85	0.16		0.19	-1.33	O95394	Phosphoacetylglucosamine mutase	PGM3
	0.315	1.47		0.064	2.02		0.71	0.56	O00148	ATP-dependent RNA helicase DDX39A	DDX39A
	0.2393	1.46		0.64	0.43		0.39	-1.03	P04181	Ornithine aminotransferase, mitochondrial	OAT
	0.2325	1.46		0.058	1.75		0.84	0.29	P61247	40S ribosomal protein S3a	RPS3A
	0.3879	1.46		0.85	0.25		0.46	-1.21	P63279	SUMO-conjugating enzyme UBC9	UBE2I
	0.3276	1.44		0.088	1.87		0.79	0.43	P14678;P63162	Small nuclear ribonucleoprotein-associated proteins B and B;Small nuclear ribonucleoprotein-associated protein N	SNRPB;SNRPN
	0.3979	1.44		0.27	1.37		0.97	-0.07	P20340;Q9NRW1;Q14964	Ras-related protein Rab-6A;Ras-related protein Rab-6B;Ras-related protein Rab-39A	RAB6A;RAB6B;RAB39A
	0.2053	1.41		0.41	0.68		0.51	-0.73	P53985	Monocarboxylate transporter 1	SLC16A1
	0.3806	1.4		0.14	1.73		0.85	0.33	Q71UM5	40S ribosomal protein S27-like	RPS27L
	0.6386	1.38		0.3	2.1		0.82	0.71	P06703	Protein S100-A6	S100A6
	0.2118	1.37		0.89	-0.12		0.14	-1.49	P17858	ATP-dependent 6-phosphofructokinase, liver type	PFKL
	0.1788	1.33		0.076	1.3		0.98	-0.02	P00387	NADH-cytochrome b5 reductase 3	CYB5R3
	0.3255	1.33		0.064	1.88		0.7	0.55	P08708	40S ribosomal protein S17	RPS17
	0.2114	1.33		0.062	1.49		0.89	0.16	Q9UJU6	Drebrin-like protein	DBNL
	0.284	1.32		0.12	1.43		0.94	0.11	P53041	Serine/threonine-protein phosphatase 5	PPP5C
	0.2198	1.31		0.05	1.58		0.82	0.27	P62841	40S ribosomal protein S15	RPS15
	0.5578	1.3		0.38	1.37		0.98	0.07	P02753	Retinol-binding protein 4	RBP4
	0.2871	1.29		0.65	0.41		0.46	-0.87	P50402	Emerin	EMD
	0.2594	1.29		0.36	0.78		0.67	-0.51	Q70UQ0	Inhibitor of nuclear factor kappa-B kinase-interacting protein	IKBIP
	0.3659	1.29		0.077	1.9		0.69	0.61	Q9HAV7	GrpE protein homolog 1, mitochondrial	GRPEL1
	0.3623	1.28		0.11	1.67		0.81	0.39	Q9HB71	Calcyclin-binding protein	CACYBP
	0.4968	1.27		0.11	2.18		0.63	0.91	P60903	Protein S100-A10	S100A10
	0.3204	1.26		0.11	1.48		0.87	0.23	P54920;Q9H115	Alpha-soluble NSF attachment protein;Beta-soluble NSF attachment protein	NAPA;NAPB
	0.1075	1.25		0.88	-0.09		0.059	-1.35	P33992	DNA replication licensing factor MCM5	MCM5
	0.2505	1.24		0.054	1.58		0.78	0.34	O94979	Protein transport protein Sec31A	SEC31A
	0.2411	1.24		0.16	1.12		0.92	-0.13	Q99714	3-hydroxyacyl-CoA dehydrogenase type-2	HSD17B10
	0.2411	1.23		0.22	0.95		0.81	-0.28	O43143	Pre-mRNA-splicing factor ATP-dependent RNA helicase DHX15	DHX15
	0.4979	1.22		0.14	1.93		0.71	0.7	P62899	60S ribosomal protein L31	RPL31
	0.2954	1.22		0.25	0.98		0.86	-0.24	Q9P0L0	Vesicle-associated membrane protein-associated protein A	VAPA
	0.311	1.21		0.092	1.49		0.84	0.28	P40925	Malate dehydrogenase, cytoplasmic	MDH1
	0.353	1.21		0.071	1.77		0.68	0.56	Q99729	Heterogeneous nuclear ribonucleoprotein A/B	HNRNPAB
	0.2498	1.2		0.065	1.45		0.84	0.25	P40429;Q6NVV1	60S ribosomal protein L13a;Putative 60S ribosomal protein L13a protein RPL13AP3	RPL13A;RPL13AP3
	0.3255	1.2		0.14	1.33		0.92	0.13	P51665	26S proteasome non-ATPase regulatory subunit 7	PSMD7
	0.2009	1.19		0.78	0.2		0.26	-0.99	Q68EM7	Rho GTPase-activating protein 17	ARHGAP17
	0.4643	1.19		0.22	1.43		0.9	0.24	Q9UK76	Jupiter microtubule associated homolog 1	JPT1
	0.319	1.19		0.15	1.27		0.95	0.08	Q9UNS2	COP9 signalosome complex subunit 3	COPS3
	0.345	1.17		0.17	1.24		0.96	0.07	O75396	Vesicle-trafficking protein SEC22b	SEC22B
	0.3145	1.17		0.34	0.8		0.77	-0.36	P04899;P11488;P19087;A8MTJ3;P09471;P38405	Guanine nucleotide-binding protein G(i) subunit alpha-2;Guanine nucleotide-binding protein G(t) subunit alpha-1;Guanine nucleotide-binding protein G(t) subunit alpha-2;Guanine nucleotide-binding protein G(t) subunit alpha-3;Guanine nucleotide-binding protein G(o) subunit alpha;Guanine nucleotide-binding protein G(olf) subunit alpha	GNAI2;GNAT1;GNAT2;GNAT3;GNAO1;GNAL
	0.2058	1.17		0.19	0.9		0.79	-0.27	P56192	Methionine--tRNA ligase, cytoplasmic	MARS
	0.311	1.17		0.064	1.59		0.72	0.43	Q8TAT6	Nuclear protein localization protein 4 homolog	NPLOC4
	0.2602	1.16		0.073	1.39		0.84	0.23	P10515	Dihydrolipoyllysine-residue acetyltransferase component of pyruvate dehydrogenase complex, mitochondrial	DLAT
	0.2266	1.15		0.17	0.97		0.87	-0.18	O00161	Synaptosomal-associated protein 23	SNAP23
	0.4055	1.14		0.3	1.02		0.94	-0.11	P02786	Transferrin receptor protein 1	TFRC
	0.4968	1.14		0.18	1.6		0.8	0.47	P13073	Cytochrome c oxidase subunit 4 isoform 1, mitochondrial	COX4I1
	0.3632	1.14		0.067	1.73		0.65	0.59	Q9NR30;Q9BQ39	Nucleolar RNA helicase 2;ATP-dependent RNA helicase DDX50	DDX21;DDX50
	0.5361	1.13		0.059	2.53		0.42	1.39	P62854;Q5JNZ5	40S ribosomal protein S26;Putative 40S ribosomal protein S26-like 1	RPS26;RPS26P11
	0.1799	1.13		0.057	1.21		0.94	0.07	Q9Y265	RuvB-like 1	RUVBL1
	0.2859	1.12		0.49	0.54		0.59	-0.58	O00154	Cytosolic acyl coenzyme A thioester hydrolase	ACOT7
	0.311	1.09		0.16	1.13		0.98	0.03	P21283	V-type proton ATPase subunit C 1	ATP6V1C1
	0.2406	1.09		0.15	0.99		0.92	-0.1	P60891;P21108	Ribose-phosphate pyrophosphokinase 1;Ribose-phosphate pyrophosphokinase 3	PRPS1;PRPS1L1
	0.4186	1.08		0.087	1.69		0.65	0.61	P63173	60S ribosomal protein L38	RPL38
	0.1826	1.07		0.11	0.93		0.88	-0.14	Q15436	Protein transport protein Sec23A	SEC23A
	0.1903	1.06		0.097	0.99		0.95	-0.07	O00159	Unconventional myosin-Ic	MYO1C
	0.2915	1.04		0.3	0.75		0.79	-0.29	Q9BTV4;V9GY05	Transmembrane protein 43;Uncharacterized protein (Fragment)	TMEM43;
	0.2833	1.03		0.15	1.03		1	0	Q9P2J5	Leucine--tRNA ligase, cytoplasmic	LARS
	0.2659	1.02		0.075	1.22		0.84	0.2	Q8NBJ5	Procollagen galactosyltransferase 1	COLGALT1
	0.3917	1.01		0.34	0.83		0.89	-0.19	O15372	Eukaryotic translation initiation factor 3 subunit H	EIF3H
	0.328	1.01		0.43	0.61		0.71	-0.4	O43747	AP-1 complex subunit gamma-1	AP1G1
	0.3611	1.01		0.098	1.37		0.77	0.36	P61088;Q5JXB2	Ubiquitin-conjugating enzyme E2 N;Putative ubiquitin-conjugating enzyme E2 N-like	UBE2N;UBE2NL
	0.2817	1.01		0.088	1.2		0.86	0.18	Q9NR28	Diablo homolog, mitochondrial	DIABLO
	0.2211	1		0.34	0.58		0.61	-0.43	P49770	Translation initiation factor eIF-2B subunit beta	EIF2B2
	0.5121	1		0.15	1.59		0.71	0.59	P61313	60S ribosomal protein L15	RPL15
	0.284	1		0.14	1.02		0.98	0.02	Q8N1F7	Nuclear pore complex protein Nup93	NUP93
	0.2236	0.99		0.14	0.9		0.92	-0.09	P01116	GTPase KRas	KRAS
	0.2453	0.99		0.14	0.94		0.96	-0.05	P61619;Q9H9S3	Protein transport protein Sec61 subunit alpha isoform 1;Protein transport protein Sec61 subunit alpha isoform 2	SEC61A1;SEC61A2
	0.328	0.99		0.78	0.22		0.43	-0.77	Q06210	Glutamine--fructose-6-phosphate aminotransferase [isomerizing] 1	GFPT1
	0.0612	0.98		0.062	0.73		0.64	-0.25	P53396	ATP-citrate synthase	ACLY
	0.2594	0.98		0.096	1.08		0.92	0.1	P56556	NADH dehydrogenase [ubiquinone] 1 alpha subcomplex subunit 6	NDUFA6
	0.4495	0.97		0.097	1.56		0.65	0.59	O00567	Nucleolar protein 56	NOP56
	0.1146	0.97		0.05	0.9		0.92	-0.07	Q15029	116 kDa U5 small nuclear ribonucleoprotein component	EFTUD2
	0.0219	0.97		0.014	0.79		0.66	-0.19	Q15393	Splicing factor 3B subunit 3	SF3B3
	0.2581	0.97		0.26	0.72		0.79	-0.26	Q9H223	EH domain-containing protein 4	EHD4
	0.3112	0.96		0.22	0.85		0.92	-0.1	P57088	Transmembrane protein 33	TMEM33
	0.3276	0.95		0.2	0.92		0.98	-0.03	P22307	Non-specific lipid-transfer protein	SCP2
	0.1924	0.95		0.59	0.29		0.34	-0.66	Q9UL25	Ras-related protein Rab-21	RAB21
	0.5368	0.93		0.33	1.04		0.95	0.11	P54709	Sodium/potassium-transporting ATPase subunit beta-3	ATP1B3
	0.3263	0.92		0.2	0.87		0.96	-0.05	P52292	Importin subunit alpha-1	KPNA2
	0.2871	0.91		0.083	1.11		0.84	0.2	Q99615	DnaJ homolog subfamily C member 7	DNAJC7
	0.3583	0.9		0.21	0.9		1	0.01	P49354	Protein farnesyltransferase/geranylgeranyltransferase type-1 subunit alpha	FNTA
	0.3953	0.9		0.16	1.08		0.88	0.18	P62917	60S ribosomal protein L8	RPL8
	0.4105	0.9		0.18	1.07		0.89	0.17	Q9BT78	COP9 signalosome complex subunit 4	COPS4
	0.2411	0.9		0.22	0.7		0.82	-0.2	Q9BXJ9;Q6N069	N-alpha-acetyltransferase 15, NatA auxiliary subunit;N-alpha-acetyltransferase 16, NatA auxiliary subunit	NAA15;NAA16
	0.2852	0.89		0.066	1.15		0.77	0.26	Q9BRJ6	Uncharacterized protein C7orf50	C7orf50
	0.3366	0.89		0.57	-0.39		0.13	-1.28	Q9Y6E2	Basic leucine zipper and W2 domain-containing protein 2	BZW2
	0.5563	0.88		0.081	1.87		0.48	1	Q01844	RNA-binding protein EWS	EWSR1
	0.2476	0.87		0.1	0.92		0.96	0.04	O60763;REV__Q5VZ89	General vesicular transport factor p115	USO1
	0.5385	0.87		0.14	1.48		0.67	0.61	P20073	Annexin A7	ANXA7
	0.0329	0.87		0.0056	0.9		0.95	0.03	P48444	Coatomer subunit delta	ARCN1
	0.367	0.87		0.05	1.43		0.56	0.56	P62910	60S ribosomal protein L32	RPL32
	0.8296	0.87		0.13	3.7		0.37	2.83	P68032;P63267;P62736;P68133	Actin, alpha cardiac muscle 1;Actin, gamma-enteric smooth muscle;Actin, aortic smooth muscle;Actin, alpha skeletal muscle	ACTC1;ACTG2;ACTA2;ACTA1
	0.134	0.87		0.39	0.37		0.36	-0.51	Q9P016	Thymocyte nuclear protein 1	THYN1
	0.3767	0.87		0.087	1.26		0.7	0.39	Q9UMX0	Ubiquilin-1	UBQLN1
	0.3979	0.86		0.29	0.78		0.95	-0.08	Q92769	Histone deacetylase 2	HDAC2
	0.1371	0.85		0.084	0.75		0.88	-0.1	O00505	Importin subunit alpha-4	KPNA3
	0.3331	0.85		0.12	1.02		0.86	0.17	O43681	ATPase ASNA1	ASNA1
	0.3223	0.84		0.66	0.28		0.49	-0.57	P00367;P49448	Glutamate dehydrogenase 1, mitochondrial;Glutamate dehydrogenase 2, mitochondrial	GLUD1;GLUD2
	0.48	0.84		0.7	0.35		0.69	-0.5	P46379	Large proline-rich protein BAG6	BAG6
	0.5213	0.84		0.13	1.45		0.65	0.61	P62316	Small nuclear ribonucleoprotein Sm D2	SNRPD2
	0.3566	0.83		0.082	1.17		0.72	0.34	O75436	Vacuolar protein sorting-associated protein 26A	VPS26A
	0.2898	0.83		0.65	0.27		0.46	-0.56	P05091;F8VP50;P47895	Aldehyde dehydrogenase, mitochondrial;Uncharacterized protein (Fragment);Aldehyde dehydrogenase family 1 member A3	ALDH2;;ALDH1A3
	0.5711	0.83		0.2	1.33		0.74	0.5	P61026	Ras-related protein Rab-10	RAB10
	0.634	0.83		0.096	2.03		0.45	1.2	P62633	Cellular nucleic acid-binding protein	CNBP
	0.5279	0.83		0.18	1.26		0.75	0.43	Q16891	MICOS complex subunit MIC60	IMMT
	0.2817	0.83		0.37	0.51		0.69	-0.33	Q53GQ0	Very-long-chain 3-oxoacyl-CoA reductase	HSD17B12
	0.4476	0.83		0.11	1.26		0.7	0.43	Q96FQ6	Protein S100-A16	S100A16
	0.4279	0.82		0.069	1.4		0.57	0.58	P49006	MARCKS-related protein	MARCKSL1
	0.2734	0.82		0.96	0.03		0.26	-0.79	Q9NVI7;Q5T2N8	ATPase family AAA domain-containing protein 3A;ATPase family AAA domain-containing protein 3C	ATAD3A;ATAD3C
	0.5058	0.81		0.61	0.46		0.79	-0.35	P00403	Cytochrome c oxidase subunit 2	MT-CO2
	0.5473	0.81		0.34	0.9		0.95	0.1	P49755	Transmembrane emp24 domain-containing protein 10	TMED10
	0.4674	0.81		0.56	0.48		0.78	-0.33	Q9Y617	Phosphoserine aminotransferase	PSAT1
	0.1319	0.8		0.018	0.98		0.75	0.18	P53990	IST1 homolog	IST1
	0.422	0.8		0.18	0.97		0.88	0.17	P55884	Eukaryotic translation initiation factor 3 subunit B	EIF3B
	0.4113	0.8		0.15	1.04		0.83	0.24	Q14444	Caprin-1	CAPRIN1
	0.5351	0.8		0.088	1.61		0.52	0.8	Q969H8	Myeloid-derived growth factor	MYDGF
	0.3979	0.8		0.18	0.93		0.91	0.13	Q9NQW7;O00462	Xaa-Pro aminopeptidase 1;Beta-mannosidase	XPNPEP1;MANBA
	0.3739	0.79		0.6	0.35		0.64	-0.43	P36776	Lon protease homolog, mitochondrial	LONP1
	0.2533	0.79		0.098	0.85		0.94	0.06	Q9GZZ9	Ubiquitin-like modifier-activating enzyme 5	UBA5
	0.5563	0.78		0.073	1.73		0.45	0.95	O14561	Acyl carrier protein, mitochondrial	NDUFAB1
	0.5147	0.78		0.4	-0.73		0.16	-1.5	Q6DD88	Atlastin-3	ATL3
	0.3421	0.78		0.74	0.21		0.48	-0.57	Q9Y2W2	WW domain-binding protein 11	WBP11
	0.4562	0.77		0.16	1.05		0.8	0.28	O14786	Neuropilin-1	NRP1
	0.3611	0.77		0.21	0.77		1	0	O60832	H/ACA ribonucleoprotein complex subunit DKC1	DKC1
	0.636	0.77		0.3	1.17		0.82	0.39	P10606	Cytochrome c oxidase subunit 5B, mitochondrial	COX5B
	0.1826	0.77		0.39	0.37		0.47	-0.41	P26640	Valine--tRNA ligase	VARS
	0.5049	0.77		0.18	1.11		0.78	0.34	P46977	Dolichyl-diphosphooligosaccharide--protein glycosyltransferase subunit STT3A	STT3A
	0.3611	0.77		0.33	0.6		0.86	-0.17	P49736	DNA replication licensing factor MCM2	MCM2
	0.11	0.77		0.018	0.87		0.84	0.11	Q8WUM4	Programmed cell death 6-interacting protein	PDCD6IP
	0.3304	0.77		0.14	0.88		0.91	0.11	Q96I24	Far upstream element-binding protein 3	FUBP3
	0.4321	0.77		0.37	0.63		0.9	-0.14	Q9Y2X3	Nucleolar protein 58	NOP58
	0.1397	0.76		0.075	0.7		0.92	-0.06	P46939	Utrophin	UTRN
	0.1858	0.76		0.21	0.52		0.69	-0.24	Q16777;Q6FI13	Histone H2A type 2-C;Histone H2A type 2-A	HIST2H2AC;HIST2H2AA4
	0.5931	0.75		0.39	0.84		0.95	0.09	O00264	Membrane-associated progesterone receptor component 1	PGRMC1
	0.3223	0.75		0.13	0.84		0.92	0.09	Q7L5N1	COP9 signalosome complex subunit 6	COPS6
	0.2775	0.75		0.97	0.02		0.26	-0.73	Q96GG9	DCN1-like protein 1	DCUN1D1
	0.6209	0.75		0.55	0.63		0.94	-0.12	Q9HD45	Transmembrane 9 superfamily member 3	TM9SF3
	0.5297	0.74		0.98	-0.02		0.5	-0.76	P49589	Cysteine--tRNA ligase, cytoplasmic	CARS
	0.346	0.74		0.27	0.64		0.92	-0.1	Q15046	Lysine--tRNA ligase	KARS
	0.5278	0.73		0.14	1.22		0.68	0.48	Q9BQG0	Myb-binding protein 1A	MYBBP1A
	0.5553	0.73		0.058	1.7		0.39	0.97	Q9UNN8	Endothelial protein C receptor	PROCR
	0.6171	0.72		0.29	1.07		0.83	0.34	O43396	Thioredoxin-like protein 1	TXNL1
	0.2999	0.72		0.67	0.22		0.46	-0.49	Q14683	Structural maintenance of chromosomes protein 1A	SMC1A
	0.4773	0.72		0.086	1.27		0.58	0.55	Q7Z2W4	Zinc finger CCCH-type antiviral protein 1	ZC3HAV1
	0.367	0.72		0.35	0.55		0.85	-0.17	Q86T13	C-type lectin domain family 14 member A	CLEC14A
	0.5926	0.72		0.15	1.35		0.63	0.63	Q9HDC9	Adipocyte plasma membrane-associated protein	APMAP
	0.0093	0.71		0.0025	0.66		0.85	-0.06	P05388;Q8NHW5	60S acidic ribosomal protein P0;60S acidic ribosomal protein P0-like	RPLP0;RPLP0P6
	0.2787	0.71		0.097	0.81		0.9	0.1	P07814	Bifunctional glutamate/proline--tRNA ligase	EPRS
	0.48	0.71		0.5	0.49		0.84	-0.22	P21912	Succinate dehydrogenase [ubiquinone] iron-sulfur subunit, mitochondrial	SDHB
	0.6171	0.71		0.1	1.62		0.48	0.91	P61960	Ubiquitin-fold modifier 1	UFM1
	0.4742	0.71		0.071	1.32		0.53	0.61	P62877	E3 ubiquitin-protein ligase RBX1	RBX1
	0.449	0.71		0.29	0.72		0.99	0.01	Q13620	Cullin-4B	CUL4B
	0.4643	0.7		0.81	-0.17		0.32	-0.88	P03956	Interstitial collagenase	MMP1
	0.4898	0.7		0.059	1.41		0.46	0.71	P55809	Succinyl-CoA:3-ketoacid coenzyme A transferase 1, mitochondrial	OXCT1
	0.2759	0.7		0.38	0.41		0.66	-0.29	Q14204	Cytoplasmic dynein 1 heavy chain 1	DYNC1H1
	0.0524	0.7		0.0069	0.77		0.85	0.08	Q15149	Plectin	PLEC
	0.5058	0.7		0.92	0.08		0.55	-0.62	Q5U651	Ras-interacting protein 1	RASIP1
	0.6391	0.69		0.053	2.02		0.3	1.33	P30049	ATP synthase subunit delta, mitochondrial	ATP5F1D
	0.5473	0.69		0.25	0.94		0.84	0.25	P48556	26S proteasome non-ATPase regulatory subunit 8	PSMD8
	0.367	0.69		0.19	0.74		0.95	0.05	Q6PJT7	Zinc finger CCCH domain-containing protein 14	ZC3H14
	0.5385	0.69		0.25	0.92		0.85	0.23	Q9H773	dCTP pyrophosphatase 1	DCTPP1
	0.4503	0.69		0.16	0.93		0.8	0.25	Q9P013	Spliceosome-associated protein CWC15 homolog	CWC15
	0.0848	0.68		0.0054	0.88		0.61	0.2	O14980	Exportin-1	XPO1
	0.319	0.68		0.49	0.35		0.63	-0.33	P08397	Porphobilinogen deaminase	HMBS
	0.3979	0.68		0.68	0.25		0.6	-0.43	P38919	Eukaryotic initiation factor 4A-III	EIF4A3
	0.1898	0.68		0.31	0.39		0.57	-0.3	P49756	RNA-binding protein 25	RBM25
	0.3025	0.68		0.068	0.9		0.76	0.22	Q9Y316	Protein MEMO1	MEMO1
	0.6818	0.67		0.4	0.92		0.88	0.25	O14907	Tax1-binding protein 3	TAX1BP3
	0.5097	0.67		0.29	0.79		0.92	0.11	P53621	Coatomer subunit alpha	COPA
	0.4324	0.67		0.28	0.66		1	0	Q9Y285	Phenylalanine--tRNA ligase alpha subunit	FARSA
	0.4918	0.65		0.16	0.96		0.75	0.31	O75643	U5 small nuclear ribonucleoprotein 200 kDa helicase	SNRNP200
	0.3235	0.65		0.27	0.53		0.87	-0.12	O75694	Nuclear pore complex protein Nup155	NUP155
	0.1314	0.65		0.069	0.59		0.9	-0.06	P25398	40S ribosomal protein S12	RPS12
	0.6028	0.65		0.37	0.78		0.92	0.13	P28482	Mitogen-activated protein kinase 1	MAPK1
	0.2835	0.65		0.047	0.91		0.68	0.26	P39748	Flap endonuclease 1	FEN1
	0.1923	0.65		0.52	-0.24		0.055	-0.89	P40939	Trifunctional enzyme subunit alpha, mitochondrial	HADHA
	0.5568	0.65		0.8	0.21		0.69	-0.44	Q9UHB9	Signal recognition particle subunit SRP68	SRP68
	0.328	0.65		0.58	0.28		0.58	-0.38	Q9Y263	Phospholipase A-2-activating protein	PLAA
	0.1347	0.64		0.89	-0.05		0.082	-0.68	Q99700	Ataxin-2	ATXN2
	0.7121	0.64		0.37	1.05		0.82	0.4	Q9BVC6	Transmembrane protein 109	TMEM109
	0.4279	0.64		0.97	-0.02		0.39	-0.66	Q9Y2Z4	Tyrosine--tRNA ligase, mitochondrial	YARS2
	0.6064	0.64		0.95	-0.05		0.56	-0.69	Q9Y3C6	Peptidyl-prolyl cis-trans isomerase-like 1	PPIL1
	0.6078	0.63		0.064	1.63		0.37	1	O14744	Protein arginine N-methyltransferase 5	PRMT5
	0.4549	0.63		0.086	1.06		0.61	0.43	O43660	Pleiotropic regulator 1	PLRG1
	0.5428	0.63		0.075	1.34		0.47	0.71	P11308	Transcriptional regulator ERG	ERG
	0.0915	0.63		0.033	0.6		0.94	-0.03	P35998	26S proteasome regulatory subunit 7	PSMC2
	0.3988	0.63		0.19	0.72		0.91	0.1	P36551;H0YA22	Oxygen-dependent coproporphyrinogen-III oxidase, mitochondrial;Uncharacterized protein (Fragment)	CPOX;
	0.0134	0.63		0.00031	0.82		0.44	0.18	Q02952	A-kinase anchor protein 12	AKAP12
	0.5578	0.63		0.19	1		0.73	0.38	Q14254	Flotillin-2	FLOT2
	0.2048	0.63		0.15	0.53		0.85	-0.11	Q9NZN4	EH domain-containing protein 2	EHD2
	0.0871	0.62		0.01	0.72		0.79	0.1	P08133	Annexin A6	ANXA6
	0.5327	0.62		0.15	1.02		0.69	0.4	P17980	26S proteasome regulatory subunit 6A	PSMC3
	0.5244	0.62		0.88	-0.11		0.42	-0.73	P24752	Acetyl-CoA acetyltransferase, mitochondrial	ACAT1
	0.1415	0.62		0.0044	0.99		0.35	0.38	P32969	60S ribosomal protein L9	RPL9P9
	0.449	0.62		0.42	0.48		0.88	-0.14	Q16851	UTP--glucose-1-phosphate uridylyltransferase	UGP2
	0.4503	0.62		0.73	-0.21		0.27	-0.83	Q96A26	Protein FAM162A	FAM162A
	0.5323	0.62		0.11	1.14		0.59	0.53	Q9BY77	Polymerase delta-interacting protein 3	POLDIP3
	0.4562	0.61		0.77	0.18		0.6	-0.43	CON__Q1RMK2
	0.606	0.61		0.81	0.21		0.74	-0.4	P12004	Proliferating cell nuclear antigen	PCNA
	0.221	0.61		0.54	0.23		0.43	-0.38	P50453	Serpin B9	SERPINB9
	0.4528	0.61		0.066	1.11		0.54	0.49	Q96C86	m7GpppX diphosphatase	DCPS
	0.4779	0.61		0.059	1.19		0.47	0.59	Q99757	Thioredoxin, mitochondrial	TXN2
	0.1723	0.6		0.02	0.79		0.68	0.19	P08648	Integrin alpha-5	ITGA5
	0.5323	0.59		0.8	0.18		0.67	-0.41	P23368	NAD-dependent malic enzyme, mitochondrial	ME2
	0.068	0.59		0.0031	0.79		0.53	0.2	Q13263	Transcription intermediary factor 1-beta	TRIM28
	0.0284	0.59		0.00038	0.84		0.3	0.25	Q15019	Septin-2	SEPTIN2
	0.1314	0.58		0.016	0.72		0.73	0.14	O00469	Procollagen-lysine,2-oxoglutarate 5-dioxygenase 2	PLOD2
	0.48	0.58		0.13	0.9		0.7	0.32	O43447	Peptidyl-prolyl cis-trans isomerase H	PPIH
	0.677	0.58		0.054	1.85		0.29	1.28	O43670	BUB3-interacting and GLEBS motif-containing protein ZNF207	ZNF207
	0.5578	0.58		0.5	0.47		0.92	-0.1	O96008;K7EJ57;K7EKG4	Mitochondrial import receptor subunit TOM40 homolog;Mitochondrial import receptor subunit TOM40 homolog (Fragment);Mitochondrial import receptor subunit TOM40 homolog (Fragment)	TOMM40;TOMM40;TOMM40
	0.3406	0.58		0.039	0.96		0.53	0.38	P37840;Q16143	Alpha-synuclein;Beta-synuclein	SNCA;SNCB
	0.4825	0.58		0.11	0.96		0.65	0.38	Q04917	14-3-3 protein eta	YWHAH
	0.3979	0.58		0.23	0.6		0.98	0.02	Q13185	Chromobox protein homolog 3	CBX3
	0.5738	0.58		0.36	0.66		0.94	0.08	Q14166	Tubulin--tyrosine ligase-like protein 12	TTLL12
	0.4898	0.58		0.96	-0.03		0.44	-0.61	Q15363	Transmembrane emp24 domain-containing protein 2	TMED2
	0.6386	0.57		0.29	0.88		0.8	0.32	O76003	Glutaredoxin-3	GLRX3
	0.148	0.57		0.92	0.03		0.14	-0.54	P51148	Ras-related protein Rab-5C	RAB5C
	0.1397	0.57		0.031	0.65		0.85	0.08	P60866	40S ribosomal protein S20	RPS20
	0.5936	0.57		0.15	1.06		0.63	0.49	Q14739	Delta(14)-sterol reductase	LBR
	0.0832	0.57		0.0038	0.77		0.52	0.2	Q16555	Dihydropyrimidinase-related protein 2	DPYSL2
	0.4674	0.57		0.46	0.43		0.87	-0.15	Q71DI3	Histone H3.2	HIST2H3D
	0.3517	0.57		0.5	-0.3		0.12	-0.87	Q9UI09	NADH dehydrogenase [ubiquinone] 1 alpha subcomplex subunit 12	NDUFA12
	0.6416	0.56		0.19	1.1		0.65	0.54	P08195	4F2 cell-surface antigen heavy chain	SLC3A2
	0.1095	0.56		0.27	0.28		0.4	-0.28	P50990	T-complex protein 1 subunit theta	CCT8
	0.5051	0.56		0.38	0.53		0.97	-0.03	P55786	Puromycin-sensitive aminopeptidase	NPEPPS
	0.523	0.56		0.27	0.7		0.89	0.13	Q13011	Delta(3,5)-Delta(2,4)-dienoyl-CoA isomerase, mitochondrial	ECH1
	0.6487	0.56		0.42	0.69		0.92	0.13	Q9NUV9	GTPase IMAP family member 4	GIMAP4
	0.1319	0.55		0.053	0.53		0.97	-0.02	P35221;REV__Q9P2T0;Q9UI47	Catenin alpha-1;Catenin alpha-3	CTNNA1;CTNNA3
	0.6064	0.55		0.61	0.39		0.89	-0.16	P60228	Eukaryotic translation initiation factor 3 subunit E	EIF3E
	0.4549	0.55		0.16	0.74		0.81	0.2	Q14376	UDP-glucose 4-epimerase	GALE
	0.5578	0.55		0.69	0.27		0.78	-0.28	Q15005	Signal peptidase complex subunit 2	SPCS2
	0.5333	0.55		0.82	0.15		0.65	-0.4	Q96L92	Sorting nexin-27	SNX27
	0.4773	0.55		0.3	0.58		0.97	0.03	Q9Y4K0	Lysyl oxidase homolog 2	LOXL2
	0.1862	0.54		0.04	0.64		0.84	0.09	O14579	Coatomer subunit epsilon	COPE
	0.5038	0.54		0.57	0.34		0.82	-0.2	O95373	Importin-7	IPO7
	0.5007	0.54		0.11	0.94		0.63	0.4	P14209	CD99 antigen	CD99
	0.2185	0.54		0.088	0.56		0.97	0.02	P22695	Cytochrome b-c1 complex subunit 2, mitochondrial	UQCRC2
	0.5058	0.54		0.45	0.44		0.92	-0.1	P49750	YLP motif-containing protein 1	YLPM1
	0.6386	0.54		0.18	1.08		0.64	0.53	P62857	40S ribosomal protein S28	RPS28
	0.5385	0.54		0.48	0.45		0.93	-0.09	Q7L014	Probable ATP-dependent RNA helicase DDX46	DDX46
	0.6675	0.54		0.11	1.39		0.45	0.86	Q96HC4	PDZ and LIM domain protein 5	PDLIM5
	0.7518	0.54		0.07	2.01		0.29	1.47	Q9NR56;Q9NUK0	Muscleblind-like protein 1;Muscleblind-like protein 3	MBNL1;MBNL3
	0.7784	0.54		0.38	1.02		0.78	0.49	Q9UKM9	RNA-binding protein Raly	RALY
	0.6702	0.53		0.12	1.36		0.47	0.83	P23434	Glycine cleavage system H protein, mitochondrial	GCSH
	0.5471	0.53		0.26	0.71		0.85	0.18	P46781	40S ribosomal protein S9	RPS9
	0.0678	0.53		0.0012	0.8		0.32	0.27	Q12906	Interleukin enhancer-binding factor 3	ILF3
	0.328	0.53		0.18	0.53		0.99	0.01	Q92598	Heat shock protein 105 kDa	HSPH1
	0.1501	0.52		0.11	0.44		0.84	-0.09	P05198	Eukaryotic translation initiation factor 2 subunit 1	EIF2S1
	0.4968	0.52		0.57	0.32		0.81	-0.2	P26196	Probable ATP-dependent RNA helicase DDX6	DDX6
	0.6402	0.52		0.66	-0.35		0.39	-0.88	P42704	Leucine-rich PPR motif-containing protein, mitochondrial	LRPPRC
	0.1941	0.52		0.51	0.19		0.4	-0.32	P46060	Ran GTPase-activating protein 1	RANGAP1
	0.0915	0.52		0.002	0.8		0.35	0.27	Q14315	Filamin-C	FLNC
	0.6601	0.52		0.32	0.8		0.82	0.28	Q8IV08	Phospholipase D3	PLD3
	0.384	0.52		0.87	-0.07		0.29	-0.6	Q92538	Golgi-specific brefeldin A-resistance guanine nucleotide exchange factor 1	GBF1
	0.5997	0.52		0.09	1.2		0.46	0.67	Q99538	Legumain	LGMN
	0.6954	0.52		0.23	1.08		0.66	0.56	Q99805	Transmembrane 9 superfamily member 2	TM9SF2
	0.4501	0.52		0.12	0.78		0.72	0.26	Q9H2G2	STE20-like serine/threonine-protein kinase	SLK
	0.6217	0.51		0.13	1.1		0.55	0.59	O95782	AP-2 complex subunit alpha-1	AP2A1
	0.6661	0.51		0.13	1.25		0.5	0.74	P13489	Ribonuclease inhibitor	RNH1
	0.0736	0.51		0.061	0.4		0.7	-0.11	P16284	Platelet endothelial cell adhesion molecule	PECAM1
	0.0496	0.51		0.0012	0.72		0.41	0.21	P35268	60S ribosomal protein L22	RPL22
	0.5936	0.51		0.5	-0.46		0.26	-0.97	Q5JRX3	Presequence protease, mitochondrial	PITRM1
	0.6011	0.51		0.065	1.29		0.39	0.77	Q9NQ50	39S ribosomal protein L40, mitochondrial	MRPL40
	0.0423	0.51		0.00039	0.8		0.21	0.29	Q9Y4L1;Q9BXT5	Hypoxia up-regulated protein 1;Testis-expressed protein 15	HYOU1;TEX15
	0.5701	0.51		0.94	0.06		0.6	-0.46	Q9Y512	Sorting and assembly machinery component 50 homolog	SAMM50
	0.11	0.5		0.004	0.74		0.43	0.24	E9PAV3	Nascent polypeptide-associated complex subunit alpha, muscle-specific form	NACA
	0.3589	0.5		0.082	0.72		0.71	0.21	O43390	Heterogeneous nuclear ribonucleoprotein R	HNRNPR
	0.0353	0.5		0.00034	0.77		0.22	0.27	P00352	Retinal dehydrogenase 1	ALDH1A1
	0.5065	0.5		0.77	0.17		0.66	-0.33	P22102	Trifunctional purine biosynthetic protein adenosine-3	GART
	0.5775	0.5		0.17	0.87		0.68	0.37	P30536	Translocator protein	TSPO
	0.3422	0.49		0.75	0.13		0.47	-0.37	P43304	Glycerol-3-phosphate dehydrogenase, mitochondrial	GPD2
	0.4487	0.49		0.089	0.81		0.63	0.32	Q13643	Four and a half LIM domains protein 3	FHL3
	0.7237	0.49		0.98	0.03		0.73	-0.47	Q15434	RNA-binding motif, single-stranded-interacting protein 2	RBMS2
	0.5814	0.49		0.46	0.46		0.98	-0.02	Q86UX7	Fermitin family homolog 3	FERMT3
	0.6487	0.49		0.13	1.16		0.51	0.66	Q96AP7	Endothelial cell-selective adhesion molecule	ESAM
	0.26	0.49		0.014	0.84		0.4	0.35	Q9ULV4	Coronin-1C	CORO1C
	0.6463	0.48		0.45	-0.55		0.27	-1.03	P09669	Cytochrome c oxidase subunit 6C	COX6C
	0.1111	0.48		0.0051	0.69		0.49	0.21	P43121	Cell surface glycoprotein MUC18	MCAM
	0.1371	0.48		0.0013	0.9		0.15	0.42	P55209	Nucleosome assembly protein 1-like 1	NAP1L1
	0.319	0.48		0.016	0.91		0.35	0.43	P62241	40S ribosomal protein S8	RPS8
	0.6028	0.48		0.14	0.95		0.6	0.47	Q12792	Twinfilin-1	TWF1
	0.0948	0.48		0.00045	0.9		0.11	0.41	Q14103	Heterogeneous nuclear ribonucleoprotein D0	HNRNPD
	0.4273	0.48		0.26	0.49		0.99	0.01	Q9NP72	Ras-related protein Rab-18	RAB18
	0.4782	0.48		0.38	0.43		0.95	-0.05	Q9UBE0	SUMO-activating enzyme subunit 1	SAE1
	0.6402	0.47		0.052	1.4		0.3	0.92	O14776	Transcription elongation regulator 1	TCERG1
	0.6655	0.47		0.57	0.43		0.97	-0.04	P29992;O95837	Guanine nucleotide-binding protein subunit alpha-11;Guanine nucleotide-binding protein subunit alpha-14	GNA11;GNA14
	0.3879	0.47		0.96	0.02		0.39	-0.45	P55060	Exportin-2	CSE1L
	0.7263	0.47		0.15	1.29		0.49	0.82	Q12972	Nuclear inhibitor of protein phosphatase 1	PPP1R8
	0.4752	0.47		0.083	0.84		0.57	0.37	Q16543	Hsp90 co-chaperone Cdc37	CDC37
	0.6064	0.47		0.069	1.18		0.39	0.71	Q6IBS0;H7C5I2	Twinfilin-2;Uncharacterized protein (Fragment)	TWF2;
	0.1173	0.47		0.022	0.54		0.85	0.06	Q92734	Protein TFG	TFG
	0.3957	0.46		0.37	0.36		0.87	-0.1	O00231	26S proteasome non-ATPase regulatory subunit 11	PSMD11
	0.5319	0.46		0.51	0.35		0.89	-0.11	O15427	Monocarboxylate transporter 4	SLC16A3
	0.1748	0.46		0.0019	0.9		0.17	0.43	O60506	Heterogeneous nuclear ribonucleoprotein Q	SYNCRIP
	0.6346	0.46		0.45	0.51		0.96	0.05	O95202	Mitochondrial proton/calcium exchanger protein	LETM1
	0.1757	0.46		0.23	0.3		0.65	-0.16	P41091;Q2VIR3	Eukaryotic translation initiation factor 2 subunit 3;Eukaryotic translation initiation factor 2 subunit 3B	EIF2S3;EIF2S3B
	0.2563	0.45		0.026	0.69		0.56	0.24	P06748	Nucleophosmin	NPM1
	0.4737	0.45		0.11	0.72		0.68	0.27	P17301	Integrin alpha-2	ITGA2
	0.6408	0.45		0.063	1.27		0.34	0.82	Q15427	Splicing factor 3B subunit 4	SF3B4
	0.6487	0.45		0.05	1.39		0.29	0.94	Q93009	Ubiquitin carboxyl-terminal hydrolase 7	USP7
	0.6655	0.45		0.36	0.65		0.86	0.2	Q99622	Protein C10	C12orf57
	0.6667	0.45		0.077	1.29		0.37	0.84	Q9UNW9;P51513	RNA-binding protein Nova-2;RNA-binding protein Nova-1	NOVA2;NOVA1
	0.3814	0.45		0.015	0.98		0.28	0.53	Q9Y3F4	Serine-threonine kinase receptor-associated protein	STRAP
	0.1864	0.44		0.0093	0.68		0.44	0.25	P29966	Myristoylated alanine-rich C-kinase substrate	MARCKS
	0.1346	0.44		0.0029	0.74		0.29	0.3	P67809;Q9Y2T7	Nuclease-sensitive element-binding protein 1;Y-box-binding protein 2	YBX1;YBX2
	0.7256	0.44		0.26	0.93		0.68	0.49	Q13098	COP9 signalosome complex subunit 1	GPS1
	0.2318	0.44		0.0081	0.77		0.32	0.34	Q92841	Probable ATP-dependent RNA helicase DDX17	DDX17
	0.6693	0.44		0.96	0.04		0.69	-0.4	Q99627	COP9 signalosome complex subunit 8	COPS8
	0.1167	0.43		0.00071	0.83		0.12	0.39	CON__Q3KNV1;P08729;CON__P08729;CON__Q9DCV7;P14136;CON__Q6KB66-1;Q6KB66	Keratin, type II cytoskeletal 7;Glial fibrillary acidic protein;Keratin, type II cytoskeletal 80	KRT7;GFAP;KRT80
	0.4261	0.43		0.2	0.51		0.9	0.08	P17655	Calpain-2 catalytic subunit	CAPN2
	0.4567	0.43		0.13	0.63		0.74	0.2	P62191	26S proteasome regulatory subunit 4	PSMC1
	0.192	0.43		0.0034	0.8		0.23	0.37	Q02878	60S ribosomal protein L6	RPL6
	0.0674	0.43		0.00011	0.87		0.045	0.44	Q15056	Eukaryotic translation initiation factor 4H	EIF4H
	0.5385	0.43		0.079	0.89		0.49	0.46	Q9UJZ1	Stomatin-like protein 2, mitochondrial	STOML2
	0.5873	0.42		0.23	-0.65		0.11	-1.07	O43252	Bifunctional 3-phosphoadenosine 5-phosphosulfate synthase 1	PAPSS1
	0.1928	0.42		0.018	0.6		0.6	0.17	P15531	Nucleoside diphosphate kinase A	NME1
	0.1215	0.42		0.00027	0.92		0.048	0.5	P23528	Cofilin-1	CFL1
	0.606	0.42		0.88	0.09		0.68	-0.33	P49792;A6NKT7;Q7Z3J3	E3 SUMO-protein ligase RanBP2;RanBP2-like and GRIP domain-containing protein 3;RanBP2-like and GRIP domain-containing protein 4	RANBP2;RGPD3;RGPD4
	0.7305	0.42		0.36	0.72		0.8	0.31	P51149	Ras-related protein Rab-7a	RAB7A
	0.6037	0.42		0.95	0.04		0.63	-0.38	P84095	Rho-related GTP-binding protein RhoG	RHOG
	0.8195	0.42		0.83	0.25		0.92	-0.17	Q14240	Eukaryotic initiation factor 4A-II	EIF4A2
	0.1793	0.42		0.38	0.2		0.47	-0.22	Q15233	Non-POU domain-containing octamer-binding protein	NONO
	0.6859	0.42		0.091	1.19		0.39	0.77	Q52LJ0	Protein FAM98B	FAM98B
	0.2418	0.42		0.027	0.62		0.59	0.2	Q96FW1	Ubiquitin thioesterase OTUB1	OTUB1
	0.6171	0.42		0.56	0.35		0.94	-0.07	Q99873;Q9NR22	Protein arginine N-methyltransferase 1;Protein arginine N-methyltransferase 8	PRMT1;PRMT8
	0.6207	0.42		0.18	0.79		0.65	0.37	Q9NPH2	Inositol-3-phosphate synthase 1	ISYNA1
	0.48	0.41		0.09	0.73		0.59	0.31	O43242	26S proteasome non-ATPase regulatory subunit 3	PSMD3
	0.4549	0.41		0.056	0.77		0.49	0.36	P05067	Amyloid-beta precursor protein	APP
	0.6902	0.41		0.68	0.29		0.92	-0.11	P54136	Arginine--tRNA ligase, cytoplasmic	RARS
	0.6346	0.41		0.055	1.18		0.31	0.77	Q07020	60S ribosomal protein L18	RPL18
	0.2053	0.41		0.037	0.52		0.76	0.11	Q12905	Interleukin enhancer-binding factor 2	ILF2
	0.2057	0.41		0.53	0.15		0.41	-0.26	Q14974	Importin subunit beta-1	KPNB1
	0.3274	0.41		0.61	0.16		0.54	-0.25	Q15366;P57721;P57723	Poly(rC)-binding protein 2;Poly(rC)-binding protein 3;Poly(rC)-binding protein 4	PCBP2;PCBP3;PCBP4
	0.1572	0.41		0.0015	0.79		0.16	0.38	Q6NZI2	Caveolae-associated protein 1	CAVIN1
	0.6997	0.41		0.17	0.98		0.55	0.58	Q96EK6	Glucosamine 6-phosphate N-acetyltransferase	GNPNAT1
	0.6626	0.41		0.1	1.05		0.44	0.65	Q9H910	Jupiter microtubule associated homolog 2	JPT2
	0.5936	0.41		0.69	0.22		0.82	-0.19	Q9Y6Y8;REV__O15068	SEC23-interacting protein	SEC23IP
	0.6954	0.4		0.84	0.15		0.81	-0.25	O60684	Importin subunit alpha-7	KPNA6
	0.5121	0.4		0.11	0.71		0.6	0.31	P17812;Q9NRF8	CTP synthase 1;CTP synthase 2	CTPS1;CTPS2
	0.6972	0.4		0.11	1.12		0.43	0.72	P22061	Protein-L-isoaspartate(D-aspartate) O-methyltransferase	PCMT1
	0.2696	0.4		0.15	0.38		0.98	-0.01	P37837	Transaldolase	TALDO1
	0.2144	0.4		0.0012	0.89		0.09	0.5	P43686	26S proteasome regulatory subunit 6B	PSMC4
	0.2067	0.4		0.0047	0.74		0.26	0.34	P46783;Q9NQ39	40S ribosomal protein S10;Putative 40S ribosomal protein S10-like	RPS10;RPS10P5
	0.6655	0.4		0.41	0.53		0.9	0.13	P49407;P36575;P32121	Beta-arrestin-1;Arrestin-C;Beta-arrestin-2	ARRB1;ARR3;ARRB2
	0.1067	0.4		0.1	0.3		0.69	-0.1	P50991	T-complex protein 1 subunit delta	CCT4
	0.6526	0.4		0.92	-0.07		0.58	-0.47	P52306	Rap1 GTPase-GDP dissociation stimulator 1	RAP1GDS1
	0.0806	0.4		0.0025	0.57		0.43	0.17	P78371	T-complex protein 1 subunit beta	CCT2
	0.2971	0.4		0.023	0.67		0.46	0.27	Q13283	Ras GTPase-activating protein-binding protein 1	G3BP1
	0.6171	0.4		0.22	0.68		0.73	0.28	Q14108	Lysosome membrane protein 2	SCARB2
	0.636	0.4		0.44	0.46		0.95	0.06	Q9BRP8	Partner of Y14 and mago	PYM1
	0.7599	0.4		0.11	1.32		0.39	0.92	Q9BWJ5	Splicing factor 3B subunit 5	SF3B5
	0.335	0.39		0.22	0.37		0.95	-0.03	P52209	6-phosphogluconate dehydrogenase, decarboxylating	PGD
	0.7493	0.39		0.26	0.88		0.66	0.49	P60510	Serine/threonine-protein phosphatase 4 catalytic subunit	PPP4C
	0.156	0.39		0.13	0.31		0.8	-0.08	P62258	14-3-3 protein epsilon	YWHAE
	0.1905	0.39		0.25	0.25		0.65	-0.14	Q06830	Peroxiredoxin-1	PRDX1
	0.5856	0.39		0.083	0.88		0.46	0.49	Q12888	TP53-binding protein 1	TP53BP1
	0.7812	0.39		0.59	-0.47		0.45	-0.86	Q9C005	Protein dpy-30 homolog	DPY30
	0.6702	0.39		0.61	0.32		0.95	-0.07	Q9NZ01	Very-long-chain enoyl-CoA reductase	TECR
	0.7568	0.39		0.77	0.24		0.9	-0.15	Q9UBT2	SUMO-activating enzyme subunit 2	UBA2
	0.1088	0.39		0.00036	0.78		0.074	0.39	Q9Y696;O15247;Q9NZA1;Q96NY7	Chloride intracellular channel protein 4;Chloride intracellular channel protein 2;Chloride intracellular channel protein 5;Chloride intracellular channel protein 6	CLIC4;CLIC2;CLIC5;CLIC6
	0.7214	0.38		0.084	1.24		0.34	0.86	O14964	Hepatocyte growth factor-regulated tyrosine kinase substrate	HGS
	0.1982	0.38		0.2	0.28		0.74	-0.1	P07195;P07864	L-lactate dehydrogenase B chain;L-lactate dehydrogenase C chain	LDHB;LDHC
	0.743	0.38		0.08	1.34		0.32	0.96	P30419	Glycylpeptide N-tetradecanoyltransferase 1	NMT1
	0.1864	0.38		0.16	0.3		0.79	-0.08	P48643	T-complex protein 1 subunit epsilon	CCT5
	0.6749	0.38		0.13	0.94		0.5	0.56	P49189	4-trimethylaminobutyraldehyde dehydrogenase	ALDH9A1
	0.636	0.38		0.56	0.33		0.95	-0.05	Q12841	Follistatin-related protein 1	FSTL1
	0.3083	0.38		0.096	0.45		0.85	0.08	Q14152	Eukaryotic translation initiation factor 3 subunit A	EIF3A
	0.5563	0.38		0.41	0.38		1	0	Q9NY33	Dipeptidyl peptidase 3	DPP3
	0.6238	0.38		0.17	0.75		0.62	0.37	Q9UBV8	Peflin	PEF1
	0.8299	0.37		0.2	1.3		0.49	0.94	O60869	Endothelial differentiation-related factor 1	EDF1
	0.3623	0.37		0.055	0.59		0.6	0.22	O95425	Supervillin	SVIL
	0.4852	0.37		0.82	-0.09		0.35	-0.45	P05023;P13637;Q13733;P20648;P54707	Sodium/potassium-transporting ATPase subunit alpha-1;Sodium/potassium-transporting ATPase subunit alpha-3;Sodium/potassium-transporting ATPase subunit alpha-4;Potassium-transporting ATPase alpha chain 1;Potassium-transporting ATPase alpha chain 2	ATP1A1;ATP1A3;ATP1A4;ATP4A;ATP12A
	0.1314	0.37		0.0099	0.5		0.6	0.13	P06733	Alpha-enolase	ENO1
	0.1755	0.37		0.21	-0.25		0.019	-0.62	P07437	Tubulin beta chain	TUBB
	0.2379	0.37		0.0013	0.86		0.082	0.5	P0DMV9;P0DMV8	Heat shock 70 kDa protein 1B;Heat shock 70 kDa protein 1A	HSPA1B;HSPA1A
	0.6913	0.37		0.78	-0.19		0.51	-0.56	P24539	ATP synthase F(0) complex subunit B1, mitochondrial	ATP5PB
	0.4503	0.37		0.059	0.69		0.51	0.32	P35237	Serpin B6	SERPINB6
	0.2814	0.37		0.021	0.61		0.46	0.24	P62826	GTP-binding nuclear protein Ran	RAN
	0.236	0.37		0.29	0.24		0.7	-0.13	P62913	60S ribosomal protein L11	RPL11
	0.3825	0.37		0.61	0.16		0.64	-0.2	Q99460	26S proteasome non-ATPase regulatory subunit 1	PSMD1
	0.7031	0.37		0.3	0.68		0.74	0.31	Q9UMS4	Pre-mRNA-processing factor 19	PRPF19
	0.6972	0.36		0.63	0.31		0.96	-0.05	O75844	CAAX prenyl protease 1 homolog	ZMPSTE24
	0.874	0.36		0.2	1.65		0.45	1.3	Q99878;Q96KK5;Q9BTM1;Q93077;Q7L7L0;P20671;P0C0S8;P04908	Histone H2A type 1-J;Histone H2A type 1-H;Histone H2A.J;Histone H2A type 1-C;Histone H2A type 3;Histone H2A type 1-D;Histone H2A type 1;Histone H2A type 1-B/E	HIST1H2AJ;HIST1H2AH;H2AFJ;HIST1H2AC;HIST3H2A;HIST1H2AD;HIST1H2AM;HIST1H2AE
	0.7565	0.36		0.076	1.31		0.3	0.95	P06132	Uroporphyrinogen decarboxylase	UROD
	0.2033	0.36		0.014	0.55		0.5	0.19	P08865	40S ribosomal protein SA	RPSA
	0.1347	0.36		0.0013	0.66		0.17	0.31	P18206	Vinculin	VCL
	0.3609	0.36		0.21	0.36		1	0	P23526	Adenosylhomocysteinase	AHCY
	0.1617	0.36		0.032	0.42		0.82	0.07	P26038	Moesin	MSN
	0.6064	0.36		0.11	-0.77		0.061	-1.13	P26358	DNA (cytosine-5)-methyltransferase 1	DNMT1
	0.2142	0.36		0.00065	0.87		0.055	0.51	P27797	Calreticulin	CALR
	0.8586	0.36		0.4	1.01		0.7	0.65	P28072	Proteasome subunit beta type-6	PSMB6
	0.6913	0.36		0.09	1.06		0.39	0.7	P35637	RNA-binding protein FUS	FUS
	0.7101	0.36		0.81	0.16		0.84	-0.2	P45973	Chromobox protein homolog 5	CBX5
	0.2678	0.36		0.29	-0.25		0.044	-0.62	P62244	40S ribosomal protein S15a	RPS15A
	0.4185	0.36		0.035	0.72		0.4	0.36	P62277	40S ribosomal protein S13	RPS13
	0.2325	0.36		0.00072	0.89		0.054	0.53	P67936	Tropomyosin alpha-4 chain	TPM4
	0.2314	0.36		0.04	0.47		0.73	0.11	P84077	ADP-ribosylation factor 1	ARF1
	0.5984	0.36		0.56	-0.28		0.29	-0.65	Q8IVL6	Prolyl 3-hydroxylase 3	P3H3
	0.6913	0.36		0.1	1.01		0.42	0.65	Q9BZZ5	Apoptosis inhibitor 5	API5
	0.1905	0.35		0.032	0.44		0.76	0.09	O15144	Actin-related protein 2/3 complex subunit 2	ARPC2
	0.1858	0.35		0.044	0.4		0.87	0.05	P00491	Purine nucleoside phosphorylase	PNP
	0.2833	0.35		0.98	0.01		0.26	-0.34	P02751	Fibronectin	FN1
	0.1864	0.35		0.12	0.31		0.89	-0.04	P08758	Annexin A5	ANXA5
	0.2852	0.35		0.03	-0.55		0.006	-0.91	P0DP25;P0DP24;P0DP23;P27482;P02585	Calmodulin-3;Calmodulin-2;Calmodulin-1;Calmodulin-like protein 3;Troponin C, skeletal muscle	CALM3;CALM2;CALM1;CALML3;TNNC2
	0.8195	0.35		0.17	1.27		0.45	0.92	P21964	Catechol O-methyltransferase	COMT
	0.1864	0.35		0.035	0.43		0.8	0.08	P41250	Glycine--tRNA ligase	GARS
	0.3413	0.35		0.24	0.32		0.94	-0.03	P49593	Protein phosphatase 1F	PPM1F
	0.1222	0.35		0.00011	0.85		0.024	0.5	P50395	Rab GDP dissociation inhibitor beta	GDI2
	0.353	0.35		0.018	0.71		0.33	0.35	P54578	Ubiquitin carboxyl-terminal hydrolase 14	USP14
	0.7842	0.35		0.73	0.28		0.95	-0.07	P60981	Destrin	DSTN
	0.7199	0.35		0.27	0.72		0.7	0.36	Q16630	Cleavage and polyadenylation specificity factor subunit 6	CPSF6
	0.6487	0.35		0.45	0.4		0.95	0.06	Q5SSJ5	Heterochromatin protein 1-binding protein 3	HP1BP3
	0.7233	0.35		0.66	0.3		0.96	-0.06	Q7L1Q6	Basic leucine zipper and W2 domain-containing protein 1	BZW1
	0.3947	0.35		0.0075	0.88		0.16	0.53	Q92499	ATP-dependent RNA helicase DDX1	DDX1
	0.2286	0.35		0.08	0.38		0.92	0.03	Q92945	Far upstream element-binding protein 2	KHSRP
	0.4349	0.35		0.068	0.6		0.56	0.26	Q96CX2;Q68DU8;Q6ZWB6	BTB/POZ domain-containing protein KCTD12;BTB/POZ domain-containing protein KCTD16;BTB/POZ domain-containing protein KCTD8	KCTD12;KCTD16;KCTD8
	0.1895	0.34		0.0011	0.72		0.1	0.38	O00299	Chloride intracellular channel protein 1	CLIC1
	0.8095	0.34		0.076	1.56		0.27	1.22	O95336;M0R0U3	6-phosphogluconolactonase;6-phosphogluconolactonase	PGLS;PGLS
	0.3979	0.34		0.044	0.62		0.48	0.27	Q71UI9;P0C0S5	Histone H2A.V;Histone H2A.Z	H2AFV;H2AFZ
	0.2728	0.34		0.0056	0.7		0.22	0.36	P23381	Tryptophan--tRNA ligase, cytoplasmic	WARS
	0.5348	0.34		0.19	0.51		0.77	0.17	P30085	UMP-CMP kinase	CMPK1
	0.4286	0.34		0.48	0.23		0.81	-0.12	P49721	Proteasome subunit beta type-2	PSMB2
	0.7237	0.34		0.17	0.88		0.53	0.54	P52926	High mobility group protein HMGI-C	HMGA2
	0.5429	0.34		0.9	-0.05		0.45	-0.39	P60059	Protein transport protein Sec61 subunit gamma	SEC61G
	0.4825	0.34		0.05	0.71		0.43	0.37	P62314	Small nuclear ribonucleoprotein Sm D1	SNRPD1
	0.7927	0.34		0.098	1.34		0.33	1	Q9NQG5	Regulation of nuclear pre-mRNA domain-containing protein 1B	RPRD1B
	0.2411	0.34		0.00081	0.86		0.056	0.52	Q9Y2Z0	Protein SGT1 homolog	SUGT1
	0.7734	0.34		0.079	1.32		0.3	0.98	Q9Y3E5	Peptidyl-tRNA hydrolase 2, mitochondrial	PTRH2
	0.7568	0.33		0.26	0.76		0.65	0.43	P06753	Tropomyosin alpha-3 chain	TPM3
	0.1748	0.33		0.34	0.17		0.5	-0.16	P14618;P30613	Pyruvate kinase PKM;Pyruvate kinase PKLR	PKM;PKLR
	0.3413	0.33		0.0072	0.75		0.19	0.42	P16989	Y-box-binding protein 3	YBX3
	0.6733	0.33		0.069	1		0.33	0.67	P40121	Macrophage-capping protein	CAPG
	0.2356	0.33		0.00068	0.84		0.051	0.51	P43243	Matrin-3	MATR3
	0.1982	0.33		0.0011	0.73		0.09	0.4	P48681	Nestin	NES
	0.8424	0.33		0.35	-0.93		0.32	-1.26	P61586	Transforming protein RhoA	RHOA
	0.4109	0.33		0.78	0.08		0.54	-0.24	Q13200	26S proteasome non-ATPase regulatory subunit 2	PSMD2
	0.786	0.33		0.81	0.19		0.9	-0.14	Q9NP79	Vacuolar protein sorting-associated protein VTA1 homolog	VTA1
	0.8155	0.32		0.17	1.13		0.45	0.81	CON__ENSEMBL:ENSBTAP00000034412
	0.7847	0.32		0.17	0.98		0.48	0.66	O14908	PDZ domain-containing protein GIPC1	GIPC1
	0.4007	0.32		0.015	0.71		0.26	0.4	O14950	Myosin regulatory light chain 12B	MYL12B
	0.7199	0.32		0.34	0.56		0.78	0.24	O75477	Erlin-1	ERLIN1
	0.6794	0.32		0.92	0.06		0.73	-0.26	P04844	Dolichyl-diphosphooligosaccharide--protein glycosyltransferase subunit 2	RPN2
	0.3701	0.32		0.42	0.21		0.79	-0.11	P07954	Fumarate hydratase, mitochondrial	FH
	0.3623	0.32		0.25	0.3		0.95	-0.02	P13693;Q56UQ5	Translationally-controlled tumor protein;TPT1-like protein	TPT1;
	0.8215	0.32		0.078	1.52		0.26	1.2	P17813	Endoglin	ENG
	0.5936	0.32		0.28	0.45		0.84	0.13	P17844	Probable ATP-dependent RNA helicase DDX5	DDX5
	0.2293	0.32		0.00047	0.83		0.041	0.51	P22626	Heterogeneous nuclear ribonucleoproteins A2/B1	HNRNPA2B1
	0.3331	0.32		0.00063	0.99		0.03	0.68	P25789	Proteasome subunit alpha type-4	PSMA4
	0.3106	0.32		0.0012	0.88		0.056	0.56	P61981	14-3-3 protein gamma	YWHAG
	0.8356	0.32		0.82	0.22		0.95	-0.1	P63244	Receptor of activated protein C kinase 1	RACK1
	0.7202	0.32		0.12	0.93		0.43	0.61	Q06323	Proteasome activator complex subunit 1	PSME1
	0.2411	0.32		0.03	0.46		0.63	0.14	Q13838	Spliceosome RNA helicase DDX39B	DDX39B
	0.7496	0.32		0.29	0.67		0.69	0.36	Q6ZSR9	Uncharacterized protein FLJ45252
	0.4521	0.32		0.79	-0.09		0.3	-0.4	Q9BUF5	Tubulin beta-6 chain	TUBB6
	0.7347	0.32		0.81	-0.16		0.57	-0.49	Q9P0J0	NADH dehydrogenase [ubiquinone] 1 alpha subcomplex subunit 13	NDUFA13
	0.2871	0.31		0.009	0.61		0.27	0.3	P05556	Integrin beta-1	ITGB1
	0.7038	0.31		0.57	0.32		0.99	0.01	P49915	GMP synthase [glutamine-hydrolyzing]	GMPS
	0.2042	0.31		0.0028	0.61		0.19	0.3	Q00839	Heterogeneous nuclear ribonucleoprotein U	HNRNPU
	0.6972	0.31		0.94	0.04		0.73	-0.27	Q7RTV0	PHD finger-like domain-containing protein 5A	PHF5A
	0.7962	0.31		0.29	0.77		0.66	0.46	Q92879	CUGBP Elav-like family member 1	CELF1
	0.8195	0.31		0.86	0.16		0.91	-0.15	Q9H4M9	EH domain-containing protein 1	EHD1
	0.8294	0.31		0.54	0.53		0.87	0.22	Q9Y5B9	FACT complex subunit SPT16	SUPT16H
	0.6346	0.31		0.072	0.83		0.38	0.52	Q9Y678	Coatomer subunit gamma-1	COPG1
	0.2492	0.3		0.44	0.15		0.56	-0.15	P12956	X-ray repair cross-complementing protein 6	XRCC6
	0.4185	0.3		0.0022	0.95		0.056	0.65	P16949	Stathmin	STMN1
	0.6749	0.3		0.34	0.46		0.83	0.16	P30153	Serine/threonine-protein phosphatase 2A 65 kDa regulatory subunit A alpha isoform	PPP2R1A
	0.757	0.3		0.31	0.62		0.72	0.32	P31040	Succinate dehydrogenase [ubiquinone] flavoprotein subunit, mitochondrial	SDHA
	0.214	0.3		0.074	0.32		0.93	0.02	P40227	T-complex protein 1 subunit zeta	CCT6A
	0.6859	0.3		0.43	0.4		0.9	0.1	P51659	Peroxisomal multifunctional enzyme type 2	HSD17B4
	0.7847	0.3		0.44	-0.51		0.34	-0.81	Q9BVK6	Transmembrane emp24 domain-containing protein 9	TMED9
	0.7142	0.29		0.36	0.47		0.81	0.19	O00425	Insulin-like growth factor 2 mRNA-binding protein 3	IGF2BP3
	0.3276	0.29		0.04	0.46		0.56	0.17	P07355;A6NMY6	Annexin A2;Putative annexin A2-like protein	ANXA2;ANXA2P2
	0.2405	0.29		0.00012	0.9		0.011	0.61	P61978	Heterogeneous nuclear ribonucleoprotein K	HNRNPK
	0.8815	0.29		0.73	0.39		0.95	0.1	P62829	60S ribosomal protein L23	RPL23
	0.3276	0.29		0.0021	0.77		0.08	0.48	P62937;P0DN26;A0A0B4J2A2;A0A075B767;A0A075B759;Q9Y536;F5H284;P0DN37	Peptidyl-prolyl cis-trans isomerase A;Peptidyl-prolyl cis-trans isomerase A-like 4F;Peptidyl-prolyl cis-trans isomerase A-like 4C;Peptidyl-prolyl cis-trans isomerase A-like 4H;Peptidyl-prolyl cis-trans isomerase A-like 4E;Peptidyl-prolyl cis-trans isomerase A-like 4A;Peptidyl-prolyl cis-trans isomerase A-like 4D;Peptidyl-prolyl cis-trans isomerase A-like 4G	PPIA;PPIAL4F;PPIAL4C;PPIAL4H;PPIAL4E;PPIAL4A;PPIAL4D;PPIAL4G
	0.2647	0.29		0.078	0.34		0.86	0.05	Q07065	Cytoskeleton-associated protein 4	CKAP4
	0.4742	0.29		0.61	0.15		0.74	-0.14	Q14764	Major vault protein	MVP
	0.7918	0.29		0.42	0.55		0.8	0.26	Q15631	Translin	TSN
	0.6185	0.29		0.12	0.63		0.54	0.34	Q5T6F2	Ubiquitin-associated protein 2	UBAP2
	0.4597	0.29		0.88	0.04		0.52	-0.24	Q86VP6;O75155	Cullin-associated NEDD8-dissociated protein 1;Cullin-associated NEDD8-dissociated protein 2	CAND1;CAND2
	0.825	0.29		0.34	0.76		0.68	0.47	Q8NCA5	Protein FAM98A	FAM98A
	0.6642	0.29		0.63	0.22		0.92	-0.07	Q96P70	Importin-9	IPO9
	0.7686	0.29		0.19	0.8		0.54	0.51	Q9BQA1	Methylosome protein 50	WDR77
	0.8817	0.28		0.11	1.75		0.29	1.46	CON__Q3SX28;P07951	Tropomyosin beta chain	TPM2
	0.1864	0.28		0.045	0.33		0.86	0.04	O43707	Alpha-actinin-4	ACTN4
	0.4022	0.28		0.95	0.02		0.42	-0.26	P06744;CON__Q3ZBD7;K7ESF4	Glucose-6-phosphate isomerase;Uncharacterized protein (Fragment)	GPI;
	0.2322	0.28		0.0021	0.62		0.12	0.33	P07237	Protein disulfide-isomerase	P4HB
	0.266	0.28		0.2	0.23		0.88	-0.04	P68104;Q5VTE0	Elongation factor 1-alpha 1;Putative elongation factor 1-alpha-like 3	EEF1A1;EEF1A1P5
	0.3112	0.28		0.018	0.5		0.39	0.23	Q16658	Fascin	FSCN1
	0.8053	0.28		0.087	1.21		0.29	0.92	Q8WW12	PEST proteolytic signal-containing nuclear protein	PCNP
	0.406	0.28		0.21	0.31		0.94	0.03	Q9UQ80;H0YIN7	Proliferation-associated protein 2G4;Uncharacterized protein (Fragment)	PA2G4;
	0.5563	0.27		0.93	-0.03		0.48	-0.3	O60271	C-Jun-amino-terminal kinase-interacting protein 4	SPAG9
	0.4235	0.27		0.72	0.09		0.6	-0.18	O75083	WD repeat-containing protein 1	WDR1
	0.3001	0.27		0.015	0.5		0.36	0.23	P04083	Annexin A1	ANXA1
	0.2919	0.27		0.0093	0.53		0.28	0.26	P04406;O14556	Glyceraldehyde-3-phosphate dehydrogenase;Glyceraldehyde-3-phosphate dehydrogenase, testis-specific	GAPDH;GAPDHS
	0.4486	0.27		0.1	0.43		0.68	0.15	P07996;P35442	Thrombospondin-1;Thrombospondin-2	THBS1;THBS2
	0.2383	0.27		0.09	0.29		0.94	0.02	P21980	Protein-glutamine gamma-glutamyltransferase 2	TGM2
	0.3973	0.27		0.47	0.17		0.77	-0.1	P22234	Multifunctional protein ADE2	PAICS
	0.5957	0.27		0.083	0.63		0.45	0.36	P49748	Very long-chain specific acyl-CoA dehydrogenase, mitochondrial	ACADVL
	0.2811	0.27		0.15	-0.26		0.025	-0.53	P60842	Eukaryotic initiation factor 4A-I	EIF4A1
	0.8755	0.27		0.51	0.64		0.8	0.38	Q13885	Tubulin beta-2A chain	TUBB2A
	0.2852	0.27		0.069	0.35		0.79	0.08	Q15907	Ras-related protein Rab-11B	RAB11B
	0.4063	0.27		0.042	0.5		0.46	0.23	Q99623	Prohibitin-2	PHB2
	0.7451	0.27		0.057	1.03		0.26	0.77	Q9Y680	Peptidyl-prolyl cis-trans isomerase FKBP7	FKBP7
	0.4791	0.26		0.04	0.56		0.38	0.3	P18085	ADP-ribosylation factor 4	ARF4
	0.8052	0.26		0.26	0.73		0.61	0.46	P20674	Cytochrome c oxidase subunit 5A, mitochondrial	COX5A
	0.3276	0.26		0.0011	0.74		0.047	0.48	P23246	Splicing factor, proline- and glutamine-rich	SFPQ
	0.4825	0.26		0.97	0.01		0.48	-0.25	P50552	Vasodilator-stimulated phosphoprotein	VASP
	0.319	0.26		0.00059	0.79		0.031	0.53	P60660	Myosin light polypeptide 6	MYL6
	0.4571	0.26		0.074	0.47		0.56	0.2	P62136	Serine/threonine-protein phosphatase PP1-alpha catalytic subunit	PPP1CA
	0.4917	0.26		0.14	0.4		0.72	0.14	P62750	60S ribosomal protein L23a	RPL23A
	0.3291	0.26		0.01	0.55		0.26	0.29	P62851	40S ribosomal protein S25	RPS25
	0.493	0.26		0.3	0.28		0.96	0.02	Q04637	Eukaryotic translation initiation factor 4 gamma 1	EIF4G1
	0.3276	0.26		0.0075	0.57		0.21	0.31	Q09666	Neuroblast differentiation-associated protein AHNAK	AHNAK
	0.4811	0.26		0.14	0.4		0.73	0.13	Q16643	Drebrin	DBN1
	0.6913	0.26		0.96	0.02		0.71	-0.23	Q96G03	Phosphoglucomutase-2	PGM2
	0.6702	0.26		0.76	0.14		0.84	-0.13	Q9BQE5	Apolipoprotein L2	APOL2
	0.6859	0.26		0.38	0.37		0.86	0.12	Q9H2D6	TRIO and F-actin-binding protein	TRIOBP
	0.7851	0.26		0.19	-0.79		0.16	-1.05	Q9NY12	H/ACA ribonucleoprotein complex subunit 1	GAR1
	0.7851	0.26		0.19	0.79		0.51	0.53	Q9UKX7	Nuclear pore complex protein Nup50	NUP50
	0.8095	0.25		0.67	-0.28		0.54	-0.53	O76054;H7C4C6;H7C1K3;Q9UDX4	SEC14-like protein 2;Uncharacterized protein (Fragment);Uncharacterized protein (Fragment);SEC14-like protein 3	SEC14L2;;;SEC14L3
	0.8607	0.25		0.59	0.46		0.87	0.21	O94855	Protein transport protein Sec24D	SEC24D
	0.7599	0.25		0.091	0.87		0.34	0.63	P00813	Adenosine deaminase	ADA
	0.3806	0.25		0.0015	0.76		0.048	0.52	P07737	Profilin-1	PFN1
	0.3333	0.25		0.0013	0.71		0.053	0.46	P09211	Glutathione S-transferase P	GSTP1
	0.3573	0.25		0.0011	0.76		0.042	0.51	P09382	Galectin-1	LGALS1
	0.3677	0.25		0.84	0.04		0.45	-0.2	P13639	Elongation factor 2	EEF2
	0.3229	0.25		0.069	0.34		0.73	0.09	P13667	Protein disulfide-isomerase A4	PDIA4
	0.8406	0.25		0.22	0.9		0.51	0.65	P13861	cAMP-dependent protein kinase type II-alpha regulatory subunit	PRKAR2A
	0.4063	0.25		0.1	0.37		0.71	0.12	P26641	Elongation factor 1-gamma	EEF1G
	0.602	0.25		0.079	0.59		0.43	0.34	P31946	14-3-3 protein beta/alpha	YWHAB
	0.346	0.25		0.0015	0.73		0.056	0.48	P40926	Malate dehydrogenase, mitochondrial	MDH2
	0.8364	0.25		0.19	0.96		0.46	0.71	P48147	Prolyl endopeptidase	PREP
	0.7997	0.25		0.39	0.52		0.76	0.27	P49591	Serine--tRNA ligase, cytoplasmic	SARS
	0.7851	0.25		0.93	-0.06		0.71	-0.31	P55084	Trifunctional enzyme subunit beta, mitochondrial	HADHB
	0.8469	0.25		0.3	0.81		0.6	0.56	P61006	Ras-related protein Rab-8A	RAB8A
	0.4773	0.25		0.85	0.05		0.57	-0.2	P62906	60S ribosomal protein L10a	RPL10A
	0.7851	0.25		0.28	-0.59		0.23	-0.84	Q2M389	WASH complex subunit 4	WASHC4
	0.8329	0.25		0.18	0.98		0.45	0.72	Q8N684	Cleavage and polyadenylation specificity factor subunit 7	CPSF7
	0.6144	0.25		0.026	0.79		0.2	0.55	Q96AC1;Q9BQL6	Fermitin family homolog 2;Fermitin family homolog 1	FERMT2;FERMT1
	0.457	0.25		0.00081	0.98		0.024	0.73	Q96PK6	RNA-binding protein 14	RBM14
	0.8979	0.25		0.86	0.2		0.98	-0.05	Q9BQE3	Tubulin alpha-1C chain	TUBA1C
	0.8159	0.25		0.29	0.69		0.63	0.44	Q9UM54	Unconventional myosin-VI	MYO6
	0.891	0.25		0.93	-0.1		0.82	-0.34	Q9Y5A9	YTH domain-containing family protein 2	YTHDF2
	0.8062	0.24		0.96	0.03		0.82	-0.2	O00232	26S proteasome non-ATPase regulatory subunit 12	PSMD12
	0.3467	0.24		0.017	0.48		0.33	0.24	P11940;Q9H361;Q4VXU2;Q96DU9	Polyadenylate-binding protein 1;Polyadenylate-binding protein 3;Polyadenylate-binding protein 1-like;Polyadenylate-binding protein 5	PABPC1;PABPC3;PABPC1L;PABPC5
	0.3876	0.24		0.00039	0.9		0.016	0.66	P32119	Peroxiredoxin-2	PRDX2
	0.3469	0.24		0.00065	0.78		0.029	0.54	P60900	Proteasome subunit alpha type-6	PSMA6
	0.4336	0.24		0.2	-0.28		0.059	-0.52	P68371	Tubulin beta-4B chain	TUBB4B
	0.6346	0.24		0.23	0.41		0.73	0.17	P80723	Brain acid soluble protein 1	BASP1
	0.7826	0.24		0.44	0.41		0.84	0.17	Q9BWM7	Sideroflexin-3	SFXN3
	0.865	0.24		0.69	-0.34		0.61	-0.57	Q9P000	COMM domain-containing protein 9	COMMD9
	0.3443	0.24		0.0015	0.68		0.058	0.44	Q9Y3I0	tRNA-splicing ligase RtcB homolog	RTCB
	0.3158	0.24		0.035	0.38		0.54	0.14	Q9Y490;Q9Y4G6	Talin-1;Talin-2	TLN1;TLN2
	0.8095	0.23		0.1	0.95		0.33	0.72	O60232	Protein ZNRD2	ZNRD2
	0.4898	0.23		0.15	0.34		0.74	0.11	O60664	Perilipin-3	PLIN3
	0.311	0.23		0.081	0.29		0.8	0.06	O75369	Filamin-B	FLNB
	0.316	0.23		0.059	0.33		0.7	0.09	P00558;P07205	Phosphoglycerate kinase 1;Phosphoglycerate kinase 2	PGK1;PGK2
	0.3238	0.23		0.97	0.01		0.3	-0.22	P08238;Q58FF7	Heat shock protein HSP 90-beta;Putative heat shock protein HSP 90-beta-3	HSP90AB1;HSP90AB3P
	0.8586	0.23		0.17	1.07		0.41	0.83	P08574	Cytochrome c1, heme protein, mitochondrial	CYC1
	0.8068	0.23		0.86	0.1		0.88	-0.13	P0DPB6	DNA-directed RNA polymerases I and III subunit RPAC2	POLR1D
	0.8195	0.23		0.29	0.65		0.62	0.42	P11216	Glycogen phosphorylase, brain form	PYGB
	0.8586	0.23		0.19	-1		0.2	-1.24	P18065	Insulin-like growth factor-binding protein 2	IGFBP2
	0.8364	0.23		0.2	0.85		0.48	0.62	P25685	DnaJ homolog subfamily B member 1	DNAJB1
	0.8299	0.23		0.54	0.4		0.86	0.18	P27708	CAD protein	CAD
	0.4185	0.23		0.0023	0.72		0.059	0.49	P29692	Elongation factor 1-delta	EEF1D
	0.3467	0.23		0.059	0.34		0.64	0.12	P38646	Stress-70 protein, mitochondrial	HSPA9
	0.4791	0.23		0.31	-0.24		0.11	-0.47	P49368	T-complex protein 1 subunit gamma	CCT3
	0.634	0.23		0.95	-0.02		0.58	-0.25	P61160	Actin-related protein 2	ACTR2
	0.8509	0.23		0.064	1.39		0.21	1.16	Q8N1G4	Leucine-rich repeat-containing protein 47	LRRC47
	0.8675	0.23		0.17	1.08		0.41	0.85	Q9BWD1	Acetyl-CoA acetyltransferase, cytosolic	ACAT2
	0.3223	0.22		0.012	0.45		0.29	0.22	O14818;Q8TAA3	Proteasome subunit alpha type-7;Proteasome subunit alpha-type 8	PSMA7;PSMA8
	0.4791	0.22		0.14	0.33		0.72	0.11	O15145	Actin-related protein 2/3 complex subunit 3	ARPC3
	0.8774	0.22		0.36	0.74		0.65	0.52	O43818	U3 small nucleolar RNA-interacting protein 2	RRP9
	0.4763	0.22		0.01	0.6		0.16	0.39	P07910;A0A0G2JPF8;A0A0G2JNQ3;P0DMR1;O60812;B7ZW38;B2RXH8	Heterogeneous nuclear ribonucleoproteins C1/C2;Heterogeneous nuclear ribonucleoprotein C-like 4;Heterogeneous nuclear ribonucleoprotein C-like 2;Heterogeneous nuclear ribonucleoprotein C-like 4;Heterogeneous nuclear ribonucleoprotein C-like 1;Heterogeneous nuclear ribonucleoprotein C-like 3;Heterogeneous nuclear ribonucleoprotein C-like 2	HNRNPC;HNRNPCL4;HNRNPCL2;HNRNPCL4;HNRNPCL1;HNRNPCL3;HNRNPCL2
	0.3979	0.22		0.043	0.4		0.48	0.18	P11142	Heat shock cognate 71 kDa protein	HSPA8
	0.5839	0.22		0.31	-0.28		0.15	-0.49	P12236;P12235	ADP/ATP translocase 3;ADP/ATP translocase 1	SLC25A6;SLC25A4
	0.8329	0.22		0.16	0.91		0.41	0.68	P16278	Beta-galactosidase	GLB1
	0.4361	0.22		0.34	-0.2		0.1	-0.42	P25705	ATP synthase subunit alpha, mitochondrial	ATP5F1A
	0.8586	0.22		0.3	0.75		0.6	0.53	P47755	F-actin-capping protein subunit alpha-2	CAPZA2
	0.8857	0.22		0.17	1.2		0.39	0.98	P55795	Heterogeneous nuclear ribonucleoprotein H2	HNRNPH2
	0.3878	0.22		0.0012	0.71		0.043	0.49	Q01518	Adenylyl cyclase-associated protein 1	CAP1
	0.8191	0.22		0.8	-0.16		0.65	-0.38	Q5T1M5	FK506-binding protein 15	FKBP15
	0.8254	0.22		0.66	0.26		0.96	0.05	Q9H074	Polyadenylate-binding protein-interacting protein 1	PAIP1
	0.6238	0.21		0.46	0.22		0.98	0.01	O00571;Q9NQI0	ATP-dependent RNA helicase DDX3X;Probable ATP-dependent RNA helicase DDX4	DDX3X;DDX4
	0.4773	0.21		0.027	0.49		0.29	0.28	P06576	ATP synthase subunit beta, mitochondrial	ATP5F1B
	0.3979	0.21		0.0039	0.59		0.094	0.38	P11021	Endoplasmic reticulum chaperone BiP	HSPA5
	0.5942	0.21		0.0065	0.83		0.074	0.62	P13804	Electron transfer flavoprotein subunit alpha, mitochondrial	ETFA
	0.4648	0.21		0.3	-0.21		0.1	-0.42	P17987	T-complex protein 1 subunit alpha	TCP1
	0.3779	0.21		0.16	0.25		0.89	0.04	P30041	Peroxiredoxin-6	PRDX6
	0.8167	0.21		0.55	0.34		0.88	0.12	P32322	Pyrroline-5-carboxylate reductase 1, mitochondrial	PYCR1
	0.8195	0.21		0.56	0.33		0.89	0.12	P49790	Nuclear pore complex protein Nup153	NUP153
	0.3722	0.21		0.0044	0.56		0.11	0.35	P55072	Transitional endoplasmic reticulum ATPase	VCP
	0.9092	0.21		0.62	0.51		0.85	0.29	P61086	Ubiquitin-conjugating enzyme E2 K	UBE2K
	0.602	0.21		0.21	0.35		0.73	0.14	P61158;Q9C0K3	Actin-related protein 3;Actin-related protein 3C	ACTR3;ACTR3C
	0.6179	0.21		0.49	0.21		0.99	0	P62805	Histone H4	HIST4H4
	0.4489	0.21		0.56	0.12		0.75	-0.09	P63104	14-3-3 protein zeta/delta	YWHAZ
	0.881	0.21		0.071	1.44		0.21	1.23	Q07960	Rho GTPase-activating protein 1	ARHGAP1
	0.7942	0.21		0.67	-0.22		0.53	-0.43	Q13015	Protein AF1q	MLLT11
	0.4235	0.21		0.095	0.32		0.68	0.11	Q16181;Q6ZU15	Septin-7;Septin-14	SEPTIN7;SEPTIN14
	0.8406	0.21		0.84	-0.13		0.7	-0.34	Q53GS9	U4/U6.U5 tri-snRNP-associated protein 2	USP39
	0.8195	0.21		0.33	0.53		0.68	0.32	Q9NWH9	SAFB-like transcription modulator	SLTM
	0.7851	0.21		0.25	-0.54		0.21	-0.75	Q9Y376;Q9H9S4	Calcium-binding protein 39;Calcium-binding protein 39-like	CAB39;CAB39L
	0.9094	0.2		0.075	1.71		0.2	1.51	O60493	Sorting nexin-3	SNX3
	0.8172	0.2		0.22	0.66		0.53	0.45	O94973	AP-2 complex subunit alpha-2	AP2A2
	0.4571	0.2		0.15	0.28		0.78	0.08	P00338;Q6ZMR3	L-lactate dehydrogenase A chain;L-lactate dehydrogenase A-like 6A	LDHA;LDHAL6A
	0.8607	0.2		0.46	0.51		0.76	0.31	P21589	5-nucleotidase	NT5E
	0.4968	0.2		0.089	0.37		0.56	0.17	P22314	Ubiquitin-like modifier-activating enzyme 1	UBA1
	0.9352	0.2		0.31	1.38		0.52	1.18	P26583	High mobility group protein B2	HMGB2
	0.4609	0.2		0.0086	0.57		0.14	0.37	P26599	Polypyrimidine tract-binding protein 1	PTBP1
	0.4387	0.2		0.00063	0.79		0.021	0.58	P27816	Microtubule-associated protein 4	MAP4
	0.3874	0.2		0.0066	0.5		0.15	0.3	P29401	Transketolase	TKT
	0.9196	0.2		0.24	1.28		0.45	1.08	P55735	Protein SEC13 homolog	SEC13
	0.6818	0.2		0.17	0.44		0.58	0.24	P62701	40S ribosomal protein S4, X isoform	RPS4X
	0.6972	0.2		0.11	0.56		0.43	0.36	P84090	Enhancer of rudimentary homolog	ERH
	0.4968	0.2		0.013	0.57		0.17	0.37	Q13404	Ubiquitin-conjugating enzyme E2 variant 1	UBE2V1
	0.7847	0.2		0.48	0.31		0.87	0.11	Q13409;O14576	Cytoplasmic dynein 1 intermediate chain 2;Cytoplasmic dynein 1 intermediate chain 1	DYNC1I2;DYNC1I1
	0.8237	0.2		0.27	0.61		0.59	0.41	Q1KMD3	Heterogeneous nuclear ribonucleoprotein U-like protein 2	HNRNPUL2
	0.7734	0.2		0.99	0		0.75	-0.2	Q92973;O14787	Transportin-1;Transportin-2	TNPO1;TNPO2
	0.6702	0.2		0.96	0.02		0.69	-0.18	Q96QK1	Vacuolar protein sorting-associated protein 35	VPS35
	0.6391	0.2		0.6	0.16		0.93	-0.04	Q99536	Synaptic vesicle membrane protein VAT-1 homolog	VAT1
	0.8961	0.2		0.94	0.07		0.92	-0.13	Q9NQC3	Reticulon-4	RTN4
	0.7931	0.2		0.7	0.19		0.98	-0.02	Q9UL46	Proteasome activator complex subunit 2	PSME2
	0.8138	0.19		0.33	-0.47		0.29	-0.66	P23458	Tyrosine-protein kinase JAK1	JAK1
	0.5524	0.19		0.0016	0.83		0.03	0.64	P30050	60S ribosomal protein L12	RPL12
	0.4528	0.19		0.012	0.49		0.19	0.3	P30101	Protein disulfide-isomerase A3	PDIA3
	0.5361	0.19		0.5	-0.15		0.22	-0.35	P43490	Nicotinamide phosphoribosyltransferase	NAMPT
	0.7092	0.19		0.44	0.26		0.88	0.08	P46778	60S ribosomal protein L21	RPL21
	0.5916	0.19		0.0076	0.7		0.086	0.51	P61224;P62834;A6NIZ1	Ras-related protein Rap-1b;Ras-related protein Rap-1A;Ras-related protein Rap-1b-like protein	RAP1B;RAP1A;
	0.9039	0.19		0.9	0.12		0.95	-0.07	P61254	60S ribosomal protein L26	RPL26
	0.5768	0.19		0.055	0.48		0.37	0.29	P61923	Coatomer subunit zeta-1	COPZ1
	0.4825	0.19		0.32	0.2		0.99	0	P63261	Actin, cytoplasmic 2	ACTG1
	0.6403	0.19		0.13	0.43		0.53	0.24	Q15084	Protein disulfide-isomerase A6	PDIA6
	0.891	0.19		0.096	1.28		0.26	1.09	Q15555	Microtubule-associated protein RP/EB family member 2	MAPRE2
	0.8744	0.18		0.084	1.16		0.24	0.98	O43813	Glutathione S-transferase LANCL1	LANCL1
	0.4738	0.18		0.72	0.07		0.66	-0.11	P21333	Filamin-A	FLNA
	0.881	0.18		0.75	0.22		0.96	0.04	P27694	Replication protein A 70 kDa DNA-binding subunit	RPA1
	0.7715	0.18		0.53	0.24		0.92	0.06	P34932	Heat shock 70 kDa protein 4	HSPA4
	0.8406	0.18		0.31	0.55		0.63	0.37	P42892	Endothelin-converting enzyme 1	ECE1
	0.6855	0.18		0.03	0.68		0.19	0.5	Q15293;E9PP27	Reticulocalbin-1;Uncharacterized protein (Fragment)	RCN1;
	0.4968	0.17		0.0095	0.49		0.13	0.33	P08670;P17661;CON__Q8N1N4-2;CON__Q7RTT2;Q8N1N4;P12036	Vimentin;Desmin;Keratin, type II cytoskeletal 78;Neurofilament heavy polypeptide	VIM;DES;KRT78;NEFH
	0.5417	0.17		0.024	0.48		0.23	0.31	P35232	Prohibitin	PHB
	0.677	0.17		0.86	0.05		0.78	-0.11	P35606	Coatomer subunit beta	COPB2
	0.9092	0.17		0.1	1.33		0.25	1.16	P46109	Crk-like protein	CRKL
	0.8815	0.17		0.47	-0.47		0.46	-0.64	P54886	Delta-1-pyrroline-5-carboxylate synthase	ALDH18A1
	0.5429	0.17		0.00033	0.91		0.0075	0.74	P60174	Triosephosphate isomerase	TPI1
	0.6301	0.17		0.0099	0.67		0.092	0.51	P61604	10 kDa heat shock protein, mitochondrial	HSPE1
	0.9139	0.17		0.11	1.35		0.27	1.18	P62266	40S ribosomal protein S23	RPS23
	0.8776	0.17		0.41	0.52		0.69	0.35	P63208	S-phase kinase-associated protein 1	SKP1
	0.7851	0.17		0.84	-0.08		0.64	-0.25	Q7KZF4	Staphylococcal nuclease domain-containing protein 1	SND1
	0.8867	0.17		0.13	1.02		0.31	0.85	Q9BQ67	Glutamate-rich WD repeat-containing protein 1	GRWD1
	0.8406	0.17		0.33	0.51		0.65	0.33	Q9UQE7	Structural maintenance of chromosomes protein 3	SMC3
	0.7115	0.16		0.58	-0.16		0.39	-0.32	P00505	Aspartate aminotransferase, mitochondrial	GOT2
	0.5155	0.16		0.0023	0.63		0.044	0.47	P04075;P05062	Fructose-bisphosphate aldolase A;Fructose-bisphosphate aldolase B	ALDOA;ALDOB
	0.5956	0.16		0.01	0.58		0.11	0.42	P31943	Heterogeneous nuclear ribonucleoprotein H	HNRNPH1
	0.7214	0.16		0.98	-0.01		0.69	-0.17	P45880	Voltage-dependent anion-selective channel protein 2	VDAC2
	0.6609	0.16		0.15	0.37		0.55	0.2	P62979;A0A2R8Y422;P62987;P0CG47;P0CG48	Ubiquitin-40S ribosomal protein S27a;Uncharacterized protein;Ubiquitin-60S ribosomal protein L40;Polyubiquitin-B;Polyubiquitin-C	RPS27A;;UBA52;UBB;UBC
	0.7942	0.16		0.31	0.38		0.68	0.22	P63010	AP-2 complex subunit beta	AP2B1
	0.6473	0.16		0.011	0.65		0.093	0.5	Q05682	Caldesmon	CALD1
	0.9159	0.16		0.97	-0.03		0.88	-0.19	Q12907	Vesicular integral-membrane protein VIP36	LMAN2
	0.9196	0.16		0.9	-0.12		0.84	-0.27	Q96CW1	AP-2 complex subunit mu	AP2M1
	0.8979	0.16		0.13	1.04		0.3	0.88	Q9Y5J7	Mitochondrial import inner membrane translocase subunit Tim9	TIMM9
	0.8095	0.15		0.6	-0.2		0.48	-0.35	O00410;O60518	Importin-5;Ran-binding protein 6	IPO5;RANBP6
	0.7942	0.15		0.015	0.94		0.083	0.78	P07602	Prosaposin	PSAP
	0.5936	0.15		0.016	0.51		0.15	0.36	P09651;Q32P51	Heterogeneous nuclear ribonucleoprotein A1;Heterogeneous nuclear ribonucleoprotein A1-like 2	HNRNPA1;HNRNPA1L2
	0.9314	0.15		0.084	1.67		0.2	1.52	P62847	40S ribosomal protein S24	RPS24
	0.8979	0.15		0.62	0.32		0.86	0.17	Q13418	Integrin-linked protein kinase	ILK
	0.8195	0.15		0.028	0.93		0.12	0.78	Q8IZP0;Q9NYB9	Abl interactor 1;Abl interactor 2	ABI1;ABI2
	0.9096	0.14		0.087	-1.13		0.12	-1.27	O75533	Splicing factor 3B subunit 1	SF3B1
	0.57	0.14		0.33	0.18		0.91	0.03	P35579;REV__Q9UKV3	Myosin-9	MYH9
	0.8356	0.14		0.92	0.05		0.88	-0.09	P35611;P35612	Alpha-adducin;Beta-adducin	ADD1;ADD2
	0.6537	0.14		0.035	0.46		0.22	0.33	P50454	Serpin H1	SERPINH1
	0.6185	0.14		0.54	0.12		0.95	-0.02	P52907	F-actin-capping protein subunit alpha-1	CAPZA1
	0.606	0.14		0.2	-0.24		0.11	-0.38	Q00610	Clathrin heavy chain 1	CLTC
	0.9352	0.14		0.64	0.44		0.83	0.31	Q09161	Nuclear cap-binding protein subunit 1	NCBP1
	0.6902	0.14		0.047	0.49		0.25	0.35	Q15365	Poly(rC)-binding protein 1	PCBP1
	0.6209	0.14		0.0056	0.6		0.061	0.46	Q96AE4	Far upstream element-binding protein 1	FUBP1
	0.8545	0.14		0.64	0.22		0.92	0.08	Q9Y237	Peptidyl-prolyl cis-trans isomerase NIMA-interacting 4	PIN4
	0.7704	0.13		0.015	0.7		0.088	0.57	P00441	Superoxide dismutase [Cu-Zn]	SOD1
	0.6487	0.13		0.043	0.42		0.26	0.29	P10809	60 kDa heat shock protein, mitochondrial	HSPD1
	0.6463	0.13		0.18	0.27		0.63	0.13	P12814;P35609;Q08043	Alpha-actinin-1;Alpha-actinin-2;Alpha-actinin-3	ACTN1;ACTN2;ACTN3
	0.9047	0.13		0.51	0.4		0.77	0.26	P25490;O15391	Transcriptional repressor protein YY1;Transcription factor YY2	YY1;YY2
	0.7851	0.13		0.012	0.78		0.069	0.65	P50502;Q8NFI4;Q8IZP2	Hsc70-interacting protein;Putative protein FAM10A5;Putative protein FAM10A4	ST13;ST13P5;ST13P4
	0.9395	0.13		0.92	-0.11		0.87	-0.23	P50570;Q05193;Q9UQ16	Dynamin-2;Dynamin-1;Dynamin-3	DNM2;DNM1;DNM3
	0.9205	0.13		0.056	1.34		0.15	1.21	Q14061	Cytochrome c oxidase copper chaperone	COX17
	0.914	0.13		0.16	0.93		0.34	0.8	Q15102	Platelet-activating factor acetylhydrolase IB subunit gamma	PAFAH1B3
	0.9094	0.13		0.8	0.17		0.97	0.03	Q2TAY7	WD40 repeat-containing protein SMU1	SMU1
	0.911	0.13		0.98	0.01		0.91	-0.12	Q53FA7	Quinone oxidoreductase PIG3	TP53I3
	0.869	0.13		0.74	-0.16		0.66	-0.29	Q5JWF2	Guanine nucleotide-binding protein G(s) subunit alpha isoforms XLas	GNAS
	0.9196	0.13		0.21	0.87		0.41	0.74	Q96N66	Lysophospholipid acyltransferase 7	MBOAT7
	0.7729	0.12		0.0026	0.88		0.024	0.76	O43809	Cleavage and polyadenylation specificity factor subunit 5	NUDT21
	0.9352	0.12		0.096	1.36		0.22	1.24	O75475	PC4 and SFRS1-interacting protein	PSIP1
	0.9612	0.12		0.34	1.34		0.52	1.21	P09012	U1 small nuclear ribonucleoprotein A	SNRPA
	0.8157	0.12		0.025	0.74		0.11	0.62	P27348	14-3-3 protein theta	YWHAQ
	0.7345	0.12		0.41	0.19		0.84	0.07	P36542	ATP synthase subunit gamma, mitochondrial	ATP5F1C
	0.919	0.12		0.81	0.15		0.97	0.04	Q86VS8	Protein Hook homolog 3	HOOK3
	0.9352	0.12		0.19	1.02		0.37	0.91	Q86W92	Liprin-beta-1	PPFIBP1
	0.9167	0.11		0.59	-0.3		0.6	-0.41	O43615	Mitochondrial import inner membrane translocase subunit TIM44	TIMM44
	0.7851	0.11		0.021	0.62		0.11	0.51	P13797;P13796	Plastin-3;Plastin-2	PLS3;LCP1
	0.9096	0.11		0.94	-0.04		0.85	-0.15	P13987	CD59 glycoprotein	CD59
	0.6859	0.11		0.064	0.36		0.31	0.25	P15144	Aminopeptidase N	ANPEP
	0.8156	0.11		0.059	0.54		0.22	0.43	P20618	Proteasome subunit beta type-1	PSMB1
	0.9314	0.11		0.055	1.36		0.15	1.25	P30622	CAP-Gly domain-containing linker protein 1	CLIP1
	0.9329	0.11		0.71	-0.28		0.71	-0.39	P40855	Peroxisomal biogenesis factor 19	PEX19
	0.8854	0.11		0.32	-0.44		0.33	-0.55	P50416	Carnitine O-palmitoyltransferase 1, liver isoform	CPT1A
	0.8981	0.11		0.85	-0.1		0.77	-0.21	Q14165	Malectin	MLEC
	0.9442	0.11		0.054	1.73		0.14	1.62	Q9NP97;Q8TF09	Dynein light chain roadblock-type 1;Dynein light chain roadblock-type 2	DYNLRB1;DYNLRB2
	0.8607	0.1		0.13	-0.51		0.14	-0.61	O75390	Citrate synthase, mitochondrial	CS
	0.9228	0.1		0.11	0.91		0.26	0.81	P05386	60S acidic ribosomal protein P1	RPLP1
	0.9352	0.1		0.14	0.98		0.3	0.88	P18754	Regulator of chromosome condensation	RCC1
	0.9647	0.1		0.4	1.05		0.57	0.95	P55769	NHP2-like protein 1	SNU13
	0.8329	0.1		0.73	0.1		1	0	P61163	Alpha-centractin	ACTR1A
	0.7918	0.1		0.0088	0.67		0.055	0.57	P63241;Q6IS14;Q9GZV4	Eukaryotic translation initiation factor 5A-1;Eukaryotic translation initiation factor 5A-1-like;Eukaryotic translation initiation factor 5A-2	EIF5A;EIF5AL1;EIF5A2
	0.9436	0.1		0.23	0.93		0.42	0.83	P67870	Casein kinase II subunit beta	CSNK2B
	0.8159	0.1		0.065	0.49		0.24	0.39	Q13162	Peroxiredoxin-4	PRDX4
	0.8329	0.1		0.0097	0.82		0.052	0.71	Q9NR45	Sialic acid synthase	NANS
	0.9573	0.1		0.16	1.33		0.3	1.23	Q9UMY4	Sorting nexin-12	SNX12
	0.7851	0.09		0.33	0.21		0.71	0.11	P07900;Q14568;Q58FG0;Q58FG1	Heat shock protein HSP 90-alpha;Heat shock protein HSP 90-alpha A2;Putative heat shock protein HSP 90-alpha A5;Putative heat shock protein HSP 90-alpha A4	HSP90AA1;HSP90AA2P;HSP90AA5P;HSP90AA4P
	0.807	0.09		0.11	0.36		0.34	0.27	P15880	40S ribosomal protein S2	RPS2
	0.8467	0.09		0.0093	0.79		0.048	0.7	P38159;Q96E39;O75526;Q8N7X1	RNA-binding motif protein, X chromosome;RNA binding motif protein, X-linked-like-1;RNA-binding motif protein, X-linked-like-2;RNA-binding motif protein, X-linked-like-3	RBMX;RBMXL1;RBMXL2;RBMXL3
	0.9314	0.09		0.81	0.15		0.95	0.06	P41252	Isoleucine--tRNA ligase, cytoplasmic	IARS
	0.8297	0.09		0.059	0.49		0.21	0.4	P51991	Heterogeneous nuclear ribonucleoprotein A3	HNRNPA3
	0.8981	0.09		0.7	-0.15		0.65	-0.24	Q5T0N5	Formin-binding protein 1-like	FNBP1L
	0.881	0.09		0.6	0.19		0.86	0.09	Q96AG4	Leucine-rich repeat-containing protein 59	LRRC59
	0.9262	0.09		0.51	0.36		0.73	0.27	Q9Y2Q5	Ragulator complex protein LAMTOR2	LAMTOR2
	0.9394	0.08		0.059	1.18		0.15	1.09	O60220	Mitochondrial import inner membrane translocase subunit Tim8 A	TIMM8A
	0.9352	0.08		0.29	0.58		0.49	0.5	O75431	Metaxin-2	MTX2
	0.8294	0.08		0.5	0.16		0.84	0.07	P27105	Erythrocyte band 7 integral membrane protein	STOM
	0.8364	0.08		0.0011	0.88		0.0091	0.8	P30040	Endoplasmic reticulum resident protein 29	ERP29
	0.9586	0.08		0.46	-0.62		0.53	-0.71	P47897	Glutamine--tRNA ligase	QARS
	0.9467	0.08		0.51	0.46		0.7	0.38	P62318	Small nuclear ribonucleoprotein Sm D3	SNRPD3
	0.7942	0.08		0.041	-0.41		0.045	-0.49	P68363;A6NHL2;Q9H853	Tubulin alpha-1B chain;Tubulin alpha chain-like 3;Putative tubulin-like protein alpha-4B	TUBA1B;TUBAL3;TUBA4B
	0.9442	0.08		0.12	0.98		0.26	0.89	Q02218;Q9ULD0	2-oxoglutarate dehydrogenase, mitochondrial;2-oxoglutarate dehydrogenase-like, mitochondrial	OGDH;OGDHL
	0.8329	0.07		0.0056	0.58		0.036	0.51	P31948	Stress-induced-phosphoprotein 1	STIP1
	0.8467	0.07		0.29	-0.22		0.28	-0.28	P46940	Ras GTPase-activating-like protein IQGAP1	IQGAP1
	0.8572	0.07		0.0052	0.75		0.031	0.67	P51858	Hepatoma-derived growth factor	HDGF
	0.8815	0.07		0.86	0.05		0.96	-0.02	P52272	Heterogeneous nuclear ribonucleoprotein M	HNRNPM
	0.9686	0.07		0.51	0.61		0.68	0.55	P61081	NEDD8-conjugating enzyme Ubc12	UBE2M
	0.9647	0.07		0.28	0.93		0.45	0.86	Q9NVJ2;Q96BM9	ADP-ribosylation factor-like protein 8B;ADP-ribosylation factor-like protein 8A	ARL8B;ARL8A
	0.9586	0.06		0.86	-0.11		0.86	-0.17	O94776;Q9BTC8	Metastasis-associated protein MTA2;Metastasis-associated protein MTA3	MTA2;MTA3
	0.8302	0.06		0.5	-0.12		0.43	-0.19	P14625;Q58FF3	Endoplasmin;Putative endoplasmin-like protein	HSP90B1;HSP90B2P
	0.9139	0.06		0.084	0.5		0.22	0.44	P63220	40S ribosomal protein S21	RPS21
	0.9403	0.06		0.8	0.11		0.94	0.05	Q04446	1,4-alpha-glucan-branching enzyme	GBE1
	0.9228	0.06		0.37	0.28		0.6	0.23	Q96C19;Q9BUP0	EF-hand domain-containing protein D2;EF-hand domain-containing protein D1	EFHD2;EFHD1
	0.9601	0.06		0.87	-0.11		0.86	-0.17	Q9NZ08	Endoplasmic reticulum aminopeptidase 1	ERAP1
	0.9564	0.06		0.69	0.22		0.84	0.17	Q9Y5L0	Transportin-3	TNPO3
	0.9725	0.05		0.41	0.58		0.58	0.53	O60701	UDP-glucose 6-dehydrogenase	UGDH
	0.9593	0.05		0.6	0.27		0.77	0.22	P14324	Farnesyl pyrophosphate synthase	FDPS
	0.9586	0.05		0.47	0.4		0.65	0.35	P15374	Ubiquitin carboxyl-terminal hydrolase isozyme L3	UCHL3
	0.9641	0.05		0.44	0.49		0.62	0.44	P19784	Casein kinase II subunit alpha	CSNK2A2
	0.914	0.05		0.84	-0.05		0.79	-0.1	P39656	Dolichyl-diphosphooligosaccharide--protein glycosyltransferase 48 kDa subunit	DDOST
	0.9641	0.05		0.21	0.71		0.37	0.67	P51570	Galactokinase	GALK1
	0.9205	0.05		0.98	-0.01		0.89	-0.06	P62249	40S ribosomal protein S16	RPS16
	0.981	0.05		0.18	1.45		0.3	1.4	P62280	40S ribosomal protein S11	RPS11
	0.9735	0.05		0.43	0.57		0.6	0.52	P68366	Tubulin alpha-4A chain	TUBA4A
	0.9352	0.05		0.65	0.14		0.84	0.1	Q14697	Neutral alpha-glucosidase AB	GANAB
	0.959	0.05		0.45	0.39		0.64	0.34	Q15008	26S proteasome non-ATPase regulatory subunit 6	PSMD6
	0.959	0.05		0.56	-0.31		0.63	-0.36	Q92888	Rho guanine nucleotide exchange factor 1	ARHGEF1
	0.9233	0.05		0.41	0.24		0.65	0.19	Q9H0U4;Q92928;P59190	Ras-related protein Rab-1B;Putative Ras-related protein Rab-1C;Ras-related protein Rab-15	RAB1B;RAB1C;RAB15
	0.9812	0.05		0.26	1.42		0.41	1.37	Q9Y277	Voltage-dependent anion-selective channel protein 3	VDAC3
	0.9707	0.04		0.84	-0.11		0.85	-0.15	O95831	Apoptosis-inducing factor 1, mitochondrial	AIFM1
	0.9352	0.04		0.52	-0.19		0.56	-0.23	P27824	Calnexin	CANX
	0.981	0.04		0.98	-0.02		0.96	-0.06	P33991	DNA replication licensing factor MCM4	MCM4
	0.8975	0.04		0.046	0.37		0.14	0.33	P52565	Rho GDP-dissociation inhibitor 1	ARHGDIA
	0.9748	0.04		0.5	0.5		0.66	0.45	P55327	Tumor protein D52	TPD52
	0.9641	0.04		0.099	0.73		0.21	0.69	Q06124	Tyrosine-protein phosphatase non-receptor type 11	PTPN11
	0.9454	0.04		0.043	0.68		0.11	0.64	Q15185	Prostaglandin E synthase 3	PTGES3
	0.9761	0.04		0.6	0.34		0.74	0.3	Q71RC2	La-related protein 4	LARP4
	0.9761	0.04		0.8	-0.16		0.84	-0.2	Q8N766	ER membrane protein complex subunit 1	EMC1
	0.9467	0.04		0.44	0.27		0.64	0.23	Q8TCS8	Polyribonucleotide nucleotidyltransferase 1, mitochondrial	PNPT1
	0.9812	0.03		0.95	0.06		0.99	0.02	P02795;Q8N339;P80297;P13640	Metallothionein-2;Metallothionein-1M;Metallothionein-1X;Metallothionein-1G	MT2A;MT1M;MT1X;MT1G
	0.9335	0.03		0.12	0.34		0.26	0.31	P06396	Gelsolin	GSN
	0.9812	0.03		0.27	-0.67		0.38	-0.69	P07947;P12931;P07948;P08631	Tyrosine-protein kinase Yes;Proto-oncogene tyrosine-protein kinase Src;Tyrosine-protein kinase Lyn;Tyrosine-protein kinase HCK	YES1;SRC;LYN;HCK
	0.9352	0.03		0.71	0.08		0.88	0.05	P23284	Peptidyl-prolyl cis-trans isomerase B	PPIB
	0.973	0.03		0.65	-0.25		0.71	-0.28	P78318;A0A1W2PR95	Immunoglobulin-binding protein 1;HCG1642624, isoform CRA_a	IGBP1;hCG_1642624
	0.981	0.03		0.49	0.48		0.65	0.44	Q13501	Sequestosome-1	SQSTM1
	0.9812	0.03		0.1	1.18		0.2	1.16	Q14554	Protein disulfide-isomerase A5	PDIA5
	0.9586	0.03		0.28	0.31		0.46	0.28	Q96AY3	Peptidyl-prolyl cis-trans isomerase FKBP10	FKBP10
	0.9776	0.03		0.37	0.56		0.53	0.53	Q96EY1	DnaJ homolog subfamily A member 3, mitochondrial	DNAJA3
	0.981	0.03		0.3	-0.62		0.41	-0.65	Q96I99	Succinate--CoA ligase [GDP-forming] subunit beta, mitochondrial	SUCLG2
	0.9612	0.03		0.083	0.65		0.18	0.62	Q9Y2Y0	ADP-ribosylation factor-like protein 2-binding protein	ARL2BP
	0.9817	0.03		0.67	-0.3		0.75	-0.33	Q9Y5M8	Signal recognition particle receptor subunit beta	SRPRB
	0.9812	0.02		0.42	0.43		0.58	0.41	O15260	Surfeit locus protein 4	SURF4
	0.9586	0.02		0.006	0.62		0.025	0.6	P10599	Thioredoxin	TXN
	0.9647	0.02		0.21	-0.25		0.29	-0.27	P13010	X-ray repair cross-complementing protein 5	XRCC5
	0.9694	0.02		0.035	0.59		0.087	0.57	P14866	Heterogeneous nuclear ribonucleoprotein L	HNRNPL
	0.9812	0.02		0.61	-0.35		0.7	-0.37	P23634;P20020;Q16720	Plasma membrane calcium-transporting ATPase 4;Plasma membrane calcium-transporting ATPase 1;Plasma membrane calcium-transporting ATPase 3	ATP2B4;ATP2B1;ATP2B3
	0.959	0.02		0.0025	0.85		0.012	0.83	P35241	Radixin	RDX
	0.9887	0.02		0.95	-0.05		0.95	-0.06	Q12996	Cleavage stimulation factor subunit 3	CSTF3
	0.9812	0.02		0.12	0.89		0.23	0.87	Q13123	Protein Red	IK
	0.9812	0.02		0.1	0.8		0.2	0.78	Q5NDL2	EGF domain-specific O-linked N-acetylglucosamine transferase	EOGT
	0.9748	0.02		0.19	-0.38		0.28	-0.4	Q99832	T-complex protein 1 subunit eta	CCT7
	0.9891	0.02		0.098	1.43		0.19	1.41	Q9GZT3	SRA stem-loop-interacting RNA-binding protein, mitochondrial	SLIRP
	0.9812	0.02		0.12	0.98		0.23	0.95	Q9UQ35	Serine/arginine repetitive matrix protein 2	SRRM2
	0.9901	0.01		0.94	0.05		0.97	0.04	O00442	RNA 3-terminal phosphate cyclase	RTCA
	0.9836	0.01		0.96	-0.01		0.96	-0.02	P21796	Voltage-dependent anion-selective channel protein 1	VDAC1
	0.9891	0.01		0.56	-0.32		0.67	-0.34	P49327	Fatty acid synthase	FASN
	0.9836	0.01		0.47	-0.27		0.58	-0.29	P49411	Elongation factor Tu, mitochondrial	TUFM
	0.9891	0.01		0.062	1.18		0.13	1.17	P53597	Succinate--CoA ligase [ADP/GDP-forming] subunit alpha, mitochondrial	SUCLG1
	0.981	0.01		0.57	-0.12		0.66	-0.13	Q08211	ATP-dependent RNA helicase A	DHX9
	0.9945	0.01		0.1	0.76		0.19	0.76	Q8ND56	Protein LSM14 homolog A	LSM14A
	0.9949	0.01		0.19	-1		0.29	-1.01	Q9BUQ8	Probable ATP-dependent RNA helicase DDX23	DDX23
	0.9945	0		0.8	-0.07		0.87	-0.07	P04843	Dolichyl-diphosphooligosaccharide--protein glycosyltransferase subunit 1	RPN1
	0.9983	0		0.5	-0.2		0.63	-0.2	P11413	Glucose-6-phosphate 1-dehydrogenase	G6PD
	0.9911	0		0.096	0.38		0.17	0.38	P18669;P15259;Q8N0Y7	Phosphoglycerate mutase 1;Phosphoglycerate mutase 2;Probable phosphoglycerate mutase 4	PGAM1;PGAM2;PGAM4
	0.9983	0		0.015	0.82		0.044	0.82	P30048	Thioredoxin-dependent peroxide reductase, mitochondrial	PRDX3
	0.9983	0		0.87	-0.1		0.91	-0.1	Q12805	EGF-containing fibulin-like extracellular matrix protein 1	EFEMP1
	0.9956	0		0.7	0.16		0.8	0.16	Q7Z739	YTH domain-containing family protein 3	YTHDF3
	0.9983	0		0.5	-0.47		0.63	-0.48	Q9H089	Large subunit GTPase 1 homolog	LSG1
	0.9976	0		0.19	0.73		0.3	0.73	Q9H3P7	Golgi resident protein GCP60	ACBD3
	0.9983	0		0.88	-0.07		0.92	-0.07	Q9NY27	Serine/threonine-protein phosphatase 4 regulatory subunit 2	PPP4R2
	0.9983	0		0.57	0.24		0.69	0.24	Q9NZI8	Insulin-like growth factor 2 mRNA-binding protein 1	IGF2BP1
	0.9936	-0.01		0.22	0.99		0.34	1.01	O00754;M0QZ24;M0R2P5	Lysosomal alpha-mannosidase;Uncharacterized protein (Fragment);Uncharacterized protein (Fragment)	MAN2B1;;
	0.985	-0.01		0.92	-0.05		0.95	-0.04	O43432	Eukaryotic translation initiation factor 4 gamma 3	EIF4G3
	0.985	-0.01		0.05	0.64		0.1	0.65	P07339	Cathepsin D	CTSD
	0.9812	-0.01		0.063	0.55		0.12	0.56	P09936	Ubiquitin carboxyl-terminal hydrolase isozyme L1	UCHL1
	0.9983	-0.01		0.54	1.8		0.66	1.81	P14735	Insulin-degrading enzyme	IDE
	0.981	-0.01		0.014	0.77		0.038	0.78	P52943	Cysteine-rich protein 2	CRIP2
	0.9936	-0.01		0.17	1.12		0.27	1.14	Q13867	Bleomycin hydrolase	BLMH
	0.9612	-0.02		0.38	-0.19		0.56	-0.17	P23396	40S ribosomal protein S3	RPS3
	0.9891	-0.02		0.24	0.89		0.35	0.9	P27361;P31152	Mitogen-activated protein kinase 3;Mitogen-activated protein kinase 4	MAPK3;MAPK4
	0.9891	-0.03		0.19	1.66		0.29	1.69	CON__Q3ZBS7
	0.981	-0.03		0.33	0.67		0.44	0.7	Q27J81	Inverted formin-2	INF2
	0.9812	-0.03		0.51	0.48		0.61	0.51	Q9H0D6	5-3 exoribonuclease 2	XRN2
	0.9806	-0.03		0.47	-0.42		0.62	-0.39	Q9NX58	Cell growth-regulating nucleolar protein	LYAR
	0.9812	-0.03		0.43	-0.5		0.58	-0.47	Q9Y613	FH1/FH2 domain-containing protein 1	FHOD1
	0.9277	-0.04		0.071	0.4		0.11	0.44	P02545	Prelamin-A/C	LMNA
	0.9443	-0.04		0.042	0.58		0.073	0.61	P07858	Cathepsin B	CTSB
	0.981	-0.04		0.47	0.58		0.57	0.61	P09493	Tropomyosin alpha-1 chain	TPM1
	0.9625	-0.04		0.37	-0.44		0.55	-0.4	P13984	General transcription factor IIF subunit 2	GTF2F2
	0.985	-0.04		0.58	-0.84		0.71	-0.79	P14406	Cytochrome c oxidase subunit 7A2, mitochondrial	COX7A2
	0.981	-0.04		0.29	0.92		0.39	0.96	P49257	Protein ERGIC-53	LMAN1
	0.9772	-0.04		0.22	0.8		0.32	0.84	Q13217	DnaJ homolog subfamily C member 3	DNAJC3
	0.9707	-0.04		0.073	0.94		0.13	0.97	Q8NCW5	NAD(P)H-hydrate epimerase	NAXE
	0.9647	-0.05		0.13	0.89		0.2	0.93	P35580	Myosin-10	MYH10
	0.9586	-0.05		0.078	0.86		0.13	0.9	Q04206	Transcription factor p65	RELA
	0.9479	-0.05		0.16	0.67		0.22	0.72	Q86WR0	Coiled-coil domain-containing protein 25	CCDC25
	0.9647	-0.05		0.77	0.2		0.8	0.25	Q8NHP8	Putative phospholipase B-like 2	PLBD2
	0.9573	-0.05		0.95	0.03		0.92	0.08	Q8TEX9	Importin-4	IPO4
	0.9479	-0.05		0.21	-0.49		0.38	-0.44	Q9Y305	Acyl-coenzyme A thioesterase 9, mitochondrial	ACOT9
	0.9352	-0.06		0.6	-0.22		0.8	-0.16	Q01813	ATP-dependent 6-phosphofructokinase, platelet type	PFKP
	0.9569	-0.06		0.74	-0.2		0.88	-0.14	Q14558	Phosphoribosyl pyrophosphate synthase-associated protein 1	PRPSAP1
	0.919	-0.06		0.023	0.82		0.043	0.89	Q8NC51	Plasminogen activator inhibitor 1 RNA-binding protein	SERBP1
	0.9544	-0.06		0.81	0.13		0.82	0.18	Q96KB5	Lymphokine-activated killer T-cell-originated protein kinase	PBK
	0.981	-0.06		0.15	1.95		0.24	2.01	Q9H299	SH3 domain-binding glutamic acid-rich-like protein 3	SH3BGRL3
	0.9612	-0.06		0.3	-0.64		0.48	-0.59	Q9Y2L1	Exosome complex exonuclease RRP44	DIS3
	0.9442	-0.07		0.92	0.06		0.88	0.13	O95671	Probable bifunctional dTTP/UTP pyrophosphatase/methyltransferase protein	ASMTL
	0.9586	-0.07		0.081	1.34		0.13	1.41	P23219;P35354	Prostaglandin G/H synthase 1;Prostaglandin G/H synthase 2	PTGS1;PTGS2
	0.9442	-0.07		0.24	-0.66		0.43	-0.59	Q96T76	MMS19 nucleotide excision repair protein homolog	MMS19
	0.9314	-0.07		0.1	0.76		0.14	0.83	Q9C0B1	Alpha-ketoglutarate-dependent dioxygenase FTO	FTO
	0.9167	-0.07		0.4	0.29		0.43	0.35	Q9Y5S9	RNA-binding protein 8A	RBM8A
	0.9437	-0.08		0.69	0.24		0.71	0.32	Q3ZCQ8	Mitochondrial import inner membrane translocase subunit TIM50	TIMM50
	0.9352	-0.08		0.21	0.71		0.28	0.79	Q8WZA0	Protein LZIC	LZIC
	0.9374	-0.09		0.29	-0.68		0.49	-0.59	CON__Q03247;P02649	Apolipoprotein E	APOE
	0.9314	-0.09		0.29	0.63		0.34	0.72	O60749	Sorting nexin-2	SNX2
	0.9228	-0.09		0.3	-0.51		0.52	-0.42	O94826	Mitochondrial import receptor subunit TOM70	TOMM70
	0.9167	-0.09		0.081	0.87		0.11	0.96	Q14151	Scaffold attachment factor B2	SAFB2
	0.9403	-0.09		0.78	0.18		0.78	0.27	Q14566	DNA replication licensing factor MCM6	MCM6
	0.9129	-0.09		0.28	-0.46		0.51	-0.37	Q19T08	Endothelial cell-specific chemotaxis regulator	ECSCR
	0.9464	-0.1		0.41	0.7		0.47	0.81	P04080	Cystatin-B	CSTB
	0.7496	-0.1		0.99	0		0.74	0.1	P59998	Actin-related protein 2/3 complex subunit 4	ARPC4
	0.9103	-0.1		0.22	0.56		0.27	0.66	Q6P1L8	39S ribosomal protein L14, mitochondrial	MRPL14
	0.8378	-0.11		0.31	0.34		0.29	0.45	P27695	DNA-(apurinic or apyrimidinic site) lyase	APEX1
	0.828	-0.11		0.63	0.14		0.53	0.25	P28074	Proteasome subunit beta type-5	PSMB5
	0.9166	-0.11		0.6	-0.29		0.83	-0.18	P53618	Coatomer subunit beta	COPB1
	0.9092	-0.11		0.74	0.17		0.7	0.27	Q9P2B4	CTTNBP2 N-terminal-like protein	CTTNBP2NL
	0.9047	-0.12		0.54	0.34		0.53	0.46	O15067	Phosphoribosylformylglycinamidine synthase	PFAS
	0.9352	-0.12		0.16	1.09		0.22	1.21	O75915	PRA1 family protein 3	ARL6IP5
	0.9467	-0.12		0.12	1.53		0.18	1.65	P19623	Spermidine synthase	SRM
	0.9262	-0.12		0.9	0.09		0.84	0.21	P41223	Protein BUD31 homolog	BUD31
	0.929	-0.12		0.19	0.99		0.24	1.11	P78527	DNA-dependent protein kinase catalytic subunit	PRKDC
	0.9494	-0.12		0.23	1.2		0.3	1.32	Q15843	NEDD8	NEDD8
	0.9437	-0.12		0.09	1.62		0.13	1.74	Q96CT7	Coiled-coil domain-containing protein 124	CCDC124
	0.914	-0.13		0.97	0.02		0.88	0.15	O14828	Secretory carrier-associated membrane protein 3	SCAMP3
	0.9314	-0.13		0.17	1.11		0.22	1.24	P09497	Clathrin light chain B	CLTB
	0.9228	-0.13		0.15	1.04		0.2	1.17	P13674	Prolyl 4-hydroxylase subunit alpha-1	P4HA1
	0.7847	-0.13		0.3	0.3		0.24	0.43	P15559	NAD(P)H dehydrogenase [quinone] 1	NQO1
	0.6972	-0.13		0.52	0.15		0.34	0.27	Q9BRX8	Peroxiredoxin-like 2A	PRXL2A
	0.9167	-0.13		1	0		0.9	0.13	Q9H9Q2	COP9 signalosome complex subunit 7b	COPS7B
	0.9092	-0.13		0.97	0.03		0.87	0.16	Q9HBW9	Adhesion G protein-coupled receptor L4	ADGRL4
	0.8981	-0.14		0.21	0.77		0.24	0.91	P23497;Q9H930	Nuclear autoantigen Sp-100;Nuclear body protein SP140-like protein	SP100;SP140L
	0.9079	-0.14		0.35	0.61		0.38	0.75	P46063	ATP-dependent DNA helicase Q1	RECQL
	0.7599	-0.14		0.12	0.46		0.1	0.61	P60953;P17081;Q9H4E5	Cell division control protein 42 homolog;Rho-related GTP-binding protein RhoQ;Rho-related GTP-binding protein RhoJ	CDC42;RHOQ;RHOJ
	0.9094	-0.14		0.44	-0.51		0.7	-0.37	Q14839;Q12873	Chromodomain-helicase-DNA-binding protein 4;Chromodomain-helicase-DNA-binding protein 3	CHD4;CHD3
	0.8975	-0.14		0.094	0.98		0.12	1.12	Q86SX6	Glutaredoxin-related protein 5, mitochondrial	GLRX5
	0.914	-0.14		0.51	0.46		0.52	0.6	Q9H0W9	Ester hydrolase C11orf54	C11orf54
	0.9459	-0.15		0.081	2.07		0.12	2.21	Q04760	Lactoylglutathione lyase	GLO1
	0.89	-0.15		0.38	0.53		0.39	0.68	Q13617	Cullin-2	CUL2
	0.8424	-0.16		0.054	0.97		0.065	1.13	O95999	B-cell lymphoma/leukemia 10	BCL10
	0.914	-0.16		0.2	1.03		0.24	1.19	P28799	Progranulin	GRN
	0.874	-0.16		0.9	-0.08		0.93	0.08	Q13045	Protein flightless-1 homolog	FLII
	0.7851	-0.16		0.8	0.1		0.61	0.25	Q16666;Q6K0P9	Gamma-interferon-inducible protein 16;Pyrin and HIN domain-containing protein 1	IFI16;PYHIN1
	0.9352	-0.16		0.18	1.47		0.24	1.63	Q9NS69	Mitochondrial import receptor subunit TOM22 homolog	TOMM22
	0.8776	-0.17		0.32	0.65		0.32	0.82	O43765	Small glutamine-rich tetratricopeptide repeat-containing protein alpha	SGTA
	0.87	-0.17		0.8	0.16		0.7	0.34	P15153	Ras-related C3 botulinum toxin substrate 2	RAC2
	0.9228	-0.17		0.2	1.22		0.25	1.39	P63000;P60763;J3KSC4;J3QLK0	Ras-related C3 botulinum toxin substrate 1;Ras-related C3 botulinum toxin substrate 3;Ras-related C3 botulinum toxin substrate 3 (Fragment);Ras-related C3 botulinum toxin substrate 3 (Fragment)	RAC1;RAC3;RAC3;RAC3
	0.874	-0.17		0.26	-0.7		0.53	-0.53	Q9Y6B6	GTP-binding protein SAR1b	SAR1B
	0.8736	-0.18		0.45	-0.49		0.74	-0.31	O60610	Protein diaphanous homolog 1	DIAPH1
	0.8406	-0.18		0.6	0.29		0.52	0.47	P49757	Protein numb homolog	NUMB
	0.8467	-0.18		0.2	0.73		0.21	0.91	Q5JTV8	Torsin-1A-interacting protein 1	TOR1AIP1
	0.8406	-0.18		0.31	-0.54		0.63	-0.36	Q96KR1	Zinc finger RNA-binding protein	ZFR
	0.9047	-0.18		0.21	0.99		0.25	1.16	Q9H8L6	Multimerin-2	MMRN2
	0.8406	-0.19		0.21	-0.73		0.49	-0.54	Q00765	Receptor expression-enhancing protein 5	REEP5
	0.7851	-0.19		0.48	0.31		0.38	0.51	Q8N129	Protein canopy homolog 4	CNPY4
	0.8444	-0.2		0.1	1.01		0.11	1.2	O75506	Heat shock factor-binding protein 1	HSBP1
	0.8586	-0.2		0.92	-0.08		0.9	0.13	P11717	Cation-independent mannose-6-phosphate receptor	IGF2R
	0.869	-0.2		0.78	-0.2		1	0	Q01628;P13164;Q01629;C9JQL5	Interferon-induced transmembrane protein 3;Interferon-induced transmembrane protein 1;Interferon-induced transmembrane protein 2;Putative dispanin subfamily A member 2d	IFITM3;IFITM1;IFITM2;
	0.7847	-0.21		0.06	0.91		0.059	1.12	P08559;P29803	Pyruvate dehydrogenase E1 component subunit alpha, somatic form, mitochondrial;Pyruvate dehydrogenase E1 component subunit alpha, testis-specific form, mitochondrial	PDHA1;PDHA2
	0.9205	-0.21		0.33	1.1		0.37	1.31	Q03135;P56539	Caveolin-1;Caveolin-3	CAV1;CAV3
	0.848	-0.21		0.62	0.33		0.54	0.54	Q08J23	tRNA (cytosine(34)-C(5))-methyltransferase	NSUN2
	0.8979	-0.21		0.47	-0.67		0.73	-0.46	Q13509	Tubulin beta-3 chain	TUBB3
	0.8299	-0.22		0.72	0.23		0.6	0.46	P08237	ATP-dependent 6-phosphofructokinase, muscle type	PFKM
	0.825	-0.22		0.62	-0.3		0.93	-0.08	P30519	Heme oxygenase 2	HMOX2
	0.8139	-0.22		0.72	-0.21		0.99	0.01	Q12931	Heat shock protein 75 kDa, mitochondrial	TRAP1
	0.8135	-0.22		0.93	-0.05		0.84	0.17	Q6QNY1	Biogenesis of lysosome-related organelles complex 1 subunit 2	BLOC1S2
	0.8402	-0.22		0.73	-0.23		0.99	-0.01	Q9BV40	Vesicle-associated membrane protein 8	VAMP8
	0.8366	-0.22		0.15	0.95		0.15	1.17	Q9Y2W1	Thyroid hormone receptor-associated protein 3	THRAP3
	0.5147	-0.23		0.24	-0.3		0.86	-0.07	P09601	Heme oxygenase 1	HMOX1
	0.9092	-0.23		0.37	0.94		0.39	1.17	P15170	Eukaryotic peptide chain release factor GTP-binding subunit ERF3A	GSPT1
	0.7295	-0.23		0.59	0.23		0.41	0.46	P21266	Glutathione S-transferase Mu 3	GSTM3
	0.8491	-0.23		0.34	0.7		0.32	0.93	P78347;Q86UP8;Q6EKJ0	General transcription factor II-I;General transcription factor II-I repeat domain-containing protein 2A;General transcription factor II-I repeat domain-containing protein 2B	GTF2I;GTF2IRD2;GTF2IRD2B
	0.7999	-0.23		0.18	0.77		0.15	1.01	Q9UNW1	Multiple inositol polyphosphate phosphatase 1	MINPP1
	0.9096	-0.24		0.97	0.04		0.88	0.28	Q99880;Q99879;Q99877;Q93079;Q5QNW6;P62807;P58876;P57053;O60814;A0A2R8Y619;Q96A08	Histone H2B type 1-L;Histone H2B type 1-M;Histone H2B type 1-N;Histone H2B type 1-H;Histone H2B type 2-F;Histone H2B type 1-C/E/F/G/I;Histone H2B type 1-D;Histone H2B type F-S;Histone H2B type 1-K;Histone H2B;Histone H2B type 1-A	HIST1H2BL;HIST1H2BM;HIST1H2BN;HIST1H2BH;HIST2H2BF;HIST1H2BI;HIST1H2BD;H2BFS;HIST1H2BK;;HIST1H2BA
	0.865	-0.24		0.55	-0.51		0.84	-0.27	Q07812	Apoptosis regulator BAX	BAX
	0.9253	-0.24		0.73	0.47		0.71	0.71	Q71U36	Tubulin alpha-1A chain	TUBA1A
	0.8212	-0.24		0.53	0.4		0.45	0.63	Q8N6M0	Deubiquitinase OTUD6B	OTUD6B
	0.8815	-0.24		0.49	0.63		0.47	0.87	Q9BSJ8	Extended synaptotagmin-1	ESYT1
	0.7796	-0.24		0.098	0.87		0.086	1.11	Q9Y4D7	Plexin-D1	PLXND1
	0.7847	-0.25		0.44	-0.44		0.83	-0.19	O15498	Synaptobrevin homolog YKT6	YKT6
	0.9277	-0.25		0.64	0.71		0.65	0.96	P68431;Q16695;Q6NXT2	Histone H3.1;Histone H3.1t;Histone H3.3C	HIST1H3J;HIST3H3;H3F3C
	0.8406	-0.25		0.47	0.54		0.42	0.79	Q15165	Serum paraoxonase/arylesterase 2	PON2
	0.8827	-0.25		0.61	0.5		0.57	0.74	Q9UBI6	Guanine nucleotide-binding protein G(I)/G(S)/G(O) subunit gamma-12	GNG12
	0.8376	-0.26		0.3	0.79		0.28	1.05	P25788	Proteasome subunit alpha type-3	PSMA3
	0.7851	-0.26		0.71	-0.22		0.96	0.04	P53004	Biliverdin reductase A	BLVRA
	0.8607	-0.26		0.29	0.92		0.29	1.18	P68400;Q8NEV1	Casein kinase II subunit alpha;Casein kinase II subunit alpha 3	CSNK2A1;CSNK2A3
	0.7732	-0.26		0.21	-0.71		0.56	-0.45	Q12797	Aspartyl/asparaginyl beta-hydroxylase	ASPH
	0.7847	-0.26		0.18	0.78		0.15	1.04	Q9C0H2	Protein tweety homolog 3	TTYH3
	0.8577	-0.27		0.38	-0.77		0.69	-0.5	P61019;Q8WUD1	Ras-related protein Rab-2A;Ras-related protein Rab-2B	RAB2A;RAB2B
	0.7305	-0.27		0.48	0.37		0.33	0.65	Q7Z4V5	Hepatoma-derived growth factor-related protein 2	HDGFL2
	0.6636	-0.27		0.48	0.3		0.29	0.58	Q8IXB1	DnaJ homolog subfamily C member 10	DNAJC10
	0.825	-0.27		0.27	0.82		0.25	1.1	Q8N668	COMM domain-containing protein 1	COMMD1
	0.7129	-0.27		0.38	-0.44		0.83	-0.17	Q9UBB4	Ataxin-10	ATXN10
	0.8008	-0.27		0.25	0.76		0.22	1.03	Q9Y608	Leucine-rich repeat flightless-interacting protein 2	LRRFIP2
	0.7202	-0.29		0.11	-0.87		0.42	-0.57	O95819;Q8N4C8	Mitogen-activated protein kinase kinase kinase kinase 4;Misshapen-like kinase 1	MAP4K4;MINK1
	0.6859	-0.29		0.53	0.31		0.33	0.6	Q13724	Mannosyl-oligosaccharide glucosidase	MOGS
	0.7305	-0.29		0.8	0.15		0.56	0.44	Q92616	eIF-2-alpha kinase activator GCN1	GCN1
	0.7237	-0.3		0.13	0.85		0.1	1.15	P0CW20;P0CW19	LIM and senescent cell antigen-like-containing domain protein 4;LIM and senescent cell antigen-like-containing domain protein 3	LIMS4;LIMS3
	0.7622	-0.3		0.6	-0.33		0.97	-0.03	Q9H446	RWD domain-containing protein 1	RWDD1
	0.7305	-0.31		0.35	-0.54		0.79	-0.24	Q96A33	Coiled-coil domain-containing protein 47	CCDC47
	0.8558	-0.32		0.18	1.41		0.19	1.73	Q92688	Acidic leucine-rich nuclear phosphoprotein 32 family member B	ANP32B
	0.7911	-0.33		0.23	0.91		0.2	1.24	Q9NW64	Pre-mRNA-splicing factor RBM22	RBM22
	0.6794	-0.34		0.3	-0.57		0.77	-0.24	O00203;Q13367	AP-3 complex subunit beta-1;AP-3 complex subunit beta-2	AP3B1;AP3B2
	0.7237	-0.34		0.47	-0.46		0.9	-0.13	P52434	DNA-directed RNA polymerases I, II, and III subunit RPABC3	POLR2H
	0.6954	-0.34		0.92	-0.07		0.75	0.27	Q9ULA0	Aspartyl aminopeptidase	DNPEP
	0.7411	-0.35		0.47	0.51		0.33	0.86	Q5GJ75;Q8WVP5	Tumor necrosis factor alpha-induced protein 8-like protein 3;Tumor necrosis factor alpha-induced protein 8-like protein 1	TNFAIP8L3;TNFAIP8L1
	0.7123	-0.35		0.49	-0.44		0.93	-0.09	Q7L576	Cytoplasmic FMR1-interacting protein 1	CYFIP1
	0.6136	-0.36		0.55	0.29		0.29	0.65	Q9NQ29	Putative RNA-binding protein Luc7-like 1	LUC7L
	0.6171	-0.37		0.096	-0.86		0.46	-0.49	O14880	Microsomal glutathione S-transferase 3	MGST3
	0.5358	-0.37		0.16	0.6		0.069	0.97	O75955	Flotillin-1	FLOT1
	0.6391	-0.38		0.37	-0.51		0.88	-0.13	O75223	Gamma-glutamylcyclotransferase	GGCT
	0.7202	-0.38		0.63	0.35		0.43	0.73	Q7Z6Z7	E3 ubiquitin-protein ligase HUWE1	HUWE1
	0.6924	-0.38		0.54	-0.41		0.98	-0.02	Q9ULR0	Pre-mRNA-splicing factor ISY1 homolog	ISY1
	0.6144	-0.39		0.68	-0.22		0.84	0.16	O60256	Phosphoribosyl pyrophosphate synthase-associated protein 2	PRPSAP2
	0.6453	-0.39		0.64	0.28		0.38	0.67	Q00796	Sorbitol dehydrogenase	SORD
	0.7115	-0.39		0.5	0.47		0.33	0.86	Q9H4A4	Aminopeptidase B	RNPEP
	0.6064	-0.39		0.52	-0.35		0.95	0.05	Q9Y5S2	Serine/threonine-protein kinase MRCK beta	CDC42BPB
	0.6954	-0.4		0.81	-0.17		0.83	0.23	P50281	Matrix metalloproteinase-14	MMP14
	0.7599	-0.4		0.54	0.52		0.39	0.92	Q7L2H7	Eukaryotic translation initiation factor 3 subunit M	EIF3M
	0.6214	-0.41		0.21	-0.73		0.7	-0.32	P08754	Guanine nucleotide-binding protein G(i) subunit alpha	GNAI3
	0.5768	-0.41		0.14	0.76		0.069	1.18	P55145	Mesencephalic astrocyte-derived neurotrophic factor	MANF
	0.5351	-0.41		0.3	0.49		0.12	0.91	Q8NE71	ATP-binding cassette sub-family F member 1	ABCF1
	0.6613	-0.41		0.17	0.88		0.11	1.29	Q9NSC5	Homer protein homolog 3	HOMER3
	0.4458	-0.42		0.5	0.27		0.16	0.7	O60762	Dolichol-phosphate mannosyltransferase subunit 1	DPM1
	0.6028	-0.42		0.41	0.47		0.21	0.89	Q86TU7	Actin-histidine N-methyltransferase	SETD3
	0.6972	-0.43		0.24	0.88		0.16	1.31	O00170	AH receptor-interacting protein	AIP
	0.7305	-0.43		0.21	-1.03		0.6	-0.6	P35527;CON__P35527	Keratin, type I cytoskeletal 9	KRT9
	0.7295	-0.44		0.11	1.38		0.082	1.82	P53999	Activated RNA polymerase II transcriptional coactivator p15	SUB1
	0.5232	-0.46		0.25	0.59		0.1	1.05	P53992	Protein transport protein Sec24C	SEC24C
	0.7847	-0.47		0.22	-1.28		0.57	-0.81	P56134	ATP synthase subunit f, mitochondrial	ATP5MF
	0.2187	-0.48		0.043	-0.6		0.78	-0.12	P33527	Multidrug resistance-associated protein 1	ABCC1
	0.7704	-0.48		0.54	0.63		0.4	1.11	P61289	Proteasome activator complex subunit 3	PSME3
	0.5644	-0.48		0.86	-0.11		0.65	0.38	Q8N392	Rho GTPase-activating protein 18	ARHGAP18
	0.5847	-0.48		0.75	0.2		0.39	0.68	Q92626	Peroxidasin homolog	PXDN
	0.5014	-0.48		0.16	0.74		0.06	1.22	Q9BUJ2	Heterogeneous nuclear ribonucleoprotein U-like protein 1	HNRNPUL1
	0.6615	-0.49		0.84	-0.17		0.78	0.33	P63172	Dynein light chain Tctex-type 1	DYNLT1
	0.5438	-0.49		0.59	-0.32		0.84	0.17	Q7Z417	Nuclear fragile X mental retardation-interacting protein 2	NUFIP2
	0.5014	-0.5		0.22	-0.66		0.85	-0.16	Q16539	Mitogen-activated protein kinase 14	MAPK14
	0.5563	-0.5		0.64	-0.29		0.82	0.21	Q8TBC4	NEDD8-activating enzyme E1 catalytic subunit	UBA3
	0.602	-0.51		0.1	1.13		0.056	1.64	O75608	Acyl-protein thioesterase 1	LYPLA1
	0.6226	-0.51		0.72	0.26		0.41	0.77	Q9GZN8	UPF0687 protein C20orf27	C20orf27
	0.5936	-0.53		0.34	-0.66		0.9	-0.13	P17612;P22694	cAMP-dependent protein kinase catalytic subunit alpha;cAMP-dependent protein kinase catalytic subunit beta	PRKACA;PRKACB
	0.6064	-0.54		0.21	0.91		0.11	1.44	O43251;A6NFN3;Q9NWB1	RNA binding protein fox-1 homolog 2;RNA binding protein fox-1 homolog 3;RNA binding protein fox-1 homolog 1	RBFOX2;RBFOX3;RBFOX1
	0.687	-0.55		0.35	-0.86		0.83	-0.31	CON__ENSEMBL:ENSBTAP00000032840
	0.6174	-0.55		0.47	0.57		0.25	1.12	P21926	CD9 antigen	CD9
	0.4597	-0.55		0.21	0.67		0.069	1.23	Q16775	Hydroxyacylglutathione hydrolase, mitochondrial	HAGH
	0.5081	-0.56		0.64	0.29		0.28	0.85	A0A024R1R8;Q9Y2S6	HCG2014768, isoform CRA_a;Translation machinery-associated protein 7	hCG_2014768;TMA7
	0.49	-0.57		0.14	-0.89		0.71	-0.32	P35658	Nuclear pore complex protein Nup214	NUP214
	0.6859	-0.58		0.17	1.34		0.11	1.92	P14927	Cytochrome b-c1 complex subunit 7	UQCRB
	0.474	-0.58		0.3	0.6		0.1	1.18	P31483	Nucleolysin TIA-1 isoform p40	TIA1
	0.627	-0.61		0.86	0.16		0.51	0.77	Q9P2A4	ABI gene family member 3	ABI3
	0.5169	-0.62		0.18	-0.93		0.76	-0.31	Q8N8J7	Uncharacterized protein FAM241A	FAM241A
	0.4273	-0.63		0.97	0.02		0.39	0.66	P51114	Fragile X mental retardation syndrome-related protein 1	FXR1
	0.4643	-0.63		0.68	-0.26		0.68	0.37	Q9H814	Phosphorylated adapter RNA export protein	PHAX
	0.4409	-0.64		0.28	0.65		0.086	1.29	P61803	Dolichyl-diphosphooligosaccharide--protein glycosyltransferase subunit DAD1	DAD1
	0.3861	-0.64		0.15	-0.79		0.86	-0.14	P98175	RNA-binding protein 10	RBM10
	0.4105	-0.64		0.071	-1.05		0.6	-0.41	Q86XZ4	Spermatogenesis-associated serine-rich protein 2	SPATS2
	0.4358	-0.64		0.47	-0.43		0.82	0.21	Q9NUP9;O14910	Protein lin-7 homolog C;Protein lin-7 homolog A	LIN7C;LIN7A
	0.6185	-0.65		0.72	-0.33		0.82	0.32	Q9Y3B3	Transmembrane emp24 domain-containing protein 7	TMED7
	0.4574	-0.67		0.22	0.79		0.073	1.47	Q9Y6W5	Wiskott-Aldrich syndrome protein family member 2	WASF2
	0.7836	-0.69		0.09	2.63		0.081	3.32	P49773	Histidine triad nucleotide-binding protein 1	HINT1
	0.3255	-0.7		0.43	0.42		0.086	1.12	O60462	Neuropilin-2	NRP2
	0.2964	-0.71		0.39	0.42		0.068	1.13	Q7L0Y3	tRNA methyltransferase 10 homolog C	TRMT10C
	0.4479	-0.72		0.79	0.19		0.29	0.9	Q8TCT9	Minor histocompatibility antigen H13	HM13
	0.3775	-0.73		0.85	-0.12		0.45	0.61	O00743	Serine/threonine-protein phosphatase 6 catalytic subunit	PPP6C
	0.6357	-0.73		0.19	1.4		0.11	2.13	P68402	Platelet-activating factor acetylhydrolase IB subunit beta	PAFAH1B2
	0.1386	-0.74		0.039	-0.8		0.92	-0.06	CON__P01966;P69905;P02008	Hemoglobin subunit alpha;Hemoglobin subunit zeta	HBA2;HBZ
	0.3235	-0.74		0.68	0.23		0.16	0.97	Q9UHD1	Cysteine and histidine-rich domain-containing protein 1	CHORDC1
	0.646	-0.75		0.2	-1.44		0.67	-0.69	CON__Q2KIU3
	0.5942	-0.75		0.13	1.52		0.066	2.27	Q86U42;A6NDY0	Polyadenylate-binding protein 2;Embryonic polyadenylate-binding protein 2	PABPN1;PABPN1L
	0.4336	-0.76		0.71	0.27		0.25	1.03	O75964	ATP synthase subunit g, mitochondrial	ATP5MG
	0.4074	-0.76		0.7	0.27		0.23	1.03	Q9H2J4	Phosducin-like protein 3	PDCL3
	0.5232	-0.77		0.18	1.14		0.074	1.91	P33316	Deoxyuridine 5-triphosphate nucleotidohydrolase, mitochondrial	DUT
	0.2632	-0.77		0.32	-0.5		0.71	0.26	Q9BUT1	3-hydroxybutyrate dehydrogenase type 2	BDH2
	0.4968	-0.78		0.65	-0.38		0.74	0.4	P28070	Proteasome subunit beta type-4	PSMB4
	0.8159	-0.79		0.059	-3.95		0.22	-3.16	Q58FF8	Putative heat shock protein HSP 90-beta 2	HSP90AB2P
	0.1346	-0.81		0.042	-0.85		0.96	-0.03	Q9UHD9	Ubiquilin-2	UBQLN2
	0.6971	-0.82		0.72	-0.53		0.9	0.29	CON__P02533;P02533;CON__Q6IFX2;CON__Q9Z2K1;CON__Q3ZAW8;CON__Q61782;CON__P35900;CON__Q9D312;P35900	Keratin, type I cytoskeletal 14;Keratin, type I cytoskeletal 20	KRT14;KRT20
	0.397	-0.82		0.61	0.36		0.18	1.19	Q13155	Aminoacyl tRNA synthase complex-interacting multifunctional protein 2	AIMP2
	0.3276	-0.82		0.54	0.38		0.12	1.19	Q9Y3D9	28S ribosomal protein S23, mitochondrial	MRPS23
	0.4968	-0.84		0.76	-0.29		0.66	0.55	P63165;G2XKQ0	Small ubiquitin-related modifier 1;Small ubiquitin-related modifier 5	SUMO1;SUMO1P1
	0.3126	-0.86		0.71	-0.24		0.45	0.62	Q9BVL2	Nucleoporin p58/p45	NUP58
	0.3291	-0.87		0.32	0.66		0.063	1.53	P04040	Catalase	CAT
	0.6002	-0.88		0.81	0.28		0.45	1.16	P63167	Dynein light chain 1, cytoplasmic	DYNLL1
	0.3118	-0.9		0.73	0.24		0.16	1.14	P18621	60S ribosomal protein L17	RPL17
	0.2185	-0.93		0.09	-0.96		0.97	-0.03	O75146	Huntingtin-interacting protein 1-related protein	HIP1R
	0.1776	-0.97		0.25	-0.6		0.61	0.37	P22692	Insulin-like growth factor-binding protein 4	IGFBP4
	0.3254	-0.97		0.55	0.44		0.11	1.41	P62312	U6 snRNA-associated Sm-like protein LSm6	LSM6
	0.2405	-0.98		0.69	0.25		0.11	1.24	P21281;P15313	V-type proton ATPase subunit B, brain isoform;V-type proton ATPase subunit B, kidney isoform	ATP6V1B2;ATP6V1B1
	0.4375	-0.99		0.65	0.43		0.22	1.43	P62873	Guanine nucleotide-binding protein G(I)/G(S)/G(T) subunit beta-1	GNB1
	0.4566	-1.03		0.66	0.45		0.24	1.47	Q13151	Heterogeneous nuclear ribonucleoprotein A0	HNRNPA0
	0.3345	-1.06		0.27	-0.9		0.9	0.16	CON__ENSEMBL:ENSBTAP00000006074;P49747	Cartilage oligomeric matrix protein	COMP
	0.6238	-1.08		0.86	-0.28		0.71	0.8	CON__Q1RMN8
	0.2774	-1.1		0.64	0.35		0.11	1.45	CON__Q3SX14
	0.3978	-1.16		0.65	0.46		0.2	1.62	P62879	Guanine nucleotide-binding protein G(I)/G(S)/G(T) subunit beta-2	GNB2
	0.3144	-1.21		0.11	-1.41		0.88	-0.2	P16104;Q96QV6	Histone H2AX;Histone H2A type 1-A	H2AFX;HIST1H2AA
	0.3632	-1.26		0.71	0.38		0.2	1.64	P62888	60S ribosomal protein L30	RPL30
	0.1371	-1.27		0.68	-0.27		0.21	1	O15305	Phosphomannomutase 2	PMM2
	0.3009	-1.37		0.32	0.97		0.055	2.33	P58546	Myotrophin	MTPN
	0.2725	-1.64		0.13	-1.68		0.98	-0.04	P00738;P00739	Haptoglobin;Haptoglobin-related protein	HP;HPR
	0.5476	-1.75		0.1	-3.45		0.54	-1.7	CON__ENSEMBL:ENSBTAP00000038329
	0.3235	-1.82		0.099	-2.25		0.84	-0.43	CON__P13645;P13645;Q7Z3Y7;CON__Q7Z3Y7;CON__Q148H6;CON__Q7Z3Y8;CON__Q7Z3Z0;Q7Z3Z0;Q7Z3Y8;Q7Z3Y9;CON__O76014;Q99456;CON__Q7Z3Y9;Q2M2I5;CON__Q99456;CON__Q2M2I5;O76014	Keratin, type I cytoskeletal 10;Keratin, type I cytoskeletal 28;Keratin, type I cytoskeletal 25;Keratin, type I cytoskeletal 27;Keratin, type I cytoskeletal 26;Keratin, type I cytoskeletal 12;Keratin, type I cytoskeletal 24;Keratin, type I cuticular Ha7	KRT10;KRT28;KRT25;KRT27;KRT26;KRT12;KRT24;KRT37
	0.2183	-2.01		0.79	0.34		0.11	2.35	P46782	40S ribosomal protein S5	RPS5
	0.0848	-2.51		0.059	-2.04		0.76	0.47	CON__P00978
	0.3106	-3.51		0.29	-2.67		0.83	0.83	CON__Q3MHN5

## Sheet: Data2
Supplementary Data 2. List of quantified proteins in HUVEC cells subjected to different levels of ECM stiffness and CNF1 toxin treatment (n=1,804). Pairwise statistical tests were performed to reveal proteins that were significantly regulated under different substrate rigidity conditions. Columns from left to right contain: an indication whether the protein is significantly up- or downregulated, …
4kPa vs 1kPa			50kPa vs 1kPa			50kPa vs 4kPa
Significant	adj. p-value	log2 FoldChange	Significant	adj. p-value	log2 FoldChange	Significant	adj. p-value	log2 FoldChange	Uniprot ID	Protein names	Gene names
+	0.038	1.52	+	7.1e-06	3.63	+	0.0048	2.11	Q15075	Early endosome antigen 1	EEA1
+	0.0039	1.87	+	3.4e-06	3.13	+	0.031	1.25	Q9UDY2	Tight junction protein ZO-2	TJP2
+	0.016	1.29	+	2e-05	2.36	+	0.038	1.06	O60716	Catenin delta-1	CTNND1
+	0.0067	1.53	+	8.9e-06	2.57	+	0.044	1.04	P17655	Calpain-2 catalytic subunit	CAPN2
+	0.022	-1.16	+	1.7e-06	-2.85	+	0.0016	-1.68	CON__P41361
+	0.016	-1.1	+	1.2e-06	-2.67	+	0.0013	-1.57	CON__Q2KJF1;P04217	Alpha-1B-glycoprotein	A1BG
+	0.017	-1.14	+	1.2e-06	-2.82	+	0.0012	-1.69	CON__Q9TTE1
+	0.018	-1.16	+	1.2e-06	-2.85	+	0.0013	-1.69	CON__P28800;P08697	Alpha-2-antiplasmin	SERPINF2
+	0.035	-1.09	+	8.8e-06	-2.54	+	0.0058	-1.45	CON__Q3SZV7
+	0.014	-1.45	+	1.2e-06	-3.39	+	0.0015	-1.94	CON__REFSEQ:XP_001252647
+	0.013	-1.41	+	6.1e-06	-2.74	+	0.014	-1.34	CON__ENSEMBL:ENSBTAP00000024466
+	0.03	2.36	+	0.00023	3.85		0.16	1.49	P37108	Signal recognition particle 14 kDa protein	SRP14
+	0.0063	2.14	+	8.7e-05	2.89		0.29	0.75	O94760	N(G),N(G)-dimethylarginine dimethylaminohydrolase 1	DDAH1
+	0.0017	2.39	+	1.6e-05	3.13		0.27	0.74	P09960	Leukotriene A-4 hydrolase	LTA4H
+	0.0026	2.74	+	7.9e-05	3.25		0.52	0.51	P54577	Tyrosine--tRNA ligase, cytoplasmic	YARS
+	0.0028	2.22	+	5.2e-05	2.78		0.38	0.56	Q13177;O75914;Q13153	Serine/threonine-protein kinase PAK 2;Serine/threonine-protein kinase PAK 3;Serine/threonine-protein kinase PAK 1	PAK2;PAK3;PAK1
+	0.0026	2.76	+	3.4e-05	3.52		0.33	0.76	Q99613;B5ME19	Eukaryotic translation initiation factor 3 subunit C;Eukaryotic translation initiation factor 3 subunit C-like protein	EIF3C;EIF3CL
+	0.00089	3.04	+	7.1e-06	3.89		0.27	0.86	P28838	Cytosol aminopeptidase	LAP3
+	0.035	1.3	+	0.00068	1.93		0.29	0.63	P61221	ATP-binding cassette sub-family E member 1	ABCE1
+	0.016	1.47	+	0.00061	1.88		0.47	0.41	Q9UNH7	Sorting nexin-6	SNX6
+	0.00021	2.73	+	2.6e-06	3.23		0.38	0.5	Q00341	Vigilin	HDLBP
+	0.01	1.51	+	6e-05	2.32		0.14	0.81	Q8IVF2	Protein AHNAK2	AHNAK2
+	0.015	1.02	+	0.00028	1.41		0.32	0.39	Q99733	Nucleosome assembly protein 1-like 4	NAP1L4
+	0.0012	1.31	+	0.00054	1.13		0.62	-0.17	P19338	Nucleolin	NCL
+	0.0036	-1.12	+	1.7e-06	-2		0.013	-0.87	CON__P15497;P02647	Apolipoprotein A-I	APOA1
+	0.009	-1.25	+	1.6e-05	-2.1		0.056	-0.85	CON__P50448;P05155	Plasma protease C1 inhibitor	SERPING1
+	0.007	-1.3	+	0.00016	-1.68		0.39	-0.38	CON__Q3Y5Z3
+	0.016	-1.16	+	5.1e-05	-1.96		0.082	-0.8	CON__Q9TRI1;P19823	Inter-alpha-trypsin inhibitor heavy chain H2	ITIH2
+	0.00089	-3.19	+	2.8e-06	-4.38		0.14	-1.2	CON__Q1A7A4
+	0.01	2.8	+	0.0016	2.86		0.95	0.06	P20042	Eukaryotic translation initiation factor 2 subunit 2	EIF2S2
+	0.015	2.64	+	0.00084	3.15		0.62	0.51	P35222	Catenin beta-1	CTNNB1
+	0.023	2.46	+	0.00065	3.35		0.38	0.9	Q15417	Calponin-3	CNN3
+	0.044	2.53	+	0.00076	3.9		0.27	1.37	P0DN76;Q01081;Q8WU68	Splicing factor U2AF 35 kDa subunit-like protein;Splicing factor U2AF 35 kDa subunit;Splicing factor U2AF 26 kDa subunit	U2AF1L5;U2AF1;U2AF1L4
+	0.042	2.49	+	0.00071	3.84		0.27	1.35	P00568	Adenylate kinase isoenzyme 1	AK1
+	0.0056	2.55	+	0.00019	3.09		0.51	0.54	O43324	Eukaryotic translation elongation factor 1 epsilon-1	EEF1E1
+	0.0084	2.58	+	0.00068	2.89		0.73	0.31	P00390	Glutathione reductase, mitochondrial	GSR
+	0.019	2.74	+	0.005	2.63		0.93	-0.11	Q9Y230	RuvB-like 2	RUVBL2
+	0.036	2	+	0.0075	2.05		0.95	0.05	Q07955	Serine/arginine-rich splicing factor 1	SRSF1
+	0.0059	1.99	+	9.3e-05	2.62		0.33	0.63	P11310	Medium-chain specific acyl-CoA dehydrogenase, mitochondrial	ACADM
+	0.0056	3.2	+	0.00052	3.45		0.81	0.25	P34897;P34896	Serine hydroxymethyltransferase, mitochondrial;Serine hydroxymethyltransferase, cytosolic	SHMT2;SHMT1
+	0.038	1.83	+	0.00059	2.81		0.26	0.98	O15371	Eukaryotic translation initiation factor 3 subunit D	EIF3D
+	0.00089	2.74	+	4.5e-05	2.96		0.74	0.22	Q8N3V7	Synaptopodin	SYNPO
+	0.032	1.95	+	0.00024	3.19		0.16	1.24	Q96PU8	Protein quaking	QKI
+	0.042	1.27	+	0.0045	1.48		0.73	0.21	O15400	Syntaxin-7	STX7
+	0.04	2.13	+	0.003	2.63		0.63	0.5	Q02790	Peptidyl-prolyl cis-trans isomerase FKBP4	FKBP4
+	0.042	2.65	+	0.0016	3.6		0.46	0.95	Q9NZM1	Myoferlin	MYOF
+	0.029	2.18	+	0.0015	2.73		0.57	0.55	Q9NSD9	Phenylalanine--tRNA ligase beta subunit	FARSB
+	0.026	1.95	+	0.00039	2.91		0.26	0.96	Q9Y2J2	Band 4.1-like protein 3	EPB41L3
+	0.0095	3.2	+	0.038	1.82		0.22	-1.38	O43776	Asparagine--tRNA ligase, cytoplasmic	NARS
+	0.027	3.13	+	0.004	3.36		0.86	0.24	P62304	Small nuclear ribonucleoprotein E	SNRPE
+	0.015	2.13	+	0.00024	2.99		0.3	0.86	P06493;Q00535;Q00534;P50750;Q96Q40;O94921;Q07002;Q00536;Q9NYV4	Cyclin-dependent kinase 1;Cyclin-dependent-like kinase 5;Cyclin-dependent kinase 6;Cyclin-dependent kinase 9;Cyclin-dependent kinase 15;Cyclin-dependent kinase 14;Cyclin-dependent kinase 18;Cyclin-dependent kinase 16;Cyclin-dependent kinase 12	CDK1;CDK5;CDK6;CDK9;CDK15;CDK14;CDK18;CDK16;CDK12
+	0.0012	2.49	+	3.1e-05	2.97		0.47	0.47	Q96HE7	ERO1-like protein alpha	ERO1A
+	0.039	1.57	+	0.00073	2.36		0.29	0.79	O15231	Zinc finger protein 185	ZNF185
+	0.026	2.13	+	0.00036	3.2		0.25	1.06	Q14914	Prostaglandin reductase 1	PTGR1
+	0.018	2.88	+	0.0006	3.76		0.44	0.88	Q08945	FACT complex subunit SSRP1	SSRP1
+	0.0053	2.65	+	0.00015	3.23		0.49	0.58	P50479	PDZ and LIM domain protein 4	PDLIM4
+	0.0063	2.34	+	0.0012	2.28		0.95	-0.06	Q9UKK9	ADP-sugar pyrophosphatase	NUDT5
+	0.029	2.12	+	0.00084	2.91		0.39	0.79	P00387	NADH-cytochrome b5 reductase 3	CYB5R3
+	0.016	2.3	+	0.00044	3.05		0.4	0.75	P10644;P31321	cAMP-dependent protein kinase type I-alpha regulatory subunit;cAMP-dependent protein kinase type I-beta regulatory subunit	PRKAR1A;PRKAR1B
+	0.028	1.59	+	0.00062	2.27		0.33	0.68	Q9P2E9	Ribosome-binding protein 1	RRBP1
+	0.041	1.34	+	0.0092	1.37		0.95	0.04	Q15758	Neutral amino acid transporter B(0)	SLC1A5
+	0.0056	3.08	+	0.0015	2.82		0.8	-0.26	P62995	Transformer-2 protein homolog beta	TRA2B
+	0.026	2.55	+	0.0012	3.26		0.52	0.71	Q13347	Eukaryotic translation initiation factor 3 subunit I	EIF3I
+	0.04	1.6	+	0.0011	2.26		0.38	0.66	Q96KP4	Cytosolic non-specific dipeptidase	CNDP2
+	0.03	2.32	+	0.00078	3.25		0.37	0.93	O94979	Protein transport protein Sec31A	SEC31A
+	0.022	1.9	+	0.00035	2.74		0.29	0.84	P10155	60 kDa SS-A/Ro ribonucleoprotein	RO60
+	0.031	2.27	+	0.0015	2.88		0.55	0.61	P15586	N-acetylglucosamine-6-sulfatase	GNS
+	0.025	1.81	+	0.00071	2.45		0.4	0.64	P31153;Q00266	S-adenosylmethionine synthase isoform type-2;S-adenosylmethionine synthase isoform type-1	MAT2A;MAT1A
+	0.0078	2.51	+	0.00061	2.81		0.73	0.3	Q14257	Reticulocalbin-2	RCN2
+	0.044	1.93	+	0.0036	2.36		0.65	0.43	P61201	COP9 signalosome complex subunit 2	COPS2
+	0.017	2.49	+	0.0028	2.57		0.94	0.08	O00560	Syntenin-1	SDCBP
+	0.035	1.54	+	0.0015	2.01		0.51	0.47	Q99426	Tubulin-folding cofactor B	TBCB
+	0.0053	2.48	+	0.00019	2.92		0.57	0.44	P14550	Aldo-keto reductase family 1 member A1	AKR1A1
+	0.0067	1.84	+	0.00037	2.14		0.63	0.3	P54687	Branched-chain-amino-acid aminotransferase, cytosolic	BCAT1
+	0.013	2.18	+	0.00023	2.99		0.32	0.81	Q9UNM6	26S proteasome non-ATPase regulatory subunit 13	PSMD13
+	0.041	1.37	+	8.7e-05	2.67		0.052	1.3	Q9UHD8	Septin-9	SEPTIN9
+	0.015	2.51	+	0.00037	3.36		0.38	0.85	P26373	60S ribosomal protein L13	RPL13
+	0.015	2.24	+	0.0077	1.92		0.72	-0.32	Q8NBJ5	Procollagen galactosyltransferase 1	COLGALT1
+	0.0059	1.95	+	0.00057	2.11		0.81	0.16	Q9GZS3	WD repeat-containing protein 61	WDR61
+	0.01	1.38	+	9.3e-05	1.98		0.22	0.61	P53396	ATP-citrate synthase	ACLY
+	0.00089	2.61	+	1.8e-05	2.99		0.55	0.38	P62333	26S proteasome regulatory subunit 10B	PSMC6
+	0.0073	1.71	+	0.00023	2.14		0.46	0.43	Q15029	116 kDa U5 small nuclear ribonucleoprotein component	EFTUD2
+	0.029	1.85	+	0.0017	2.29		0.59	0.44	Q9H223	EH domain-containing protein 4	EHD4
+	0.015	2.38	+	0.00084	2.87		0.6	0.49	P22307	Non-specific lipid-transfer protein	SCP2
+	0.035	1.21	+	0.00074	1.76		0.31	0.56	P46821	Microtubule-associated protein 1B	MAP1B
+	0.00046	2.07	+	1.2e-05	2.31		0.62	0.24	O75351;Q6PIW4	Vacuolar protein sorting-associated protein 4B;Fidgetin-like protein 1	VPS4B;FIGNL1
+	0.0056	3.09	+	0.00036	3.46		0.72	0.37	P43307	Translocon-associated protein subunit alpha	SSR1
+	0.035	2.17	+	0.0074	2.23		0.95	0.06	P62917	60S ribosomal protein L8	RPL8
+	0.034	1.45	+	0.0012	1.95		0.44	0.51	O95810	Caveolae-associated protein 2	CAVIN2
+	0.026	1	+	0.0011	1.3		0.49	0.3	Q15942	Zyxin	ZYX
+	0.026	1.87	+	0.0015	2.3		0.6	0.43	P00367;P49448	Glutamate dehydrogenase 1, mitochondrial;Glutamate dehydrogenase 2, mitochondrial	GLUD1;GLUD2
+	0.039	1.43	+	0.0049	1.6		0.8	0.18	Q9ULC4;A0A3B3IRV3	Malignant T-cell-amplified sequence 1;Malignant T-cell-amplified sequence	MCTS1;MCTS2P
+	0.0036	2.7	+	4.4e-05	3.52		0.31	0.82	O60841	Eukaryotic translation initiation factor 5B	EIF5B
+	0.0054	1.07	+	1.1e-05	1.69		0.071	0.62	Q01082;O15020	Spectrin beta chain, non-erythrocytic 1;Spectrin beta chain, non-erythrocytic 2	SPTBN1;SPTBN2
+	0.033	1.69	+	0.00039	2.64		0.21	0.95	Q9BY44	Eukaryotic translation initiation factor 2A	EIF2A
+	0.032	1.32	+	0.0028	1.56		0.7	0.24	P30084	Enoyl-CoA hydratase, mitochondrial	ECHS1
+	0.022	1.79	+	0.0018	2.07		0.72	0.27	Q15046	Lysine--tRNA ligase	KARS
+	0.032	1.61	+	0.0043	1.77		0.83	0.16	Q96QV1	Hedgehog-interacting protein	HHIP
+	0.0039	2.34	+	8.1e-05	2.94		0.4	0.6	Q9UHB6	LIM domain and actin-binding protein 1	LIMA1
+	0.046	2.3	+	0.0085	2.46		0.88	0.16	Q9UNN8	Endothelial protein C receptor	PROCR
+	0.0013	2.91	+	0.00048	2.63		0.72	-0.29	Q15836;L7N2F9;P63027	Vesicle-associated membrane protein 3;Uncharacterized protein (Fragment);Vesicle-associated membrane protein 2	VAMP3;;VAMP2
+	0.022	1.47	+	0.00039	2.1		0.3	0.63	Q14204	Cytoplasmic dynein 1 heavy chain 1	DYNC1H1
+	0.025	2.24	+	0.0017	2.66		0.66	0.42	P53621	Coatomer subunit alpha	COPA
+	0.012	2.16	+	0.00026	2.88		0.37	0.71	Q9Y285	Phenylalanine--tRNA ligase alpha subunit	FARSA
+	0.046	1.77	+	0.00024	3.18		0.11	1.41	O75643	U5 small nuclear ribonucleoprotein 200 kDa helicase	SNRNP200
+	0.01	1.81	+	0.0011	1.95		0.84	0.14	P07741	Adenine phosphoribosyltransferase	APRT
+	1.4e-05	2.75	+	1.2e-06	2.92		0.73	0.17	P40939	Trifunctional enzyme subunit alpha, mitochondrial	HADHA
+	0.025	1.95	+	0.0057	1.93		0.99	-0.02	P47985;P0C7P4	Cytochrome b-c1 complex subunit Rieske, mitochondrial;Putative cytochrome b-c1 complex subunit Rieske-like protein 1	UQCRFS1;UQCRFS1P1
+	0.012	1.28	+	0.00038	1.64		0.45	0.36	Q9NZN4	EH domain-containing protein 2	EHD2
+	0.023	2.17	+	0.0015	2.61		0.64	0.44	P17980	26S proteasome regulatory subunit 6A	PSMC3
+	0.045	1.55	+	0.0046	1.84		0.72	0.29	Q16851	UTP--glucose-1-phosphate uridylyltransferase	UGP2
+	0.0012	2.39	+	4.4e-05	2.72		0.59	0.33	P31939	Bifunctional purine biosynthesis protein PURH	ATIC
+	0.015	1.99	+	0.0001	3.07		0.16	1.07	P33176;O60282;Q12840	Kinesin-1 heavy chain;Kinesin heavy chain isoform 5C;Kinesin heavy chain isoform 5A	KIF5B;KIF5C;KIF5A
+	0.04	2.28	+	0.0037	2.7		0.71	0.42	O76003	Glutaredoxin-3	GLRX3
+	0.0026	1.06	+	3.4e-05	1.38		0.31	0.31	Q16555	Dihydropyrimidinase-related protein 2	DPYSL2
+	0.0081	1.21	+	0.00079	1.32		0.81	0.1	P22695	Cytochrome b-c1 complex subunit 2, mitochondrial	UQCRC2
+	0.029	1.84	+	0.0031	2.09		0.76	0.25	P46781	40S ribosomal protein S9	RPS9
+	0.023	2.42	+	0.00078	3.17		0.45	0.75	P42704	Leucine-rich PPR motif-containing protein, mitochondrial	LRPPRC
+	0.0054	2.39	+	8.7e-05	3.11		0.34	0.72	Q9Y262	Eukaryotic translation initiation factor 3 subunit L	EIF3L
+	0.029	2.12	+	0.00092	2.89		0.41	0.76	O95782	AP-2 complex subunit alpha-1	AP2A1
+	0.019	1.75	+	0.002	1.95		0.79	0.2	Q9Y4E8;P51784	Ubiquitin carboxyl-terminal hydrolase 15;Ubiquitin carboxyl-terminal hydrolase 11	USP15;USP11
+	0.042	1.64	+	0.001	2.41		0.33	0.76	Q86UX7	Fermitin family homolog 3	FERMT3
+	0.0087	1.31	+	0.0028	1.19		0.81	-0.12	P62241	40S ribosomal protein S8	RPS8
+	0.0059	1.94	+	0.001	1.92		0.98	-0.02	Q9UBE0	SUMO-activating enzyme subunit 1	SAE1
+	0.02	1.9	+	0.0011	2.3		0.6	0.4	Q07020	60S ribosomal protein L18	RPL18
+	0.033	1.59	+	0.00048	2.44		0.25	0.85	Q14108	Lysosome membrane protein 2	SCARB2
+	0.0095	1.38	+	0.00074	1.55		0.72	0.18	P05023;P13637;Q13733;P20648;P54707	Sodium/potassium-transporting ATPase subunit alpha-1;Sodium/potassium-transporting ATPase subunit alpha-3;Sodium/potassium-transporting ATPase subunit alpha-4;Potassium-transporting ATPase alpha chain 1;Potassium-transporting ATPase alpha chain 2	ATP1A1;ATP1A3;ATP1A4;ATP4A;ATP12A
+	0.035	1.21	+	0.0034	1.41		0.72	0.2	Q66K74	Microtubule-associated protein 1S	MAP1S
+	0.0089	2.17	+	0.00054	2.52		0.65	0.35	Q06323	Proteasome activator complex subunit 1	PSME1
+	0.037	1.72	+	0.002	2.18		0.56	0.47	P31040	Succinate dehydrogenase [ubiquinone] flavoprotein subunit, mitochondrial	SDHA
+	0.021	1.38	+	0.0023	1.52		0.81	0.14	Q96G03	Phosphoglucomutase-2	PGM2
+	0.015	2.03	+	0.0013	2.27		0.76	0.24	P49591	Serine--tRNA ligase, cytoplasmic	SARS
+	0.01	2.06	+	7.2e-05	3.07		0.17	1.01	P55084	Trifunctional enzyme subunit beta, mitochondrial	HADHB
+	0.04	1.59	+	0.0015	2.15		0.46	0.56	O00232	26S proteasome non-ATPase regulatory subunit 12	PSMD12
+	0.026	1.51	+	0.00014	2.5		0.13	0.99	Q6YHK3	CD109 antigen	CD109
+	0.023	2.11	+	0.00079	2.79		0.45	0.68	O75607	Nucleoplasmin-3	NPM3
+	0.048	1.13	+	0.0024	1.5		0.51	0.37	Q92973;O14787	Transportin-1;Transportin-2	TNPO1;TNPO2
+	9.6e-08	3.48	+	1.1e-06	2.83		0.14	-0.66	P46778	60S ribosomal protein L21	RPL21
+	0.023	1.18	+	0.001	1.49		0.51	0.32	P34932	Heat shock 70 kDa protein 4	HSPA4
+	0.0036	3.49	+	0.0005	3.5		0.99	0.01	Q01130;Q9BRL6	Serine/arginine-rich splicing factor 2;Serine/arginine-rich splicing factor 8	SRSF2;SRSF8
+	0.018	2.09	+	0.001	2.56		0.58	0.47	P40261	Nicotinamide N-methyltransferase	NNMT
+	0.044	1.34	+	0.01	1.38		0.95	0.04	Q13740	CD166 antigen	ALCAM
+	0.011	2.03	+	0.0011	2.23		0.79	0.21	Q12931	Heat shock protein 75 kDa, mitochondrial	TRAP1
+	0.023	1.81	+	0.00076	2.4		0.43	0.6	Q9H6Z4	Ran-binding protein 3	RANBP3
+	0.041	1.75	+	0.025	1.49		0.76	-0.26	Q9Y2W1	Thyroid hormone receptor-associated protein 3	THRAP3
+	0.046	-2.16	+	0.021	-1.96		0.85	0.2	P35527;CON__P35527	Keratin, type I cytoskeletal 9	KRT9
+	0.04	1.64	+	0.00076	2.46		0.29	0.82	P61803	Dolichyl-diphosphooligosaccharide--protein glycosyltransferase subunit DAD1	DAD1
+	0.026	-1.63	+	0.0012	-2.09		0.51	-0.46	O95497	Pantetheinase	VNN1
+	0.026	1.26	+	0.0037	1.35		0.87	0.09	Q92597	Protein NDRG1	NDRG1
+	0.044	-1.06	+	0.0044	-1.26		0.71	-0.2	CON__Q0V8M9;Q06033	Inter-alpha-trypsin inhibitor heavy chain H3	ITIH3
+	0.026	-2.32	+	0.00023	-3.67		0.18	-1.35	P02452;CON__Q862S4	Collagen alpha-1(I) chain	COL1A1
+	0.026	3.63	+	0.0014	4.47		0.59	0.84	P46782	40S ribosomal protein S5	RPS5
+	0.017	-2.37	+	3.8e-05	-4.15		0.061	-1.78	CON__P01030
+	0.007	-1.6		0.48	-0.28	+	0.017	1.32	Q7Z739	YTH domain-containing family protein 3	YTHDF3
	0.19	1.03	+	0.00013	3.04	+	0.013	2.01	Q16698	2,4-dienoyl-CoA reductase, mitochondrial	DECR1
	0.31	0.67	+	0.00048	2.24	+	0.023	1.57	Q14258	E3 ubiquitin/ISG15 ligase TRIM25	TRIM25
	0.47	0.37	+	3.4e-05	2.28	+	0.0012	1.91	Q96RS6	NudC domain-containing protein 1	NUDCD1
	0.93	0.05	+	0.00018	1.84	+	0.0013	1.79	O00499	Myc box-dependent-interacting protein 1	BIN1
	0.7	-0.5	+	0.019	2.35	+	0.027	2.85	Q9Y3B8	Oligoribonuclease, mitochondrial	REXO2
	0.67	-0.32	+	0.00017	2.78	+	0.00045	3.09	Q13442	28 kDa heat- and acid-stable phosphoprotein	PDAP1
	0.74	0.32	+	0.0044	2.21	+	0.041	1.89	Q8WWM7	Ataxin-2-like protein	ATXN2L
	0.98	0.02	+	0.0068	2.06	+	0.028	2.04	P16401	Histone H1.5	HIST1H1B
	0.52	0.53	+	0.0012	2.4	+	0.027	1.87	P24666	Low molecular weight phosphotyrosine protein phosphatase	ACP1
	0.91	-0.1	+	0.0059	1.81	+	0.018	1.91	Q9UJ70	N-acetyl-D-glucosamine kinase	NAGK
	0.61	0.45	+	0.0032	2.25	+	0.044	1.8	Q9H3N1	Thioredoxin-related transmembrane protein 1	TMX1
	0.56	-0.37	+	0.00014	2.4	+	0.00025	2.77	P62993	Growth factor receptor-bound protein 2	GRB2
	0.46	-0.47	+	0.016	1.22	+	0.0098	1.69	P23919	Thymidylate kinase	DTYMK
	0.67	0.37	+	0.00046	2.93	+	0.005	2.55	Q9Y520	Protein PRRC2C	PRRC2C
	0.33	-0.7	+	0.0021	1.94	+	0.0012	2.64	Q02750	Dual specificity mitogen-activated protein kinase kinase 1	MAP2K1
	0.76	0.26	+	0.0013	2.34	+	0.013	2.09	Q9P287	BRCA2 and CDKN1A-interacting protein	BCCIP
	0.87	0.12	+	0.0045	1.59	+	0.028	1.47	Q13573	SNW domain-containing protein 1	SNW1
	0.66	0.39	+	0.0032	2.2	+	0.039	1.81	Q9BVG4	Protein PBDC1	PBDC1
	0.27	0.95	+	0.00076	2.74	+	0.042	1.79	Q9NPY3;Q9UHG2	Complement component C1q receptor;ProSAAS	CD93;PCSK1N
	0.59	-0.39	+	0.014	1.46	+	0.014	1.86	P33992	DNA replication licensing factor MCM5	MCM5
	0.27	-0.63	+	0.0011	1.74	+	0.00059	2.37	Q9NP74	Palmdelphin	PALMD
	0.8	-0.24	+	0.022	1.67	+	0.04	1.91	P78344	Eukaryotic translation initiation factor 4 gamma 2	EIF4G2
	0.82	-0.22	+	0.0044	2.12	+	0.0098	2.34	Q04323	UBX domain-containing protein 1	UBXN1
	0.43	0.62	+	0.00023	2.85	+	0.0058	2.23	Q92823	Neuronal cell adhesion molecule	NRCAM
	0.6	-0.59	+	0.045	1.73	+	0.042	2.33	Q9UNS2	COP9 signalosome complex subunit 3	COPS3
	0.8	-0.26	+	0.013	1.98	+	0.027	2.24	P10515	Dihydrolipoyllysine-residue acetyltransferase component of pyruvate dehydrogenase complex, mitochondrial	DLAT
	0.15	0.82	+	0.00024	2.07	+	0.031	1.25	P06756	Integrin alpha-V	ITGAV
	0.91	-0.14	+	0.0035	2.6	+	0.01	2.74	Q92747	Actin-related protein 2/3 complex subunit 1A	ARPC1A
	0.77	-0.31	+	0.029	1.73	+	0.048	2.03	Q15428	Splicing factor 3A subunit 2	SF3A2
	0.14	1.11	+	3.8e-05	3.35	+	0.0048	2.24	Q15436	Protein transport protein Sec23A	SEC23A
	0.95	-0.06	+	0.00013	3.24	+	0.00074	3.3	P30046;A6NHG4	D-dopachrome decarboxylase;D-dopachrome decarboxylase-like protein	DDT;DDTL
	0.24	1.07	+	0.00051	3.05	+	0.032	1.99	Q9P2J5	Leucine--tRNA ligase, cytoplasmic	LARS
	0.91	-0.1	+	0.0019	2.24	+	0.0057	2.34	P61619;Q9H9S3	Protein transport protein Sec61 subunit alpha isoform 1;Protein transport protein Sec61 subunit alpha isoform 2	SEC61A1;SEC61A2
	0.54	-0.49	+	0.035	1.3	+	0.027	1.79	O00273	DNA fragmentation factor subunit alpha	DFFA
	0.69	-0.23	+	0.0012	1.66	+	0.002	1.88	P38606	V-type proton ATPase catalytic subunit A	ATP6V1A
	0.48	0.4	+	0.00024	2.04	+	0.0053	1.64	P26885	Peptidyl-prolyl cis-trans isomerase FKBP2	FKBP2
	0.38	-0.71	+	0.014	1.59	+	0.0058	2.3	P63098;Q96LZ3	Calcineurin subunit B type 1;Calcineurin subunit B type 2	PPP3R1;PPP3R2
	0.082	0.86	+	9.3e-05	1.96	+	0.027	1.1	P12270	Nucleoprotein TPR	TPR
	0.15	0.66	+	0.00012	1.77	+	0.017	1.11	P98160	Basement membrane-specific heparan sulfate proteoglycan core protein	HSPG2
	0.54	0.51	+	0.0024	2.24	+	0.042	1.73	Q13201	Multimerin-1	MMRN1
	0.79	0.31	+	0.0041	2.61	+	0.032	2.31	Q9H488	GDP-fucose protein O-fucosyltransferase 1	POFUT1
	0.42	-0.5	+	0.027	1.07	+	0.014	1.58	Q13363	C-terminal-binding protein 1	CTBP1
	0.7	0.28	+	0.0047	1.73	+	0.048	1.45	Q13564	NEDD8-activating enzyme E1 regulatory subunit	NAE1
	0.89	0.12	+	0.0081	1.66	+	0.044	1.55	Q96I24	Far upstream element-binding protein 3	FUBP3
	0.87	0.11	+	0.00097	1.82	+	0.0058	1.71	Q8WVM8	Sec1 family domain-containing protein 1	SCFD1
	0.22	-0.72	+	0.014	1.16	+	0.0026	1.88	P39060	Collagen alpha-1(XVIII) chain	COL18A1
	0.42	-0.58	+	0.0043	1.74	+	0.0023	2.32	Q7L5N1	COP9 signalosome complex subunit 6	COPS6
	0.61	-0.49	+	0.0044	2.33	+	0.0053	2.82	P07942	Laminin subunit beta-1	LAMB1
	0.54	-0.47	+	9.3e-05	3.01	+	0.0002	3.48	Q9HC38	Glyoxalase domain-containing protein 4	GLOD4
	0.64	-0.35	+	0.0013	2.08	+	0.002	2.43	P36873	Serine/threonine-protein phosphatase PP1-gamma catalytic subunit	PPP1CC
	0.67	-0.34	+	0.0026	2.11	+	0.0038	2.45	P31150	Rab GDP dissociation inhibitor alpha	GDI1
	0.75	-0.25	+	0.0014	2.15	+	0.0025	2.4	Q8WU90	Zinc finger CCCH domain-containing protein 15	ZC3H15
	0.34	0.77	+	0.0005	2.68	+	0.021	1.91	Q86UP2	Kinectin	KTN1
	0.87	0.13	+	0.00057	2.41	+	0.0036	2.27	P35080	Profilin-2	PFN2
	0.91	-0.12	+	0.0015	2.72	+	0.0048	2.83	Q14739	Delta(14)-sterol reductase	LBR
	0.96	-0.05	+	0.00089	2.39	+	0.0031	2.44	P29317;P54762;P54764;Q15375;P54753;Q9UF33;P29323	Ephrin type-A receptor 2;Ephrin type-B receptor 1;Ephrin type-A receptor 4;Ephrin type-A receptor 7;Ephrin type-B receptor 3;Ephrin type-A receptor 6;Ephrin type-B receptor 2	EPHA2;EPHB1;EPHA4;EPHA7;EPHB3;EPHA6;EPHB2
	0.74	-0.24	+	0.001	2.1	+	0.002	2.34	P38117	Electron transfer flavoprotein subunit beta	ETFB
	0.44	-0.41	+	7.1e-06	2.67	+	8.7e-06	3.08	Q9UNF0	Protein kinase C and casein kinase substrate in neurons protein 2	PACSIN2
	0.77	0.27	+	0.0059	2.03	+	0.048	1.76	O15382	Branched-chain-amino-acid aminotransferase, mitochondrial	BCAT2
	0.61	-0.44	+	0.015	1.69	+	0.017	2.13	Q8IVM0	Coiled-coil domain-containing protein 50	CCDC50
	0.67	-0.39	+	0.0074	1.99	+	0.01	2.38	P07108	Acyl-CoA-binding protein	DBI
	0.7	-0.32	+	0.034	1.34	+	0.044	1.66	P30536	Translocator protein	TSPO
	0.97	-0.03	+	0.00032	2.51	+	0.0015	2.55	Q9Y333	U6 snRNA-associated Sm-like protein LSm2	LSM2
	0.58	-0.46	+	0.0022	2.28	+	0.0023	2.74	Q9BR76	Coronin-1B	CORO1B
	0.53	0.49	+	0.0013	2.23	+	0.027	1.74	P49903	Selenide, water dikinase 1	SEPHS1
	0.51	-0.37	+	0.0044	1.37	+	0.0037	1.75	Q9NP72	Ras-related protein Rab-18	RAB18
	0.51	-0.64	+	0.026	1.69	+	0.019	2.32	P29992;O95837	Guanine nucleotide-binding protein subunit alpha-11;Guanine nucleotide-binding protein subunit alpha-14	GNA11;GNA14
	0.67	0.28	+	0.002	1.79	+	0.025	1.51	Q8IWB7	WD repeat and FYVE domain-containing protein 1	WDFY1
	0.79	-0.21	+	0.013	1.51	+	0.026	1.73	Q96DI7	U5 small nuclear ribonucleoprotein 40 kDa protein	SNRNP40
	0.97	-0.03	+	0.0066	1.42	+	0.025	1.45	O95747	Serine/threonine-protein kinase OSR1	OXSR1
	0.47	-0.54	+	0.012	1.51	+	0.0075	2.05	P49792;A6NKT7;Q7Z3J3	E3 SUMO-protein ligase RanBP2;RanBP2-like and GRIP domain-containing protein 3;RanBP2-like and GRIP domain-containing protein 4	RANBP2;RGPD3;RGPD4
	0.65	-0.42	+	0.01	1.89	+	0.013	2.3	Q52LJ0	Protein FAM98B	FAM98B
	0.42	0.64	+	0.00032	2.76	+	0.0095	2.12	Q86V48	Leucine zipper protein 1	LUZP1
	0.46	-0.76	+	0.041	1.61	+	0.025	2.37	Q9UBT2	SUMO-activating enzyme subunit 2	UBA2
	0.11	0.77	+	1.2e-05	2.35	+	0.0021	1.58	O94905	Erlin-2	ERLIN2
	0.76	0.31	+	0.0017	2.74	+	0.016	2.43	P30419	Glycylpeptide N-tetradecanoyltransferase 1	NMT1
	0.7	-0.44	+	0.016	2.12	+	0.025	2.56	P07919	Cytochrome b-c1 complex subunit 6, mitochondrial	UQCRH
	0.91	0.04	+	0.00071	-1.01	+	0.002	-1.05	P0DP25;P0DP24;P0DP23;P27482;P02585	Calmodulin-3;Calmodulin-2;Calmodulin-1;Calmodulin-like protein 3;Troponin C, skeletal muscle	CALM3;CALM2;CALM1;CALML3;TNNC2
	0.92	-0.07	+	0.0022	1.88	+	0.0067	1.95	P11047;Q9Y6N6	Laminin subunit gamma-1;Laminin subunit gamma-3	LAMC1;LAMC3
	0.36	0.54	+	0.00071	1.88	+	0.027	1.34	Q9Y678	Coatomer subunit gamma-1	COPG1
	0.71	-0.48	+	0.015	2.47	+	0.023	2.95	Q13885	Tubulin beta-2A chain	TUBB2A
	0.4	0.55	+	0.0012	1.94	+	0.039	1.38	Q9Y5K6	CD2-associated protein	CD2AP
	0.55	0.42	+	0.0014	2.01	+	0.027	1.59	P13798	Acylamino-acid-releasing enzyme	APEH
	0.87	0.16	+	0.0062	2.05	+	0.038	1.89	P07203	Glutathione peroxidase 1	GPX1
	0.36	0.76	+	0.001	2.53	+	0.038	1.77	P27708	CAD protein	CAD
	0.54	-0.7	+	0.036	1.84	+	0.027	2.54	P55795	Heterogeneous nuclear ribonucleoprotein H2	HNRNPH2
	0.95	-0.06	+	0.0072	1.7	+	0.025	1.76	Q9H074	Polyadenylate-binding protein-interacting protein 1	PAIP1
	0.32	-0.65	+	0.011	1.35	+	0.0038	2.01	Q13015	Protein AF1q	MLLT11
	0.93	-0.09	+	0.012	1.79	+	0.035	1.87	P27694	Replication protein A 70 kDa DNA-binding subunit	RPA1
	0.81	-0.17	+	0.00084	2	+	0.002	2.17	P04179	Superoxide dismutase [Mn], mitochondrial	SOD2
	0.58	-0.34	+	0.011	1.31	+	0.011	1.65	Q86X55	Histone-arginine methyltransferase CARM1	CARM1
	0.37	0.5	+	5.9e-05	2.39	+	0.002	1.89	Q96IZ0	PRKC apoptosis WT1 regulator protein	PAWR
	0.53	-0.36	+	0.0014	1.65	+	0.0016	2.01	Q9HB07	UPF0160 protein MYG1, mitochondrial	C12orf10
	0.54	0.56	+	0.0014	2.6	+	0.027	2.04	O60701	UDP-glucose 6-dehydrogenase	UGDH
	0.83	0.11	+	0.0011	1.38	+	0.0078	1.27	Q8TCS8	Polyribonucleotide nucleotidyltransferase 1, mitochondrial	PNPT1
	0.48	-0.64	+	0.0014	-2.6	+	0.033	-1.96	Q9H089	Large subunit GTPase 1 homolog	LSG1
	0.75	-0.19	+	0.001	-1.75	+	0.0096	-1.56	O43432	Eukaryotic translation initiation factor 4 gamma 3	EIF4G3
	0.25	-0.75	+	0.0053	1.56	+	0.0016	2.31	Q8NCW5	NAD(P)H-hydrate epimerase	NAXE
	0.78	0.2	+	0.0019	1.83	+	0.017	1.64	Q8TEX9	Importin-4	IPO4
	0.87	-0.25	+	0.0017	3.59	+	0.0048	3.83	P51970	NADH dehydrogenase [ubiquinone] 1 alpha subcomplex subunit 8	NDUFA8
	0.44	-0.52	+	0.016	1.29	+	0.0092	1.81	O95302;Q75LS8	Peptidyl-prolyl cis-trans isomerase FKBP9;Putative FK506-binding protein 9-like protein	FKBP9;FKBP9P1
	0.54	-0.29	+	0.0016	1.37	+	0.0018	1.66	Q9NX40	OCIA domain-containing protein 1	OCIAD1
	0.31	0.98	+	1.8e-05	4.56	+	0.0012	3.58	P78527	DNA-dependent protein kinase catalytic subunit	PRKDC
	0.66	0.46	+	0.002	2.75	+	0.027	2.29	Q9Y3A5	Ribosome maturation protein SBDS	SBDS
	0.57	0.47	+	0.0014	2.43	+	0.026	1.95	Q9BXS5;Q9Y6Q5	AP-1 complex subunit mu-1;AP-1 complex subunit mu-2	AP1M1;AP1M2
	0.49	0.44	+	0.00098	1.94	+	0.022	1.5	Q92599	Septin-8	SEPTIN8
	0.28	-0.81	+	0.0068	1.71	+	0.002	2.52	Q00765	Receptor expression-enhancing protein 5	REEP5
	0.93	-0.07	+	0.0061	1.76	+	0.021	1.83	O14929	Histone acetyltransferase type B catalytic subunit	HAT1
	0.53	-0.23	+	5.1e-06	1.96	+	8.7e-06	2.19	P50897	Palmitoyl-protein thioesterase 1	PPT1
	0.45	-0.51	+	0.0095	1.43	+	0.0057	1.95	Q9Y4D7	Plexin-D1	PLXND1
	0.59	-0.49	+	0.005	2.13	+	0.0053	2.62	Q9Y3U8	60S ribosomal protein L36	RPL36
	0.32	-0.68	+	0.022	1.22	+	0.0067	1.9	Q7Z4V5	Hepatoma-derived growth factor-related protein 2	HDGFL2
	0.79	-0.23	+	0.015	1.52	+	0.027	1.75	Q9Y3B4	Splicing factor 3B subunit 6	SF3B6
	0.44	-0.42	+	0.0021	1.47	+	0.0016	1.89	Q15654	Thyroid receptor-interacting protein 6	TRIP6
	0.79	0.21	+	0.0015	2.12	+	0.013	1.91	O15160	DNA-directed RNA polymerases I and III subunit RPAC1	POLR1C
	0.36	-0.72	+	0.0092	1.67	+	0.0038	2.4	P42766	60S ribosomal protein L35	RPL35
	0.95	0.05	+	0.0011	2.19	+	0.0053	2.14	O75223	Gamma-glutamylcyclotransferase	GGCT
	0.84	0.2	+	0.0053	2.12	+	0.036	1.92	Q9H4A4	Aminopeptidase B	RNPEP
	0.79	0.19	+	0.0013	1.93	+	0.011	1.74	P53992	Protein transport protein Sec24C	SEC24C
	0.48	-0.48	+	0.031	1.14	+	0.02	1.62	Q9GZL7	Ribosome biogenesis protein WDR12	WDR12
	0.93	0.07	+	7.4e-05	2.92	+	0.00059	2.85	Q92783	Signal transducing adapter molecule 1	STAM
	0.35	0.54	+	0.00076	1.81	+	0.03	1.27	Q13642	Four and a half LIM domains protein 1	FHL1
	0.62	-0.28	+	0.0049	1.3	+	0.0057	1.58	Q969G3	SWI/SNF-related matrix-associated actin-dependent regulator of chromatin subfamily E member 1	SMARCE1
	0.73	-0.29	+	0.0024	2.15	+	0.0042	2.45	Q14980	Nuclear mitotic apparatus protein 1	NUMA1
	0.88	-0.13	+	0.014	1.57	+	0.033	1.69	Q9NWV4	CXXC motif containing zinc binding protein	CZIB
	0.99	0.01	+	0.0096	2.68	+	0.038	2.67	P14927	Cytochrome b-c1 complex subunit 7	UQCRB
	0.48	-0.48	+	0.048	1.02	+	0.029	1.51	O60462	Neuropilin-2	NRP2
	0.66	-0.39	+	0.023	1.57	+	0.028	1.97	Q8TCT9	Minor histocompatibility antigen H13	HM13
	0.026	-0.9	+	2.3e-06	-2.23	+	0.002	-1.33	CON__P34955
	0.63	0.35	+	0.0022	1.91	+	0.03	1.56	Q9UHD1	Cysteine and histidine-rich domain-containing protein 1	CHORDC1
	0.7	-0.36	+	0.034	1.5	+	0.044	1.86	O75964	ATP synthase subunit g, mitochondrial	ATP5MG
	0.92	-0.09	+	0.0039	1.82	+	0.013	1.91	O75934	Pre-mRNA-splicing factor SPF27	BCAS2
	0.021	-0.82	+	2.3e-06	-1.94	+	0.002	-1.12	CON__P12763
	0.9	0.12	+	0.0044	2.01	+	0.027	1.89	Q15257	Serine/threonine-protein phosphatase 2A activator	PTPA
	0.15	-0.66	+	9.7e-05	-1.85	+	0.013	-1.2	CON__Q3KUS7;P00751	Complement factor B	CFB
	0.36	-0.42	+	0.0053	1.06	+	0.0022	1.48	Q9H0E2	Toll-interacting protein	TOLLIP
	0.13	-0.99	+	7.1e-06	-3.38	+	0.0013	-2.38	CON__Q2KIS7;P05452	Tetranectin	CLEC3B
	0.04	-0.91	+	1e-06	-2.92	+	0.0002	-2.01	CON__Q3SZR3
	0.1	-1.41	+	7.4e-05	-3.51	+	0.016	-2.11	CON__P04258;P02461	Collagen alpha-1(III) chain	COL3A1
	0.066	-0.88	+	1.1e-06	-3.06	+	0.00021	-2.18	CON__Q0IIK2;CON__Q29443
	0.014	-0.93	+	1e-06	-2.38	+	0.00059	-1.45	CON__Q2KJ62
	0.035	-0.87	+	2.3e-06	-2.28	+	0.0015	-1.41	CON__P02769
	0.072	-0.85	+	2.4e-06	-2.66	+	0.00092	-1.81	CON__ENSEMBL:ENSBTAP00000018229;P02774	Vitamin D-binding protein	GC
	0.03	-0.98	+	5.7e-06	-2.29	+	0.0042	-1.32	CON__Q58D62
	0.03	-0.99	+	2.6e-06	-2.47	+	0.002	-1.48	CON__Q3SZ57
	0.23	-1.08	+	0.00021	-3.36	+	0.015	-2.28	CON__P01045-1
	0.47	0.41	+	0.0011	1.68	+	0.027	1.27	Q08378	Golgin subfamily A member 3	GOLGA3
	0.15	-1.03	+	5.5e-05	-3.06	+	0.0062	-2.03	CON__P02768-1;P02768	Serum albumin	ALB
	0.21	-1.13	+	0.00041	-3.09	+	0.032	-1.97	CON__REFSEQ:XP_585019;P43652	Afamin	AFM
	0.17	-1.29	+	0.00018	-3.54	+	0.021	-2.25	CON__P07224
	0.33	0.55	+	0.00039	1.93	+	0.017	1.38	Q9NYF8	Bcl-2-associated transcription factor 1	BCLAF1
	0.98	-0.03	+	0.0032	-3.17	+	0.014	-3.14	CON__Q2KIT0
	0.17	1.35	+	0.043	1.53		0.85	0.18	Q13435	Splicing factor 3B subunit 2	SF3B2
	0.067	1.21	+	0.022	1.19		0.97	-0.02	Q9BTT0	Acidic leucine-rich nuclear phosphoprotein 32 family member E	ANP32E
	0.46	0.47	+	0.014	1.26		0.21	0.79	P07686	Beta-hexosaminidase subunit beta	HEXB
	0.15	0.57	+	0.002	1.09		0.19	0.52	P25786	Proteasome subunit alpha type-1	PSMA1
	0.057	0.59	+	0.0001	1.22		0.043	0.63	Q16222	UDP-N-acetylhexosamine pyrophosphorylase	UAP1
	0.15	0.52	+	0.0013	1.05		0.15	0.53	P49321	Nuclear autoantigenic sperm protein	NASP
	0.063	-0.69	+	0.00071	-1.18		0.18	-0.49	CON__Q3SX09
	0.13	-0.66	+	0.0033	-1.09		0.31	-0.43	CON__Q95121;P36955	Pigment epithelium-derived factor	SERPINF1
	0.019	-0.98	+	8.3e-05	-1.61		0.11	-0.64	CON__Q2UVX4
	0.067	-0.94	+	0.0015	-1.45		0.31	-0.52	CON__Q3SZH5
	0.38	-0.56	+	0.02	-1.18		0.33	-0.62	CON__Q05443;P51884	Lumican	LUM
	0.059	-1.33	+	0.0016	-1.97		0.35	-0.64	CON__Q2KJC7
	0.11	-0.95	+	0.0066	-1.35		0.5	-0.39	CON__ENSEMBL:ENSBTAP00000018574;P05546	Heparin cofactor 2	SERPIND1
	0.11	-1.33	+	0.021	-1.5		0.84	-0.17	CON__Q28085
	0.059	2.67	+	0.0053	3.29		0.66	0.63	P36578	60S ribosomal protein L4	RPL4
	0.15	1.76	+	0.045	1.87		0.93	0.11	Q92804	TATA-binding protein-associated factor 2N	TAF15
	0.2	1.39	+	0.048	1.64		0.83	0.25	P11766	Alcohol dehydrogenase class-3	ADH5
	0.24	1.23	+	0.041	1.69		0.68	0.45	Q04837	Single-stranded DNA-binding protein, mitochondrial	SSBP1
	0.19	1.56	+	0.0053	2.81		0.3	1.26	Q96K17	Transcription factor BTF3 homolog 4	BTF3L4
	0.075	1.51	+	0.034	1.39		0.88	-0.13	O15347	High mobility group protein B3	HMGB3
	0.74	0.4	+	0.025	2.07		0.15	1.67	Q9H3K6	BolA-like protein 2	BOLA2B
	0.053	1.99	+	0.0025	2.69		0.49	0.7	Q14195;Q14194	Dihydropyrimidinase-related protein 3;Dihydropyrimidinase-related protein 1	DPYSL3;CRMP1
	0.096	1.82	+	0.00089	3.33		0.16	1.51	Q16629	Serine/arginine-rich splicing factor 7	SRSF7
	0.072	1.94	+	0.012	2.19		0.82	0.25	Q02543	60S ribosomal protein L18a	RPL18A
	0.062	2.28	+	0.0092	2.61		0.8	0.33	O00303	Eukaryotic translation initiation factor 3 subunit F	EIF3F
	0.56	0.46	+	0.01	1.66		0.14	1.2	Q9NQ88	Fructose-2,6-bisphosphatase TIGAR	TIGAR
	0.28	1.22	+	0.013	2.29		0.34	1.07	Q9NR31	GTP-binding protein SAR1a	SAR1A
	0.4	0.72	+	0.0018	2.38		0.056	1.66	P16152	Carbonyl reductase [NADPH] 1	CBR1
	0.56	0.52	+	0.0044	2.19		0.065	1.67	Q9UBS4;H7C2Y5	DnaJ homolog subfamily B member 11;Uncharacterized protein (Fragment)	DNAJB11;
	0.084	2.05	+	0.0074	2.61		0.64	0.56	P82979;H0YHG0	SAP domain-containing ribonucleoprotein;Uncharacterized protein (Fragment)	SARNP;
	0.059	2.34	+	0.0051	2.91		0.65	0.57	P50914	60S ribosomal protein L14	RPL14
	0.15	1.68	+	0.01	2.45		0.5	0.77	P13598	Intercellular adhesion molecule 2	ICAM2
	0.59	0.66	+	0.019	2.29		0.18	1.62	P30533	Alpha-2-macroglobulin receptor-associated protein	LRPAP1
	0.31	1.25	+	0.038	1.99		0.55	0.74	P61106	Ras-related protein Rab-14	RAB14
	0.16	1.69	+	0.026	2.13		0.73	0.43	Q9BRA2	Thioredoxin domain-containing protein 17	TXNDC17
	0.054	1.98	+	0.015	1.98		1	0	P31689	DnaJ homolog subfamily A member 1	DNAJA1
	0.19	1.36	+	0.0018	2.89		0.15	1.53	P19367;Q2TB90	Hexokinase-1;Putative hexokinase HKDC1	HK1;HKDC1
	0.53	0.52	+	0.0075	1.81		0.12	1.29	O95865	N(G),N(G)-dimethylarginine dimethylaminohydrolase 2	DDAH2
	0.27	1.14	+	0.019	1.95		0.43	0.81	Q16401	26S proteasome non-ATPase regulatory subunit 5	PSMD5
	0.081	1.82	+	0.015	2.01		0.85	0.19	P62753	40S ribosomal protein S6	RPS6
	0.23	1.3	+	0.015	2.11		0.45	0.81	Q9UBQ5	Eukaryotic translation initiation factor 3 subunit K	EIF3K
	0.24	1.13	+	0.018	1.82		0.47	0.69	P25205	DNA replication licensing factor MCM3	MCM3
	0.062	1.95	+	0.00039	3.57		0.12	1.63	Q9P0K7	Ankycorbin	RAI14
	0.39	0.88	+	0.027	1.77		0.38	0.89	Q9Y5Z4	Heme-binding protein 2	HEBP2
	0.058	1.61	+	0.00024	3.04		0.091	1.43	P07384	Calpain-1 catalytic subunit	CAPN1
	0.22	1.38	+	0.0068	2.55		0.3	1.17	O00625	Pirin	PIR
	0.48	0.82	+	0.032	1.94		0.33	1.12	P54727	UV excision repair protein RAD23 homolog B	RAD23B
	0.16	1.03	+	0.0026	1.97		0.21	0.93	Q93052	Lipoma-preferred partner	LPP
	0.16	1.2	+	0.003	2.22		0.24	1.02	Q9UH65	Switch-associated protein 70	SWAP70
	0.19	1.2	+	0.033	1.54		0.72	0.34	P27635;Q96L21	60S ribosomal protein L10;60S ribosomal protein L10-like	RPL10;RPL10L
	0.094	1.65	+	0.0016	2.75		0.27	1.1	Q9UPN3	Microtubule-actin cross-linking factor 1, isoforms 1/2/3/5	MACF1
	0.24	0.98	+	0.001	2.51		0.066	1.54	O75340	Programmed cell death protein 6	PDCD6
	0.15	1.38	+	0.015	1.91		0.59	0.53	Q12874	Splicing factor 3A subunit 3	SF3A3
	0.25	1.23	+	0.0065	2.46		0.26	1.23	P62273	40S ribosomal protein S29	RPS29
	0.83	0.26	+	0.027	1.89		0.14	1.63	Q96A72	Protein mago nashi homolog 2	MAGOHB
	0.068	1.4	+	0.0075	1.69		0.71	0.29	Q9NZL9	Methionine adenosyltransferase 2 subunit beta	MAT2B
	0.21	1.19	+	0.0029	2.5		0.17	1.31	Q9BPX5	Actin-related protein 2/3 complex subunit 5-like protein	ARPC5L
	0.13	1.55	+	0.0033	2.61		0.3	1.06	Q9Y2D5	A-kinase anchor protein 2	AKAP2
	0.37	1.1	+	0.0078	2.71		0.19	1.61	O15511	Actin-related protein 2/3 complex subunit 5	ARPC5
	0.089	2.21	+	0.015	2.53		0.81	0.33	Q00325	Phosphate carrier protein, mitochondrial	SLC25A3
	0.64	0.61	+	0.027	2.2		0.21	1.6	O75832	26S proteasome non-ATPase regulatory subunit 10	PSMD10
	0.42	0.87	+	0.007	2.39		0.15	1.52	Q13126	S-methyl-5-thioadenosine phosphorylase	MTAP
	0.15	1.2	+	0.0079	1.81		0.46	0.61	O95340	Bifunctional 3-phosphoadenosine 5-phosphosulfate synthase 2	PAPSS2
	0.19	1.29	+	0.019	1.85		0.57	0.56	Q10567	AP-1 complex subunit beta-1	AP1B1
	0.22	0.78	+	0.00093	1.97		0.065	1.19	P49588	Alanine--tRNA ligase, cytoplasmic	AARS
	0.67	0.46	+	0.034	1.78		0.22	1.31	P40763	Signal transducer and activator of transcription 3	STAT3
	0.56	0.72	+	0.0083	2.65		0.12	1.93	P14868	Aspartate--tRNA ligase, cytoplasmic	DARS
	0.15	1.58	+	0.034	1.79		0.85	0.21	Q13526	Peptidyl-prolyl cis-trans isomerase NIMA-interacting 1	PIN1
	0.085	1.84	+	0.0062	2.42		0.58	0.58	P30520	Adenylosuccinate synthetase isozyme 2	ADSS
	0.099	1.9	+	0.0034	2.88		0.38	0.98	P48739	Phosphatidylinositol transfer protein beta isoform	PITPNB
	0.17	1.3	+	0.002	2.59		0.17	1.29	O75494	Serine/arginine-rich splicing factor 10	SRSF10
	0.2	1.33	+	0.0063	2.39		0.31	1.05	O95394	Phosphoacetylglucosamine mutase	PGM3
	0.15	0.98	+	0.021	1.28		0.68	0.29	O75874	Isocitrate dehydrogenase [NADP] cytoplasmic	IDH1
	0.085	1.26	+	0.0034	1.83		0.43	0.57	O00764	Pyridoxal kinase	PDXK
	0.46	0.89	+	0.033	1.97		0.36	1.08	P04181	Ornithine aminotransferase, mitochondrial	OAT
	0.67	0.69	+	0.012	3.31		0.11	2.62	P63279	SUMO-conjugating enzyme UBC9	UBE2I
	0.17	2.09	+	0.041	2.42		0.83	0.33	P61970	Nuclear transport factor 2	NUTF2
	0.14	1.58	+	0.016	2.05		0.66	0.48	P09661	U2 small nuclear ribonucleoprotein A	SNRPA1
	0.74	0.3	+	0.026	1.53		0.16	1.23	P54105	Methylosome subunit pICln	CLNS1A
	0.17	1.33	+	0.0089	2.1		0.43	0.77	P62495	Eukaryotic peptide chain release factor subunit 1	ETF1
	0.062	1.38	+	0.0014	2.1		0.32	0.72	Q14677	Clathrin interactor 1	CLINT1
	0.11	0.92	+	0.001	1.7		0.16	0.78	P98082	Disabled homolog 2	DAB2
	0.41	0.73	+	0.0028	2.31		0.077	1.58	O75368	SH3 domain-binding glutamic acid-rich-like protein	SH3BGRL
	0.66	0.3	+	0.0047	1.62		0.055	1.32	Q8NBJ7	Inactive C-alpha-formylglycine-generating enzyme 2	SUMF2
	0.24	1.77	+	0.037	2.46		0.66	0.69	Q71UM5	40S ribosomal protein S27-like	RPS27L
	0.37	1.19	+	0.019	2.47		0.33	1.28	Q00688	Peptidyl-prolyl cis-trans isomerase FKBP3	FKBP3
	0.15	1.56	+	0.0016	3.08		0.16	1.52	P14317	Hematopoietic lineage cell-specific protein	HCLS1
	0.15	1.87	+	0.046	1.95		0.95	0.08	P08708	40S ribosomal protein S17	RPS17
	0.11	1.32	+	0.0082	1.79		0.57	0.47	Q15181	Inorganic pyrophosphatase	PPA1
	0.22	1.24	+	0.018	1.92		0.5	0.68	Q9UJU6	Drebrin-like protein	DBNL
	0.12	1.24	+	0.015	1.54		0.72	0.3	Q9Y2A7	Nck-associated protein 1	NCKAP1
	0.27	0.8	+	0.0018	2.05		0.094	1.25	P42574	Caspase-3	CASP3
	0.21	1.51	+	0.0021	3.33		0.14	1.82	P61353	60S ribosomal protein L27	RPL27
	0.48	0.55	+	0.036	1.26		0.35	0.72	Q14157	Ubiquitin-associated protein 2-like	UBAP2L
	0.24	0.66	+	0.0034	1.45		0.17	0.79	Q9Y314	Nitric oxide synthase-interacting protein	NOSIP
	0.34	1.07	+	0.023	2.02		0.39	0.95	O15212	Prefoldin subunit 6	PFDN6
	0.19	1.29	+	0.0032	2.51		0.21	1.23	Q8WXX5	DnaJ homolog subfamily C member 9	DNAJC9
	0.085	2.33	+	0.023	2.41		0.95	0.08	Q9HB71	Calcyclin-binding protein	CACYBP
	0.14	2.05	+	0.0069	3.08		0.45	1.04	Q9NR12	PDZ and LIM domain protein 7	PDLIM7
	0.46	0.65	+	0.029	1.48		0.33	0.83	P08621	U1 small nuclear ribonucleoprotein 70 kDa	SNRNP70
	0.2	0.98	+	0.0037	1.89		0.23	0.91	P45974;Q92995	Ubiquitin carboxyl-terminal hydrolase 5;Ubiquitin carboxyl-terminal hydrolase 13	USP5;USP13
	0.058	1.8	+	0.0045	2.27		0.62	0.47	Q9UDY4	DnaJ homolog subfamily B member 4	DNAJB4
	0.14	1.51	+	0.027	1.76		0.81	0.25	Q99714	3-hydroxyacyl-CoA dehydrogenase type-2	HSD17B10
	0.14	1.33	+	0.0018	2.48		0.19	1.16	Q9NYU2;Q9NYU1	UDP-glucose:glycoprotein glucosyltransferase 1;UDP-glucose:glycoprotein glucosyltransferase 2	UGGT1;UGGT2
	0.065	1.46	+	0.0086	1.7		0.76	0.25	O75348;O95670	V-type proton ATPase subunit G 1;V-type proton ATPase subunit G 2	ATP6V1G1;ATP6V1G2
	0.38	0.71	+	0.042	1.24		0.5	0.54	Q99829	Copine-1	CPNE1
	0.36	1.04	+	0.027	1.97		0.41	0.93	O00629	Importin subunit alpha-3	KPNA4
	0.072	1.42	+	0.0062	1.8		0.63	0.38	P18124	60S ribosomal protein L7	RPL7
	0.15	1.44	+	0.016	1.94		0.62	0.51	P36957	Dihydrolipoyllysine-residue succinyltransferase component of 2-oxoglutarate dehydrogenase complex, mitochondrial	DLST
	0.77	0.39	+	0.0074	2.77		0.059	2.39	P14854	Cytochrome c oxidase subunit 6B1	COX6B1
	0.65	0.41	+	0.037	1.43		0.25	1.03	P84098	60S ribosomal protein L19	RPL19
	0.43	0.83	+	0.028	1.78		0.36	0.95	P31930	Cytochrome b-c1 complex subunit 1, mitochondrial	UQCRC1
	0.53	0.66	+	0.0044	2.57		0.074	1.9	P35613	Basigin	BSG
	0.3	1.04	+	0.006	2.35		0.2	1.3	P37235;P84074;P61601	Hippocalcin-like protein 1;Neuron-specific calcium-binding protein hippocalcin;Neurocalcin-delta	HPCAL1;HPCA;NCALD
	0.46	0.87	+	0.026	2.07		0.31	1.19	O75396	Vesicle-trafficking protein SEC22b	SEC22B
	0.084	1.55	+	0.0026	2.34		0.37	0.79	P56192	Methionine--tRNA ligase, cytoplasmic	MARS
	0.081	1.92	+	0.036	1.76		0.88	-0.16	Q8TAT6	Nuclear protein localization protein 4 homolog	NPLOC4
	0.11	1.11	+	0.016	1.35		0.73	0.24	Q8IWE2	Protein NOXP20	FAM114A1
	0.12	1.82	+	0.0022	3.12		0.27	1.3	Q9P258	Protein RCC2	RCC2
	0.18	1.26	+	0.0041	2.34		0.26	1.08	Q9UBQ7	Glyoxylate reductase/hydroxypyruvate reductase	GRHPR
	0.15	1.72	+	0.014	2.37		0.59	0.65	Q9NR30;Q9BQ39	Nucleolar RNA helicase 2;ATP-dependent RNA helicase DDX50	DDX21;DDX50
	0.83	0.24	+	0.034	1.64		0.16	1.4	O00154	Cytosolic acyl coenzyme A thioester hydrolase	ACOT7
	0.53	0.61	+	0.003	2.49		0.054	1.88	P17174	Aspartate aminotransferase, cytoplasmic	GOT1
	0.1	1.34	+	0.0074	1.82		0.56	0.48	Q92890	Ubiquitin recognition factor in ER-associated degradation protein 1	UFD1
	0.17	0.96	+	0.031	1.18		0.76	0.22	Q99961;Q99962	Endophilin-A2;Endophilin-A1	SH3GL1;SH3GL2
	0.47	0.53	+	0.026	1.26		0.31	0.73	Q9UHY7	Enolase-phosphatase E1	ENOPH1
	0.4	0.9	+	0.022	1.94		0.33	1.04	P52788	Spermine synthase	SMS
	0.48	0.66	+	0.0047	2.24		0.094	1.58	O00429	Dynamin-1-like protein	DNM1L
	0.67	0.34	+	0.018	1.49		0.15	1.15	Q9Y3D6	Mitochondrial fission 1 protein	FIS1
	0.098	1.59	+	0.0032	2.44		0.37	0.85	O95881	Thioredoxin domain-containing protein 12	TXNDC12
	0.091	2.15	+	0.035	2.05		0.94	-0.09	P63173	60S ribosomal protein L38	RPL38
	0.33	0.73	+	0.022	1.35		0.4	0.62	O14530	Thioredoxin domain-containing protein 9	TXNDC9
	0.078	1.86	+	0.036	1.7		0.88	-0.16	O75131;Q96FN4;Q8IYJ1;Q96A23;O95741;Q86YQ8;Q9UBL6	Copine-3;Copine-2;Copine-9;Copine-4;Copine-6;Copine-8;Copine-7	CPNE3;CPNE2;CPNE9;CPNE4;CPNE6;CPNE8;CPNE7
	0.21	1.45	+	0.024	2.06		0.6	0.61	Q9BS26	Endoplasmic reticulum resident protein 44	ERP44
	0.15	1.09	+	0.0053	1.81		0.34	0.72	O00159	Unconventional myosin-Ic	MYO1C
	0.26	0.77	+	0.04	1.09		0.64	0.33	P41227;Q9BSU3	N-alpha-acetyltransferase 10;N-alpha-acetyltransferase 11	NAA10;NAA11
	0.16	1.35	+	0.027	1.69		0.73	0.35	Q16576	Histone-binding protein RBBP7	RBBP7
	0.2	0.77	+	0.012	1.22		0.45	0.45	P55010	Eukaryotic translation initiation factor 5	EIF5
	0.089	1.61	+	0.017	1.79		0.85	0.18	Q9BTV4;V9GY05	Transmembrane protein 43;Uncharacterized protein (Fragment)	TMEM43;
	0.075	1.49	+	0.0033	2.12		0.45	0.63	Q9NTZ6	RNA-binding protein 12	RBM12
	0.18	1.54	+	0.0089	2.45		0.42	0.92	P16615;O14983;Q93084	Sarcoplasmic/endoplasmic reticulum calcium ATPase 2;Sarcoplasmic/endoplasmic reticulum calcium ATPase 1;Sarcoplasmic/endoplasmic reticulum calcium ATPase 3	ATP2A2;ATP2A1;ATP2A3
	0.57	0.5	+	0.034	1.47		0.28	0.97	Q9NR28	Diablo homolog, mitochondrial	DIABLO
	0.14	1.66	+	0.014	2.21		0.63	0.55	Q14192	Four and a half LIM domains protein 2	FHL2
	0.15	1.08	+	0.0055	1.75		0.37	0.67	Q32MZ4	Leucine-rich repeat flightless-interacting protein 1	LRRFIP1
	0.55	0.53	+	0.0045	2.15		0.071	1.61	Q8N1F7	Nuclear pore complex protein Nup93	NUP93
	0.56	0.45	+	0.041	1.21		0.32	0.76	P01116	GTPase KRas	KRAS
	0.58	0.53	+	0.0086	2.09		0.11	1.56	Q06210	Glutamine--fructose-6-phosphate aminotransferase [isomerizing] 1	GFPT1
	0.78	-0.35	+	0.037	1.88		0.059	2.23	Q8N163	Cell cycle and apoptosis regulator protein 2	CCAR2
	0.23	1.67	+	0.033	2.29		0.66	0.63	Q8WUP2	Filamin-binding LIM protein 1	FBLIM1
	0.24	1.24	+	0.026	1.88		0.55	0.64	Q9Y383	Putative RNA-binding protein Luc7-like 2	LUC7L2
	0.82	0.19	+	0.014	1.55		0.082	1.36	P30043	Flavin reductase (NADPH)	BLVRB
	0.56	0.7	+	0.031	2.02		0.27	1.32	O00567	Nucleolar protein 56	NOP56
	0.081	0.85	+	0.0012	1.42		0.23	0.58	P11586	C-1-tetrahydrofolate synthase, cytoplasmic	MTHFD1
	0.43	1.03	+	0.017	2.47		0.27	1.44	P52294	Importin subunit alpha-5	KPNA1
	0.29	0.41	+	0.0013	1.14		0.063	0.73	Q15393	Splicing factor 3B subunit 3	SF3B3
	0.41	0.75	+	0.016	1.72		0.28	0.98	P57088	Transmembrane protein 33	TMEM33
	0.055	1.01	+	0.0013	1.52		0.33	0.5	P05455	Lupus La protein	SSB
	0.28	1.07	+	0.01	2.1		0.3	1.04	P37198	Nuclear pore glycoprotein p62	NUP62
	0.22	1.29	+	0.0014	3.04		0.1	1.75	Q9UBQ0	Vacuolar protein sorting-associated protein 29	VPS29
	0.13	1.4	+	0.0045	2.2		0.38	0.8	Q9NVD7	Alpha-parvin	PARVA
	0.31	0.96	+	0.031	1.6		0.5	0.63	O95777	U6 snRNA-associated Sm-like protein LSm8	LSM8
	0.26	0.8	+	0.034	1.18		0.6	0.38	Q9Y295	Developmentally-regulated GTP-binding protein 1	DRG1
	0.23	0.92	+	0.0038	1.93		0.19	1.01	Q9Y6M1	Insulin-like growth factor 2 mRNA-binding protein 2	IGF2BP2
	0.46	0.7	+	0.042	1.45		0.41	0.76	P49354	Protein farnesyltransferase/geranylgeranyltransferase type-1 subunit alpha	FNTA
	0.1	1.21	+	0.0057	1.71		0.49	0.5	Q9BXJ9;Q6N069	N-alpha-acetyltransferase 15, NatA auxiliary subunit;N-alpha-acetyltransferase 16, NatA auxiliary subunit	NAA15;NAA16
	0.15	1.25	+	0.022	1.6		0.7	0.35	Q9Y6E2	Basic leucine zipper and W2 domain-containing protein 2	BZW2
	0.56	0.81	+	0.04	2.15		0.33	1.34	Q01844	RNA-binding protein EWS	EWSR1
	0.62	0.45	+	0.016	1.73		0.15	1.28	Q14696	LRP chaperone MESD	MESD
	0.22	0.95	+	0.038	1.24		0.72	0.29	Q92820	Gamma-glutamyl hydrolase	GGH
	0.36	0.95	+	0.027	1.79		0.41	0.84	CON__P08727;P08727;CON__P19001	Keratin, type I cytoskeletal 19	KRT19
	0.14	1.08	+	0.0024	1.92		0.25	0.84	O60763;REV__Q5VZ89	General vesicular transport factor p115	USO1
	0.15	0.55	+	0.001	1.15		0.12	0.6	P48444	Coatomer subunit delta	ARCN1
	0.13	1.45	+	0.0089	2.01		0.55	0.56	Q9UMX0	Ubiquilin-1	UBQLN1
	0.46	0.61	+	0.0066	1.86		0.13	1.25	O95793	Double-stranded RNA-binding protein Staufen homolog 1	STAU1
	0.92	0.11	+	0.029	1.65		0.12	1.54	Q92769	Histone deacetylase 2	HDAC2
	0.24	0.64	+	0.0074	1.23		0.29	0.58	O00505	Importin subunit alpha-4	KPNA3
	0.09	1.84	+	0.022	1.95		0.92	0.11	O43504	Ragulator complex protein LAMTOR5	LAMTOR5
	0.43	0.67	+	0.012	1.7		0.22	1.03	O43681	ATPase ASNA1	ASNA1
	0.43	0.78	+	0.015	1.93		0.25	1.15	O60888	Protein CutA	CUTA
	0.43	0.97	+	0.035	1.98		0.4	1.02	P62316	Small nuclear ribonucleoprotein Sm D2	SNRPD2
	0.45	0.54	+	0.0022	1.91		0.055	1.38	P69849;Q5JPE7	Nodal modulator 3;Nodal modulator 2	NOMO3;NOMO2
	0.15	1.23	+	0.002	2.34		0.19	1.11	O75436	Vacuolar protein sorting-associated protein 26A	VPS26A
	0.11	1.22	+	0.00056	2.46		0.1	1.24	P05091;F8VP50;P47895	Aldehyde dehydrogenase, mitochondrial;Uncharacterized protein (Fragment);Aldehyde dehydrogenase family 1 member A3	ALDH2;;ALDH1A3
	0.39	0.6	+	0.031	1.15		0.41	0.56	P42166	Lamina-associated polypeptide 2, isoform alpha	TMPO
	0.059	1.4	+	0.0018	2.05		0.37	0.65	Q53GQ0	Very-long-chain 3-oxoacyl-CoA reductase	HSD17B12
	0.28	1.36	+	0.028	2.21		0.5	0.85	Q96EP5	DAZ-associated protein 1	DAZAP1
	0.96	0.06	+	0.032	1.69		0.11	1.63	Q96FQ6	Protein S100-A16	S100A16
	0.11	0.73	+	0.00076	1.44		0.13	0.71	P26639;A2RTX5	Threonine--tRNA ligase, cytoplasmic;Threonine--tRNA ligase 2, cytoplasmic	TARS;TARSL2
	0.87	0.22	+	0.039	1.8		0.16	1.59	P00403	Cytochrome c oxidase subunit 2	MT-CO2
	0.23	0.79	+	0.027	1.15		0.59	0.36	P01891	HLA class I histocompatibility antigen, A-68 alpha chain	HLA-A
	0.57	0.64	+	0.031	1.89		0.27	1.25	Q9Y371	Endophilin-B1	SH3GLB1
	0.92	-0.12	+	0.03	1.76		0.072	1.88	Q9Y617	Phosphoserine aminotransferase	PSAT1
	0.42	0.76	+	0.0032	2.4		0.084	1.64	O60568	Multifunctional procollagen lysine hydroxylase and glycosyltransferase LH3	PLOD3
	0.24	1.08	+	0.026	1.65		0.55	0.57	P55884	Eukaryotic translation initiation factor 3 subunit B	EIF3B
	0.48	0.42	+	0.0066	1.35		0.13	0.93	Q14247	Src substrate cortactin	CTTN
	0.1	1.53	+	0.014	1.83		0.74	0.3	Q14444	Caprin-1	CAPRIN1
	0.54	0.56	+	0.04	1.43		0.33	0.87	Q9NQW7;O00462	Xaa-Pro aminopeptidase 1;Beta-mannosidase	XPNPEP1;MANBA
	0.24	0.99	+	0.042	1.31		0.71	0.33	P36776	Lon protease homolog, mitochondrial	LONP1
	0.37	0.6	+	0.009	1.42		0.21	0.82	Q9GZZ9	Ubiquitin-like modifier-activating enzyme 5	UBA5
	0.21	0.96	+	0.038	1.22		0.73	0.26	P48059;Q7Z4I7	LIM and senescent cell antigen-like-containing domain protein 1;LIM and senescent cell antigen-like-containing domain protein 2	LIMS1;LIMS2
	0.64	0.39	+	0.04	1.29		0.27	0.91	Q01085	Nucleolysin TIAR	TIAL1
	0.12	1.75	+	0.025	1.96		0.85	0.2	Q6DD88	Atlastin-3	ATL3
	0.66	0.55	+	0.0044	3.01		0.05	2.46	Q99439	Calponin-2	CNN2
	0.069	1.76	+	0.0071	2.16		0.68	0.4	O14786	Neuropilin-1	NRP1
	0.34	0.77	+	0.013	1.62		0.29	0.85	O95232	Luc7-like protein 3	LUC7L3
	0.16	0.76	+	0.0024	1.46		0.2	0.69	P26640	Valine--tRNA ligase	VARS
	0.13	0.64	+	0.0023	1.12		0.26	0.48	P49023	Paxillin	PXN
	0.058	2.18	+	0.0011	3.37		0.3	1.19	Q09028	Histone-binding protein RBBP4	RBBP4
	0.04	0.95	+	0.00026	1.63		0.14	0.68	Q8WUM4	Programmed cell death 6-interacting protein	PDCD6IP
	0.62	0.34	+	0.0044	1.67		0.056	1.33	P56945	Breast cancer anti-estrogen resistance protein 1	BCAR1
	0.44	0.51	+	0.041	1.03		0.43	0.52	Q96GG9	DCN1-like protein 1	DCUN1D1
	0.0013	0.99	+	3.1e-05	1.2		0.43	0.21	P62081	40S ribosomal protein S7	RPS7
	0.21	1.54	+	0.02	2.31		0.54	0.77	Q13247	Serine/arginine-rich splicing factor 6	SRSF6
	0.82	0.19	+	0.04	1.2		0.18	1.01	Q16270	Insulin-like growth factor-binding protein 7	IGFBP7
	0.97	-0.03	+	0.02	1.75		0.061	1.78	Q7Z2W4	Zinc finger CCCH-type antiviral protein 1	ZC3HAV1
	0.69	0.35	+	0.02	1.62		0.15	1.27	Q9BRF8	Serine/threonine-protein phosphatase CPPED1	CPPED1
	0.28	1.28	+	0.022	2.19		0.45	0.9	Q9HDC9	Adipocyte plasma membrane-associated protein	APMAP
	0.051	1.24	+	0.00047	2.11		0.16	0.87	P07814	Bifunctional glutamate/proline--tRNA ligase	EPRS
	0.082	2.23	+	0.019	2.37		0.92	0.14	P61960	Ubiquitin-fold modifier 1	UFM1
	0.21	1.08	+	0.0018	2.44		0.13	1.35	Q13620	Cullin-4B	CUL4B
	0.099	0.66	+	0.00075	1.26		0.14	0.6	Q13813	Spectrin alpha chain, non-erythrocytic 1	SPTAN1
	0.16	0.93	+	0.0062	1.52		0.37	0.58	Q32P28	Prolyl 3-hydroxylase 1	P3H1
	0.011	0.93	+	6.5e-05	1.42		0.15	0.49	Q15149	Plectin	PLEC
	0.56	0.57	+	0.013	1.99		0.15	1.41	Q5U651	Ras-interacting protein 1	RASIP1
	0.57	0.48	+	0.046	1.29		0.34	0.81	Q9P013	Spliceosome-associated protein CWC15 homolog	CWC15
	0.21	0.47	+	0.0014	1.07		0.11	0.61	O14980	Exportin-1	XPO1
	0.19	1	+	0.012	1.57		0.46	0.57	P38919	Eukaryotic initiation factor 4A-III	EIF4A3
	0.099	0.82	+	0.011	1.03		0.68	0.21	P49756	RNA-binding protein 25	RBM25
	0.039	0.74	+	0.00018	1.32		0.11	0.58	Q99584	Protein S100-A13	S100A13
	0.13	1.72	+	0.0037	2.83		0.33	1.11	P28482	Mitogen-activated protein kinase 1	MAPK1
	0.46	0.43	+	0.015	1.14		0.22	0.71	P39748	Flap endonuclease 1	FEN1
	0.28	0.69	+	0.031	1.09		0.54	0.4	P62424	60S ribosomal protein L7a	RPL7A
	0.52	0.65	+	0.016	1.95		0.19	1.3	Q9UHB9	Signal recognition particle subunit SRP68	SRP68
	0.21	0.94	+	0.017	1.44		0.5	0.5	Q9Y2Z4	Tyrosine--tRNA ligase, mitochondrial	YARS2
	0.27	1.21	+	0.014	2.2		0.37	0.99	O14744	Protein arginine N-methyltransferase 5	PRMT5
	0.33	0.51	+	0.0029	1.35		0.11	0.84	O75822	Eukaryotic translation initiation factor 3 subunit J	EIF3J
	0.16	1.39	+	0.037	1.59		0.85	0.2	P06730;A6NMX2	Eukaryotic translation initiation factor 4E;Eukaryotic translation initiation factor 4E type 1B	EIF4E;EIF4E1B
	0.37	0.86	+	0.039	1.51		0.49	0.66	P11308	Transcriptional regulator ERG	ERG
	0.15	0.68	+	0.00048	1.58		0.057	0.91	P12081	Histidine--tRNA ligase, cytoplasmic	HARS
	0.51	0.6	+	0.0089	1.96		0.14	1.36	P30566	Adenylosuccinate lyase	ADSL
	0.61	0.51	+	0.022	1.79		0.19	1.28	Q14254	Flotillin-2	FLOT2
	0.09	1.54	+	0.0037	2.24		0.43	0.71	P24752	Acetyl-CoA acetyltransferase, mitochondrial	ACAT1
	0.41	0.34	+	0.0021	1.1		0.06	0.77	P32969	60S ribosomal protein L9	RPL9P9
	0.48	0.64	+	0.015	1.77		0.21	1.12	Q86Y82	Syntaxin-12	STX12
	0.66	0.35	+	0.039	1.22		0.26	0.88	CON__Q1RMK2
	0.058	0.75	+	0.0014	1.12		0.33	0.38	P04632;Q96L46	Calpain small subunit 1;Calpain small subunit 2	CAPNS1;CAPNS2
	0.12	1.67	+	0.012	2.18		0.64	0.51	P12004	Proliferating cell nuclear antigen	PCNA
	0.42	0.77	+	0.0083	2.06		0.17	1.29	P46459	Vesicle-fusing ATPase	NSF
	0.91	0.12	+	0.019	1.81		0.083	1.69	Q16718	NADH dehydrogenase [ubiquinone] 1 alpha subcomplex subunit 5	NDUFA5
	0.067	1.23	+	0.00055	2.22		0.15	0.98	Q92900	Regulator of nonsense transcripts 1	UPF1
	0.23	0.43	+	0.00088	1.1		0.06	0.67	P55263	Adenosine kinase	ADK
	0.082	0.64	+	0.00097	1.12		0.19	0.48	O00469	Procollagen-lysine,2-oxoglutarate 5-dioxygenase 2	PLOD2
	0.46	0.57	+	0.0064	1.74		0.13	1.17	O43447	Peptidyl-prolyl cis-trans isomerase H	PPIH
	0.25	0.87	+	0.049	1.15		0.73	0.27	Q04917	14-3-3 protein eta	YWHAH
	0.062	1.21	+	0.0038	1.61		0.54	0.4	Q13185	Chromobox protein homolog 3	CBX3
	0.88	0.16	+	0.041	1.46		0.16	1.31	Q14166	Tubulin--tyrosine ligase-like protein 12	TTLL12
	0.97	-0.03	+	0.029	1.32		0.085	1.35	Q15363	Transmembrane emp24 domain-containing protein 2	TMED2
	0.92	0.1	+	0.037	1.53		0.14	1.44	Q8TEA8;A0A087WZV9	D-aminoacyl-tRNA deacylase 1;D-aminoacyl-tRNA deacylase (Fragment)	DTD1;
	0.099	0.6	+	0.0013	1.06		0.21	0.45	P04275	von Willebrand factor	VWF
	0.37	0.51	+	0.0058	1.33		0.15	0.82	P53634	Dipeptidyl peptidase 1	CTSC
	0.13	1.21	+	0.0041	1.92		0.36	0.71	P55786	Puromycin-sensitive aminopeptidase	NPEPPS
	0.27	0.87	+	0.0067	1.8		0.25	0.92	Q92882	Osteoclast-stimulating factor 1	OSTF1
	0.56	0.56	+	0.0032	2.45		0.053	1.89	P60228	Eukaryotic translation initiation factor 3 subunit E	EIF3E
	0.91	0.11	+	0.028	1.48		0.12	1.38	Q15005	Signal peptidase complex subunit 2	SPCS2
	0.36	0.58	+	0.026	1.12		0.4	0.53	Q6NYC8	Phostensin	PPP1R18
	0.29	0.79	+	0.016	1.45		0.37	0.67	O95373	Importin-7	IPO7
	0.18	1.48	+	0.027	1.92		0.7	0.44	Q96HC4	PDZ and LIM domain protein 5	PDLIM5
	0.73	0.36	+	0.046	1.52		0.25	1.17	P36543;Q96A05	V-type proton ATPase subunit E 1;V-type proton ATPase subunit E 2	ATP6V1E1;ATP6V1E2
	0.078	0.95	+	0.002	1.46		0.34	0.51	Q15717;Q12926;P26378	ELAV-like protein 1;ELAV-like protein 2;ELAV-like protein 4	ELAVL1;ELAVL2;ELAVL4
	0.1	1.18	+	0.029	1.23		0.95	0.04	P26196	Probable ATP-dependent RNA helicase DDX6	DDX6
	0.054	1.15	+	0.00016	2.24		0.064	1.09	Q00169	Phosphatidylinositol transfer protein alpha isoform	PITPNA
	0.91	0.14	+	0.033	1.66		0.14	1.52	Q6P2Q9	Pre-mRNA-processing-splicing factor 8	PRPF8
	0.37	1.05	+	0.044	1.78		0.52	0.73	Q99805	Transmembrane 9 superfamily member 2	TM9SF2
	0.18	0.86	+	0.002	1.77		0.16	0.91	Q9H2G2	STE20-like serine/threonine-protein kinase	SLK
	0.13	1.62	+	0.0032	2.7		0.31	1.08	P13489	Ribonuclease inhibitor	RNH1
	0.28	0.75	+	0.015	1.37		0.37	0.62	P19387	DNA-directed RNA polymerase II subunit RPB3	POLR2C
	0.058	1	+	0.012	1.08		0.89	0.07	O43390	Heterogeneous nuclear ribonucleoprotein R	HNRNPR
	0.38	0.5	+	0.0036	1.42		0.11	0.92	O75312	Zinc finger protein ZPR1	ZPR1
	0.11	1.14	+	0.0052	1.66		0.46	0.52	P22102	Trifunctional purine biosynthetic protein adenosine-3	GART
	0.47	0.67	+	0.022	1.67		0.28	1	P51452	Dual specificity protein phosphatase 3	DUSP3
	0.42	0.96	+	0.037	1.92		0.42	0.96	Q15434	RNA-binding motif, single-stranded-interacting protein 2	RBMS2
	0.56	0.54	+	0.0049	2.24		0.073	1.7	P09669	Cytochrome c oxidase subunit 6C	COX6C
	0.088	0.58	+	0.00061	1.09		0.13	0.52	P10768	S-formylglutathione hydrolase	ESD
	0.4	0.69	+	0.0059	1.88		0.15	1.19	P40222	Alpha-taxilin	TXLNA
	0.44	0.64	+	0.011	1.72		0.19	1.08	Q12792	Twinfilin-1	TWF1
	0.35	1.05	+	0.012	2.29		0.27	1.25	P33151	Cadherin-5	CDH5
	0.16	0.72	+	0.0041	1.28		0.29	0.56	P55060	Exportin-2	CSE1L
	0.13	1.26	+	0.016	1.6		0.68	0.34	Q6IBS0;H7C5I2	Twinfilin-2;Uncharacterized protein (Fragment)	TWF2;
	0.33	0.81	+	0.038	1.32		0.54	0.5	Q9Y6E0;Q9P289;O00506	Serine/threonine-protein kinase 24;Serine/threonine-protein kinase 26;Serine/threonine-protein kinase 25	STK24;STK26;STK25
	0.16	0.53	+	0.0024	1.02		0.2	0.49	Q13148	TAR DNA-binding protein 43	TARDBP
	0.13	0.89	+	0.011	1.22		0.58	0.33	P17301	Integrin alpha-2	ITGA2
	0.17	1.23	+	0.017	1.7		0.6	0.47	Q93009	Ubiquitin carboxyl-terminal hydrolase 7	USP7
	0.65	-0.43	+	0.049	1.39		0.054	1.82	Q9UNW9;P51513	RNA-binding protein Nova-2;RNA-binding protein Nova-1	NOVA2;NOVA1
	0.058	0.95	+	0.00023	1.8		0.087	0.85	Q9Y3F4	Serine-threonine kinase receptor-associated protein	STRAP
	0.076	0.7	+	0.00076	1.23		0.17	0.54	P48047;H7C0C1	ATP synthase subunit O, mitochondrial;Uncharacterized protein (Fragment)	ATP5PO;
	0.78	0.25	+	0.037	1.37		0.19	1.11	P60983	Glia maturation factor beta	GMFB
	0.13	0.52	+	0.0001	1.33		0.018	0.81	P62942;Q5VVH2	Peptidyl-prolyl cis-trans isomerase FKBP1A;Peptidylprolyl isomerase	FKBP1A;FKBP1C
	0.69	0.43	+	0.015	2.08		0.13	1.65	Q13098	COP9 signalosome complex subunit 1	GPS1
	0.96	0.06	+	0.043	1.43		0.14	1.37	Q99627	COP9 signalosome complex subunit 8	COPS8
	0.15	0.83	+	0.016	1.11		0.63	0.28	Q9UIJ7	GTP:AMP phosphotransferase AK3, mitochondrial	AK3
	0.16	0.74	+	0.0043	1.31		0.29	0.57	P62191	26S proteasome regulatory subunit 4	PSMC1
	0.015	0.81	+	0.00019	1.17		0.27	0.35	Q02878	60S ribosomal protein L6	RPL6
	0.6	0.42	+	0.026	1.4		0.22	0.98	Q16540	39S ribosomal protein L23, mitochondrial	MRPL23
	0.051	1.29	+	0.0032	1.65		0.57	0.37	Q9UJZ1	Stomatin-like protein 2, mitochondrial	STOML2
	0.26	1.14	+	0.041	1.61		0.66	0.47	P51149	Ras-related protein Rab-7a	RAB7A
	0.12	0.87	+	0.003	1.41		0.31	0.55	O43242	26S proteasome non-ATPase regulatory subunit 3	PSMD3
	0.096	1.49	+	0.0041	2.18		0.43	0.69	P54136	Arginine--tRNA ligase, cytoplasmic	RARS
	0.42	0.75	+	0.013	1.86		0.23	1.11	Q96EK6	Glucosamine 6-phosphate N-acetyltransferase	GNPNAT1
	0.81	0.18	+	0.037	1.09		0.18	0.91	Q99459	Cell division cycle 5-like protein	CDC5L
	0.74	0.29	+	0.0056	1.92		0.051	1.63	Q9H910	Jupiter microtubule associated homolog 2	JPT2
	0.52	0.54	+	0.024	1.47		0.26	0.93	P49407;P36575;P32121	Beta-arrestin-1;Arrestin-C;Beta-arrestin-2	ARRB1;ARR3;ARRB2
	0.2	1.11	+	0.031	1.45		0.7	0.34	Q15404	Ras suppressor protein 1	RSU1
	0.24	1.05	+	0.026	1.57		0.57	0.52	Q99614	Tetratricopeptide repeat protein 1	TTC1
	0.76	0.33	+	0.022	1.9		0.14	1.57	O00233	26S proteasome non-ATPase regulatory subunit 9	PSMD9
	0.12	0.54	+	0.00032	1.22		0.054	0.68	Q15691	Microtubule-associated protein RP/EB family member 1	MAPRE1
	0.92	-0.09	+	0.036	1.3		0.087	1.39	Q9NZ01	Very-long-chain enoyl-CoA reductase	TECR
	0.43	0.72	+	0.039	1.46		0.42	0.74	O14964	Hepatocyte growth factor-regulated tyrosine kinase substrate	HGS
	0.026	0.81	+	0.00016	1.33		0.14	0.52	Q14152	Eukaryotic translation initiation factor 3 subunit A	EIF3A
	0.31	1.34	+	0.0047	3.18		0.16	1.84	O60869	Endothelial differentiation-related factor 1	EDF1
	0.059	0.6	+	7.4e-05	1.3		0.028	0.7	Q01469;A8MUU1	Fatty acid-binding protein 5;Putative fatty acid-binding protein 5-like protein 3	FABP5;FABP5P3
	0.097	1.42	+	0.012	1.72		0.73	0.3	Q9UMS4	Pre-mRNA-processing factor 19	PRPF19
	0.17	1.28	+	0.033	1.55		0.78	0.27	P06132	Uroporphyrinogen decarboxylase	UROD
	0.44	1.2	+	0.033	2.55		0.37	1.35	P28072	Proteasome subunit beta type-6	PSMB6
	0.11	1.3	+	0.022	1.46		0.85	0.15	P35637	RNA-binding protein FUS	FUS
	0.48	0.54	+	0.013	1.55		0.19	1.01	Q7Z3B4	Nucleoporin p54	NUP54
	0.21	0.44	+	0.001	1.07		0.079	0.62	P23588	Eukaryotic translation initiation factor 4B	EIF4B
	0.26	1.11	+	0.0022	2.71		0.11	1.61	P55957	BH3-interacting domain death agonist	BID
	0.18	1.33	+	0.031	1.68		0.73	0.35	P60981	Destrin	DSTN
	0.2	1.08	+	0.046	1.28		0.82	0.2	Q16630	Cleavage and polyadenylation specificity factor subunit 6	CPSF6
	0.12	1.34	+	0.0092	1.82		0.57	0.48	Q7L1Q6	Basic leucine zipper and W2 domain-containing protein 1	BZW1
	0.04	0.82	+	0.00087	1.21		0.31	0.39	Q92499	ATP-dependent RNA helicase DDX1	DDX1
	0.17	1.07	+	0.01	1.65		0.46	0.58	Q9GZZ1	N-alpha-acetyltransferase 50	NAA50
	0.48	0.4	+	0.0032	1.46		0.065	1.06	P29218	Inositol monophosphatase 1	IMPA1
	0.058	0.97	+	0.0026	1.33		0.47	0.36	P30085	UMP-CMP kinase	CMPK1
	0.2	0.66	+	0.0049	1.22		0.28	0.56	P60059	Protein transport protein Sec61 subunit gamma	SEC61G
	0.48	0.73	+	0.021	1.9		0.27	1.17	Q9NQG5	Regulation of nuclear pre-mRNA domain-containing protein 1B	RPRD1B
	0.26	0.96	+	0.0084	1.9		0.29	0.94	P06753	Tropomyosin alpha-3 chain	TPM3
	0.091	1.3	+	0.0046	1.84		0.48	0.53	Q07866	Kinesin light chain 1	KLC1
	0.031	0.84	+	0.0011	1.13		0.45	0.28	Q13200	26S proteasome non-ATPase regulatory subunit 2	PSMD2
	0.062	1.83	+	0.0011	2.9		0.28	1.07	O14773	Tripeptidyl-peptidase 1	TPP1
	0.66	0.42	+	0.048	1.39		0.29	0.97	O14908	PDZ domain-containing protein GIPC1	GIPC1
	0.13	1.05	+	0.046	1.04		0.99	-0.01	P04844	Dolichyl-diphosphooligosaccharide--protein glycosyltransferase subunit 2	RPN2
	0.23	1.41	+	0.043	1.84		0.72	0.43	P63244	Receptor of activated protein C kinase 1	RACK1
	0.03	0.89	+	0.00084	1.23		0.38	0.35	Q9BUF5	Tubulin beta-6 chain	TUBB6
	0.65	0.44	+	0.0055	2.24		0.063	1.8	Q9NX63	MICOS complex subunit MIC19	CHCHD3
	0.14	0.9	+	0.013	1.21		0.6	0.31	P31949	Protein S100-A11	S100A11
	0.11	1.14	+	0.013	1.44		0.68	0.3	P49915	GMP synthase [glutamine-hydrolyzing]	GMPS
	0.22	0.67	+	0.0046	1.31		0.25	0.64	Q14011	Cold-inducible RNA-binding protein	CIRBP
	0.14	1.38	+	0.02	1.7		0.73	0.32	Q5SW79;Q96L14	Centrosomal protein of 170 kDa;Cep170-like protein	CEP170;CEP170P1
	0.097	1.76	+	0.0051	2.48		0.49	0.72	Q9H4M9	EH domain-containing protein 1	EHD1
	0.052	1.23	+	0.0011	1.85		0.31	0.62	P30153	Serine/threonine-protein phosphatase 2A 65 kDa regulatory subunit A alpha isoform	PPP2R1A
	0.57	0.36	+	0.04	1.03		0.31	0.66	P51659	Peroxisomal multifunctional enzyme type 2	HSD17B4
	0.062	1.25	+	0.0079	1.47		0.74	0.22	O00425	Insulin-like growth factor 2 mRNA-binding protein 3	IGF2BP3
	0.39	1.21	+	0.015	2.77		0.27	1.56	CON__Q3SX28;P07951	Tropomyosin beta chain	TPM2
	0.038	1	+	0.00068	1.5		0.28	0.5	P49748	Very long-chain specific acyl-CoA dehydrogenase, mitochondrial	ACADVL
	0.56	0.4	+	0.012	1.4		0.15	1	Q02818	Nucleobindin-1	NUCB1
	0.47	0.64	+	0.0025	2.36		0.056	1.72	Q16186	Proteasomal ubiquitin receptor ADRM1	ADRM1
	0.057	1.56	+	0.00032	2.84		0.12	1.28	Q9UI30	Multifunctional methyltransferase subunit TRM112-like protein	TRMT112
	0.38	0.93	+	0.012	2.15		0.25	1.22	O00592	Podocalyxin	PODXL
	0.23	1.01	+	0.031	1.42		0.63	0.41	P20674	Cytochrome c oxidase subunit 5A, mitochondrial	COX5A
	0.48	-0.39	+	0.0072	-1.23		0.13	-0.84	Q9BQE5	Apolipoprotein L2	APOL2
	0.93	0.07	+	0.015	1.53		0.063	1.45	Q9UKX7	Nuclear pore complex protein Nup50	NUP50
	0.13	0.74	+	0.0059	1.09		0.45	0.36	Q9Y224	RNA transcription, translation and transport factor protein	RTRAF
	0.13	1.47	+	0.037	1.55		0.94	0.08	P13861	cAMP-dependent protein kinase type II-alpha regulatory subunit	PRKAR2A
	0.16	0.61	+	0.0047	1.05		0.31	0.44	Q96AC1;Q9BQL6	Fermitin family homolog 2;Fermitin family homolog 1	FERMT2;FERMT1
	0.061	1.51	+	0.0012	2.34		0.3	0.83	Q9UKV3	Apoptotic chromatin condensation inducer in the nucleus	ACIN1
	0.23	1.55	+	0.0085	2.81		0.33	1.26	Q9Y5A9	YTH domain-containing family protein 2	YTHDF2
	0.59	0.57	+	0.021	1.94		0.19	1.36	Q9P000	COMM domain-containing protein 9	COMMD9
	0.15	1.38	+	0.044	1.46		0.93	0.09	Q8N1G4	Leucine-rich repeat-containing protein 47	LRRC47
	0.48	0.59	+	0.024	1.47		0.29	0.88	P16278	Beta-galactosidase	GLB1
	0.052	1.85	+	0.012	1.92		0.94	0.07	P47755	F-actin-capping protein subunit alpha-2	CAPZA2
	0.92	0.08	+	0.041	1.14		0.15	1.05	P49790	Nuclear pore complex protein Nup153	NUP153
	0.35	0.95	+	0.038	1.62		0.51	0.66	Q07960	Rho GTPase-activating protein 1	ARHGAP1
	0.18	1.25	+	0.0053	2.2		0.31	0.95	Q9H8Y8	Golgi reassembly-stacking protein 2	GORASP2
	0.38	0.69	+	0.0072	1.76		0.17	1.07	P19404	NADH dehydrogenase [ubiquinone] flavoprotein 2, mitochondrial	NDUFV2
	0.1	1.48	+	0.0083	1.94		0.61	0.46	P21589	5-nucleotidase	NT5E
	0.6	0.75	+	0.033	2.32		0.27	1.58	P55735	Protein SEC13 homolog	SEC13
	0.2	0.91	+	0.0077	1.56		0.35	0.66	Q1KMD3	Heterogeneous nuclear ribonucleoprotein U-like protein 2	HNRNPUL2
	0.48	0.44	+	0.016	1.2		0.22	0.76	Q9UL46	Proteasome activator complex subunit 2	PSME2
	0.051	0.68	+	0.00084	1.07		0.27	0.39	P14314	Glucosidase 2 subunit beta	PRKCSH
	0.29	0.69	+	0.0035	1.65		0.15	0.96	Q01658	Protein Dr1	DR1
	0.26	0.83	+	0.0015	2.13		0.083	1.31	Q14203;E7EWF7	Dynactin subunit 1;Uncharacterized protein (Fragment)	DCTN1;
	0.14	1.48	+	0.0026	2.59		0.26	1.11	Q15555	Microtubule-associated protein RP/EB family member 2	MAPRE2
	0.14	1.07	+	0.0047	1.7		0.37	0.63	P42892	Endothelin-converting enzyme 1	ECE1
	0.44	0.48	+	0.0037	1.55		0.089	1.06	Q08209;P16298	Serine/threonine-protein phosphatase 2B catalytic subunit alpha isoform;Serine/threonine-protein phosphatase 2B catalytic subunit beta isoform	PPP3CA;PPP3CB
	0.1	1.72	+	0.011	2.16		0.68	0.44	P46109	Crk-like protein	CRKL
	0.27	0.91	+	0.014	1.67		0.36	0.76	P54886	Delta-1-pyrroline-5-carboxylate synthase	ALDH18A1
	0.13	1.51	+	0.024	1.77		0.8	0.26	P80303	Nucleobindin-2	NUCB2
	0.089	0.84	+	0.0034	1.24		0.41	0.4	Q7KZF4	Staphylococcal nuclease domain-containing protein 1	SND1
	0.72	0.31	+	0.019	1.6		0.14	1.28	Q9BQ67	Glutamate-rich WD repeat-containing protein 1	GRWD1
	0.86	0.13	+	0.028	1.15		0.14	1.02	Q9UQE7	Structural maintenance of chromosomes protein 3	SMC3
	0.17	0.67	+	0.0014	1.42		0.13	0.75	P63010	AP-2 complex subunit beta	AP2B1
	0.44	0.82	+	0.014	2.12		0.22	1.3	Q12907	Vesicular integral-membrane protein VIP36	LMAN2
	0.61	0.45	+	0.0066	1.99		0.081	1.54	Q9Y5J7	Mitochondrial import inner membrane translocase subunit Tim9	TIMM9
	0.11	0.8	+	0.003	1.27		0.34	0.47	O00410;O60518	Importin-5;Ran-binding protein 6	IPO5;RANBP6
	0.24	1.43	+	0.0072	2.75		0.29	1.32	P62847	40S ribosomal protein S24	RPS24
	0.76	0.27	+	0.021	1.54		0.13	1.27	Q13418	Integrin-linked protein kinase	ILK
	0.88	0.16	+	0.038	1.45		0.15	1.29	Q16204	Coiled-coil domain-containing protein 6	CCDC6
	0.38	0.87	+	0.012	2.01		0.25	1.14	O43488;Q8NHP1	Aflatoxin B1 aldehyde reductase member 2;Aflatoxin B1 aldehyde reductase member 4	AKR7A2;AKR7L
	0.85	0.17	+	0.015	1.65		0.082	1.48	O75533	Splicing factor 3B subunit 1	SF3B1
	0.28	1.27	+	0.021	2.17		0.45	0.9	P50570;Q05193;Q9UQ16	Dynamin-2;Dynamin-1;Dynamin-3	DNM2;DNM1;DNM3
	0.97	-0.04	+	0.023	1.61		0.068	1.65	Q96N66	Lysophospholipid acyltransferase 7	MBOAT7
	0.27	0.7	+	0.041	1.03		0.63	0.32	P23193;Q15560	Transcription elongation factor A protein 1;Transcription elongation factor A protein 2	TCEA1;TCEA2
	0.88	0.13	+	0.019	1.48		0.091	1.35	Q86VS8	Protein Hook homolog 3	HOOK3
	0.61	0.46	+	0.041	1.4		0.3	0.94	P30622	CAP-Gly domain-containing linker protein 1	CLIP1
	0.73	0.24	+	0.011	1.41		0.089	1.16	P61513;A6NKH3	60S ribosomal protein L37a;Putative 60S ribosomal protein L37a-like protein	RPL37A;RPL37AP8
	0.053	1.49	+	0.0011	2.25		0.31	0.76	P41252	Isoleucine--tRNA ligase, cytoplasmic	IARS
	0.14	1.64	+	0.0011	3.29		0.14	1.66	P46926	Glucosamine-6-phosphate isomerase 1	GNPDA1
	0.45	0.71	+	0.0039	2.32		0.088	1.61	P48637	Glutathione synthetase	GSS
	0.29	0.74	+	0.0059	1.64		0.2	0.9	O75431	Metaxin-2	MTX2
	0.21	1.35	+	0.017	2.07		0.5	0.72	P47897	Glutamine--tRNA ligase	QARS
	0.21	1.13	+	0.047	1.36		0.81	0.23	P62318	Small nuclear ribonucleoprotein Sm D3	SNRPD3
	0.28	0.86	+	0.02	1.51		0.42	0.65	Q02218;Q9ULD0	2-oxoglutarate dehydrogenase, mitochondrial;2-oxoglutarate dehydrogenase-like, mitochondrial	OGDH;OGDHL
	0.92	0.1	+	0.023	1.62		0.096	1.52	Q9NUJ1	Mycophenolic acid acyl-glucuronide esterase, mitochondrial	ABHD10
	0.25	0.78	+	0.0047	1.65		0.2	0.87	P08134;U3KQV3;U3KQA9	Rho-related GTP-binding protein RhoC;Uncharacterized protein (Fragment);Uncharacterized protein (Fragment)	RHOC;;
	0.24	1.35	+	0.003	3.04		0.15	1.68	Q9BWF3;Q9BQ04	RNA-binding protein 4;RNA-binding protein 4B	RBM4;RBM4B
	0.37	0.63	+	0.0063	1.59		0.17	0.96	P55265	Double-stranded RNA-specific adenosine deaminase	ADAR
	0.35	0.52	+	0.0015	1.57		0.06	1.05	Q04446	1,4-alpha-glucan-branching enzyme	GBE1
	0.42	0.58	+	0.0042	1.74		0.11	1.16	P15374	Ubiquitin carboxyl-terminal hydrolase isozyme L3	UCHL3
	0.15	0.96	+	0.0037	1.69		0.29	0.72	Q15008	26S proteasome non-ATPase regulatory subunit 6	PSMD6
	0.42	0.56	+	0.031	1.16		0.38	0.6	Q92888	Rho guanine nucleotide exchange factor 1	ARHGEF1
	0.46	0.5	+	0.0037	1.71		0.081	1.21	O95831	Apoptosis-inducing factor 1, mitochondrial	AIFM1
	0.54	0.4	+	0.027	1.14		0.27	0.74	P53582	Methionine aminopeptidase 1	METAP1
	0.84	0.13	+	0.017	1.17		0.094	1.03	Q08752	Peptidyl-prolyl cis-trans isomerase D	PPID
	0.17	-0.93	+	0.0044	-1.66		0.29	-0.74	P78318;A0A1W2PR95	Immunoglobulin-binding protein 1;HCG1642624, isoform CRA_a	IGBP1;hCG_1642624
	0.55	0.55	+	0.0092	1.98		0.13	1.43	Q14554	Protein disulfide-isomerase A5	PDIA5
	0.84	0.2	+	0.028	1.56		0.14	1.36	Q9Y5M8	Signal recognition particle receptor subunit beta	SRPRB
	0.15	1.02	+	0.0046	1.68		0.34	0.66	O15260	Surfeit locus protein 4	SURF4
	0.81	0.16	+	0.037	1.01		0.18	0.85	Q5NDL2	EGF domain-specific O-linked N-acetylglucosamine transferase	EOGT
	0.14	1.21	+	0.0013	2.36		0.16	1.16	Q9UQ35	Serine/arginine repetitive matrix protein 2	SRRM2
	0.54	0.51	+	0.024	1.47		0.25	0.97	O00442	RNA 3-terminal phosphate cyclase	RTCA
	0.054	1.4	+	0.0018	1.98		0.41	0.58	P49327	Fatty acid synthase	FASN
	0.18	0.98	+	0.026	1.3		0.67	0.32	Q12805	EGF-containing fibulin-like extracellular matrix protein 1	EFEMP1
	0.95	0.05	+	0.028	1.1		0.1	1.06	Q92905	COP9 signalosome complex subunit 5	COPS5
	0.56	0.42	+	0.015	1.42		0.16	1	Q9H3P7	Golgi resident protein GCP60	ACBD3
	0.13	1.63	+	0.018	1.99		0.73	0.36	Q13867	Bleomycin hydrolase	BLMH
	0.42	0.48	+	0.0039	1.46		0.1	0.98	P42765	3-ketoacyl-CoA thiolase, mitochondrial	ACAA2
	0.24	1.03	+	0.0066	1.99		0.28	0.96	Q14498	RNA-binding protein 39	RBM39
	0.42	0.78	+	0.045	1.45		0.48	0.67	Q9H0D6	5-3 exoribonuclease 2	XRN2
	0.56	0.37	+	0.04	1		0.31	0.63	P13984	General transcription factor IIF subunit 2	GTF2F2
	0.47	0.63	+	0.04	1.35		0.39	0.73	Q13217	DnaJ homolog subfamily C member 3	DNAJC3
	0.088	1.08	+	0.0059	1.45		0.56	0.37	O43290	U4/U6.U5 tri-snRNP-associated protein 1	SART1
	0.67	0.35	+	0.037	1.28		0.25	0.93	P33993	DNA replication licensing factor MCM7	MCM7
	0.15	1.1	+	0.0062	1.72		0.4	0.62	P35580	Myosin-10	MYH10
	0.26	0.82	+	0.022	1.34		0.47	0.53	Q8WZA0	Protein LZIC	LZIC
	0.56	0.51	+	0.031	1.46		0.28	0.95	Q969G5	Caveolae-associated protein 3	CAVIN3
	0.83	-0.18	+	0.028	1.27		0.053	1.45	O76021	Ribosomal L1 domain-containing protein 1	RSL1D1
	0.16	1.55	+	0.022	1.99		0.7	0.44	P04080	Cystatin-B	CSTB
	0.053	1.38	+	0.0059	1.62		0.73	0.24	P53618	Coatomer subunit beta	COPB1
	0.42	0.58	+	0.0087	1.53		0.18	0.95	O15067	Phosphoribosylformylglycinamidine synthase	PFAS
	0.26	1.1	+	0.024	1.78		0.5	0.67	O75915	PRA1 family protein 3	ARL6IP5
	0.28	1.36	+	0.033	2.1		0.56	0.74	P19623	Spermidine synthase	SRM
	0.21	1.63	+	0.0085	2.83		0.35	1.2	Q15843	NEDD8	NEDD8
	0.66	0.55	+	0.013	2.45		0.13	1.91	Q96CT7	Coiled-coil domain-containing protein 124	CCDC124
	0.67	0.34	+	0.046	1.22		0.28	0.88	Q9HBW9	Adhesion G protein-coupled receptor L4	ADGRL4
	0.88	-0.12	+	0.027	1.3		0.06	1.42	Q86SX6	Glutaredoxin-related protein 5, mitochondrial	GLRX5
	0.74	0.52	+	0.041	2.36		0.22	1.85	Q04760	Lactoylglutathione lyase	GLO1
	0.48	0.78	+	0.0026	2.9		0.057	2.12	Q9Y2V2	Calcium-regulated heat-stable protein 1	CARHSP1
	0.31	0.76	+	0.04	1.19		0.57	0.43	Q13045	Protein flightless-1 homolog	FLII
	0.15	1.14	+	0.019	1.49		0.67	0.35	P15153	Ras-related C3 botulinum toxin substrate 2	RAC2
	0.21	1.53	+	0.044	1.89		0.77	0.36	P63000;P60763;J3KSC4;J3QLK0	Ras-related C3 botulinum toxin substrate 1;Ras-related C3 botulinum toxin substrate 3;Ras-related C3 botulinum toxin substrate 3 (Fragment);Ras-related C3 botulinum toxin substrate 3 (Fragment)	RAC1;RAC3;RAC3;RAC3
	0.66	0.32	+	0.043	1.1		0.28	0.78	P49757	Protein numb homolog	NUMB
	0.79	0.21	+	0.0082	1.62		0.06	1.4	Q5JTV8	Torsin-1A-interacting protein 1	TOR1AIP1
	0.96	0.05	+	0.036	1.27		0.13	1.22	O75506	Heat shock factor-binding protein 1	HSBP1
	0.88	0.14	+	0.012	1.66		0.064	1.52	P08237	ATP-dependent 6-phosphofructokinase, muscle type	PFKM
	0.13	2.07	+	0.031	2.31		0.86	0.23	P15170	Eukaryotic peptide chain release factor GTP-binding subunit ERF3A	GSPT1
	0.48	1.24	+	0.045	2.69		0.41	1.45	Q71U36	Tubulin alpha-1A chain	TUBA1A
	0.41	0.97	+	0.017	2.26		0.28	1.29	Q9BSJ8	Extended synaptotagmin-1	ESYT1
	0.072	1.75	+	0.0016	2.72		0.31	0.97	Q15165	Serum paraoxonase/arylesterase 2	PON2
	0.14	1.67	+	0.05	1.7		0.99	0.02	P68400;Q8NEV1	Casein kinase II subunit alpha;Casein kinase II subunit alpha 3	CSNK2A1;CSNK2A3
	0.61	0.51	+	0.016	1.9		0.16	1.39	P36405	ADP-ribosylation factor-like protein 3	ARL3
	0.051	1.25	+	0.0083	1.37		0.85	0.12	Q13724	Mannosyl-oligosaccharide glucosidase	MOGS
	0.21	0.9	+	0.0022	1.95		0.15	1.05	Q92616	eIF-2-alpha kinase activator GCN1	GCN1
	0.062	1.6	+	0.015	1.68		0.93	0.08	Q6PKG0	La-related protein 1	LARP1
	0.45	1.04	+	0.015	2.65		0.24	1.61	Q92688	Acidic leucine-rich nuclear phosphoprotein 32 family member B	ANP32B
	0.3	0.77	+	0.0057	1.75		0.19	0.97	Q9ULA0	Aspartyl aminopeptidase	DNPEP
	0.65	0.38	+	0.017	1.57		0.15	1.19	Q7L576	Cytoplasmic FMR1-interacting protein 1	CYFIP1
	0.16	0.77	+	0.0011	1.67		0.11	0.9	O75955	Flotillin-1	FLOT1
	0.87	-0.17	+	0.028	1.57		0.058	1.74	Q7Z6Z7	E3 ubiquitin-protein ligase HUWE1	HUWE1
	0.25	0.86	+	0.0092	1.64		0.31	0.78	Q00796	Sorbitol dehydrogenase	SORD
	0.61	0.32	+	0.0087	1.33		0.11	1.01	Q8NE71	ATP-binding cassette sub-family F member 1	ABCF1
	0.29	0.54	+	0.0036	1.3		0.15	0.76	O60762	Dolichol-phosphate mannosyltransferase subunit 1	DPM1
	0.36	0.77	+	0.033	1.38		0.46	0.61	Q05048	Cleavage stimulation factor subunit 1	CSTF1
	0.88	0.12	+	0.048	1.06		0.18	0.94	Q96M27	Protein PRRC1	PRRC1
	0.11	1.07	+	0.00061	2.16		0.11	1.09	Q13595	Transformer-2 protein homolog alpha	TRA2A
	0.35	0.79	+	0.013	1.72		0.28	0.93	Q15435	Protein phosphatase 1 regulatory subunit 7	PPP1R7
	0.42	1.09	+	0.045	2.02		0.48	0.93	P61289	Proteasome activator complex subunit 3	PSME3
	0.21	-0.98	+	0.015	-1.55		0.46	-0.58	Q8TBC4	NEDD8-activating enzyme E1 catalytic subunit	UBA3
	0.23	1.05	+	0.015	1.75		0.43	0.7	O75608	Acyl-protein thioesterase 1	LYPLA1
	0.062	-0.62	+	8.8e-05	-1.34		0.032	-0.72	CON__P00761
	0.93	0.08	+	0.028	1.3		0.11	1.22	Q9UMS0	NFU1 iron-sulfur cluster scaffold homolog, mitochondrial	NFU1
	0.057	-1.31	+	0.00066	-2.19		0.19	-0.88	CON__ENSEMBL:ENSBTAP00000031900;P00450	Ceruloplasmin	CP
	0.98	0.03	+	0.015	2.21		0.056	2.18	Q9P2A4	ABI gene family member 3	ABI3
	0.6	-0.47	+	0.038	-1.43		0.28	-0.96	Q8N8J7	Uncharacterized protein FAM241A	FAM241A
	0.34	0.72	+	0.031	1.26		0.47	0.54	P51114	Fragile X mental retardation syndrome-related protein 1	FXR1
	0.26	0.89	+	0.024	1.43		0.5	0.54	P68036;A0A1B0GUS4	Ubiquitin-conjugating enzyme E2 L3;Ubiquitin-conjugating enzyme E2 L5	UBE2L3;UBE2L5
	0.035	-0.66	+	1.3e-05	-1.48		0.0098	-0.81	CON__P02672
	0.24	0.75	+	0.042	1.02		0.7	0.26	P09417	Dihydropteridine reductase	QDPR
	0.53	0.47	+	0.042	1.15		0.35	0.68	P48507	Glutamate--cysteine ligase regulatory subunit	GCLM
	0.13	1.95	+	0.018	2.42		0.72	0.48	Q86U42;A6NDY0	Polyadenylate-binding protein 2;Embryonic polyadenylate-binding protein 2	PABPN1;PABPN1L
	0.13	-0.98	+	0.0019	-1.78		0.21	-0.8	P12107	Collagen alpha-1(XI) chain	COL11A1
	0.37	0.96	+	0.036	1.75		0.46	0.79	P20810	Calpastatin	CAST
	0.13	1.18	+	0.00075	2.47		0.1	1.3	Q6PIU2	Neutral cholesterol ester hydrolase 1	NCEH1
	0.059	-0.77	+	0.00018	-1.51		0.065	-0.74	CON__P15636
	0.25	0.83	+	0.00089	2.23		0.055	1.4	Q15785	Mitochondrial import receptor subunit TOM34	TOMM34
	0.13	0.91	+	0.0091	1.3		0.52	0.39	Q07157	Tight junction protein ZO-1	TJP1
	0.092	-0.74	+	0.0001	-1.73		0.027	-0.99	CON__P81644
	0.34	0.63	+	0.017	1.26		0.34	0.63	P52888	Thimet oligopeptidase	THOP1
	0.12	1.05	+	0.026	1.16		0.86	0.12	O76094	Signal recognition particle subunit SRP72	SRP72
	0.48	-0.77	+	0.0032	-2.79		0.065	-2.03	CON__A2I7N0
	0.24	-0.89	+	0.003	-1.97		0.16	-1.08	CON__ENSEMBL:ENSBTAP00000013050;Q9UK55	Protein Z-dependent protease inhibitor	SERPINA10
	0.36	-0.89	+	0.0056	-2.25		0.16	-1.36	CON__Q9N2I2
	0.22	-1.29	+	0.0026	-2.77		0.16	-1.48	CON__ENSEMBL:ENSBTAP00000006074;P49747	Cartilage oligomeric matrix protein	COMP
	0.27	-1.06	+	0.0011	-2.93		0.059	-1.87	CON__Q2HJF0
	0.26	-1.17	+	0.00085	-3.26		0.05	-2.09	P02787	Serotransferrin	TF
	0.15	2.17	+	0.0056	3.55		0.36	1.39	P22392;O60361	Nucleoside diphosphate kinase B;Putative nucleoside diphosphate kinase	NME2;NME2P1
	0.062	-1.62	+	0.026	-1.52		0.91	0.1	CON__ENSEMBL:ENSBTAP00000023055
	0.37	-0.55	+	0.0074	-1.36		0.18	-0.81	CON__P00735;P00734	Prothrombin	F2
	0.27	-1.17	+	0.016	-2.06		0.4	-0.89	CON__Q32PI4;P05156	Complement factor I	CFI
	0.4	-0.89	+	0.05	-1.57		0.51	-0.68	CON__Q9TT36;P05543	Thyroxine-binding globulin	SERPINA7
	0.92	0.12	+	0.037	-1.89		0.09	-2.01	P02763	Alpha-1-acid glycoprotein 1	ORM1
	0.089	-0.98	+	0.0076	-1.26		0.63	-0.28	CON__Q3T052
	0.25	-0.8	+	0.0048	-1.7		0.21	-0.9	CON__P06868;P00747	Plasminogen	PLG
	0.16	-1.01	+	0.00069	-2.31		0.071	-1.31	CON__P17690;P02749	Beta-2-glycoprotein 1	APOH
	0.062	-1.23	+	0.0005	-2.2		0.15	-0.97	CON__ENSEMBL:ENSBTAP00000007350
	0.47	-0.7	+	0.013	-1.95		0.19	-1.25	CON__Q2KIF2
	0.23	-1.33	+	0.011	-2.31		0.38	-0.98	P08123	Collagen alpha-2(I) chain	COL1A2
	0.56	-0.59	+	0.0064	-2.26		0.095	-1.68	CON__Q32PJ2
	0.26	-1.41	+	0.045	-1.97		0.68	-0.55	CON__Q0VCM5;P19827	Inter-alpha-trypsin inhibitor heavy chain H1	ITIH1
	0.058	-1.39		0.13	0.8	+	0.0042	2.2	Q16363	Laminin subunit alpha-4	LAMA4
	0.44	-0.5		0.094	0.8	+	0.046	1.3	Q9C0C2	182 kDa tankyrase-1-binding protein	TNKS1BP1
	0.46	-0.52		0.077	0.93	+	0.042	1.46	P36551;H0YA22	Oxygen-dependent coproporphyrinogen-III oxidase, mitochondrial;Uncharacterized protein (Fragment)	CPOX;
	0.16	-1.26		0.26	0.74	+	0.028	2.01	Q99538	Legumain	LGMN
	0.54	-0.32		0.041	0.8	+	0.032	1.12	O00231	26S proteasome non-ATPase regulatory subunit 11	PSMD11
	0.48	0.49		0.062	-0.96	+	0.037	-1.45	O15427	Monocarboxylate transporter 4	SLC16A3
	0.47	-0.57		0.076	1.06	+	0.043	1.63	P17900	Ganglioside GM2 activator	GM2A
	0.46	-0.58		0.094	0.96	+	0.05	1.54	Q6UN15	Pre-mRNA 3-end-processing factor FIP1	FIP1L1
	0.57	0.27		0.03	-0.81	+	0.027	-1.08	Q9Y2Y0	ADP-ribosylation factor-like protein 2-binding protein	ARL2BP
	0.53	0.32		0.021	-0.94	+	0.017	-1.26	Q8WUD4	Coiled-coil domain-containing protein 12	CCDC12
	0.48	-0.57		0.069	1.11	+	0.042	1.68	Q14566	DNA replication licensing factor MCM6	MCM6
	0.23	-0.95		0.17	0.79	+	0.032	1.73	Q9Y6H1;Q5T1J5	Coiled-coil-helix-coiled-coil-helix domain-containing protein 2;Putative coiled-coil-helix-coiled-coil-helix domain-containing protein CHCHD2P9, mitochondrial	CHCHD2;CHCHD2P9
	0.43	-0.56		0.081	0.91	+	0.039	1.48	P98175	RNA-binding protein 10	RBM10
	0.52	0.56		0.18	0.86		0.73	0.3	P63151;Q66LE6;Q00005;Q9Y2T4	Serine/threonine-protein phosphatase 2A 55 kDa regulatory subunit B alpha isoform;Serine/threonine-protein phosphatase 2A 55 kDa regulatory subunit B delta isoform;Serine/threonine-protein phosphatase 2A 55 kDa regulatory subunit B beta isoform;Serine/threonine-protein phosphatase 2A 55 kDa regulatory subunit B gamma isoform	PPP2R2A;PPP2R2D;PPP2R2B;PPP2R2C
	0.51	0.56		0.059	1.22		0.44	0.66	Q9UN86	Ras GTPase-activating protein-binding protein 2	G3BP2
	0.46	0.48		0.31	-0.46		0.14	-0.94	P09525	Annexin A4	ANXA4
	0.52	0.38		0.09	0.73		0.54	0.35	Q9H9B4	Sideroflexin-1	SFXN1
	0.099	0.66		0.13	0.44		0.59	-0.21	P05121	Plasminogen activator inhibitor 1	SERPINE1
	0.038	-0.65		0.0023	-0.81		0.59	-0.17	CON__ENSEMBL:ENSBTAP00000016046;P23142	Fibulin-1	FBLN1
	0.73	-0.27		0.53	-0.34		0.93	-0.08	CON__ENSEMBL:ENSBTAP00000037665
	0.84	0.37		0.14	1.82		0.38	1.45	P43487;Q9C010	Ran-specific GTPase-activating protein;cAMP-dependent protein kinase inhibitor beta	RANBP1;PKIB
	0.91	-0.16		0.15	1.32		0.25	1.48	P47813;O14602	Eukaryotic translation initiation factor 1A, X-chromosomal;Eukaryotic translation initiation factor 1A, Y-chromosomal	EIF1AX;EIF1AY
	0.54	-1		0.66	0.52		0.34	1.52	P39019	40S ribosomal protein S19	RPS19
	0.41	0.83		0.11	1.19		0.73	0.36	Q99471	Prefoldin subunit 5	PFDN5
	0.27	0.98		0.093	1.12		0.87	0.15	O75947	ATP synthase subunit d, mitochondrial	ATP5PD
	0.93	-0.09		0.24	0.78		0.34	0.87	Q15424	Scaffold attachment factor B1	SAFB
	0.73	-0.39		0.38	-0.68		0.79	-0.29	P62306	Small nuclear ribonucleoprotein F	SNRPF
	0.34	0.85		0.095	1.09		0.79	0.24	P84103	Serine/arginine-rich splicing factor 3	SRSF3
	0.37	0.95		0.077	1.39		0.68	0.44	P62269	40S ribosomal protein S18	RPS18
	0.43	-1.37		0.72	-0.45		0.59	0.92	P05141	ADP/ATP translocase 2	SLC25A5
	0.77	-0.44		0.36	0.94		0.32	1.38	P30626	Sorcin	SRI
	0.35	1.01		0.39	0.66		0.74	-0.35	O00487	26S proteasome non-ATPase regulatory subunit 14	PSMD14
	0.47	0.99		0.39	0.86		0.93	-0.13	Q8NI22	Multiple coagulation factor deficiency protein 2	MCFD2
	0.43	-1.24		0.13	-1.76		0.74	-0.52	P61769	Beta-2-microglobulin	B2M
	0.67	0.57		0.28	1.03		0.73	0.46	P04792	Heat shock protein beta-1	HSPB1
	0.77	0.45		0.16	1.52		0.46	1.07	Q15370	Elongin-B	ELOB
	0.79	-0.65		0.4	1.41		0.37	2.06	O75116	Rho-associated protein kinase 2	ROCK2
	0.69	0.35		0.16	0.87		0.53	0.53	P11233	Ras-related protein Ral-A	RALA
	0.15	1.66		0.059	1.64		0.99	-0.02	P11177	Pyruvate dehydrogenase E1 component subunit beta, mitochondrial	PDHB
	0.92	0.11		0.055	1.47		0.18	1.36	P61758	Prefoldin subunit 3	VBP1
	0.98	-0.02		0.21	0.68		0.34	0.71	O60884	DnaJ homolog subfamily A member 2	DNAJA2
	0.34	0.89		0.1	1.12		0.81	0.23	P48735	Isocitrate dehydrogenase [NADP], mitochondrial	IDH2
	0.46	0.6		0.23	0.71		0.9	0.1	Q9UBR2	Cathepsin Z	CTSZ
	0.7	0.39		0.074	1.31		0.34	0.93	Q9Y6G9	Cytoplasmic dynein 1 light intermediate chain 1	DYNC1LI1
	0.25	1.25		0.052	1.62		0.73	0.37	O75821	Eukaryotic translation initiation factor 3 subunit G	EIF3G
	0.87	-0.24		0.29	0.98		0.33	1.22	P50995	Annexin A11	ANXA11
	0.3	1.08		0.062	1.48		0.71	0.4	Q02809	Procollagen-lysine,2-oxoglutarate 5-dioxygenase 1	PLOD1
	0.25	-3.28		0.45	-1.56		0.55	1.72	P01308;F8WCM5	Insulin;Insulin, isoform 2	INS;INS-IGF2
	0.92	0.15		0.091	1.6		0.26	1.45	Q9NYL9;P28289	Tropomodulin-3;Tropomodulin-1	TMOD3;TMOD1
	0.76	0.39		0.31	0.89		0.68	0.51	P83916	Chromobox protein homolog 1	CBX1
	0.35	0.74		0.14	0.86		0.87	0.13	Q9H098	Protein FAM107B	FAM107B
	0.31	0.79		0.094	0.98		0.81	0.19	O15355	Protein phosphatase 1G	PPM1G
	0.58	1.25		0.82	0.37		0.7	-0.89	Q9P1F3	Costars family protein ABRACL	ABRACL
	0.61	0.71		0.14	1.51		0.57	0.8	P46776	60S ribosomal protein L27a	RPL27A
	0.39	0.66		0.08	1		0.66	0.35	P05106;H3BM21	Integrin beta-3;Integrin beta (Fragment)	ITGB3;
	0.3	1.23		0.2	1.12		0.93	-0.11	P51571	Translocon-associated protein subunit delta	SSR4
	0.57	0.6		0.23	0.92		0.76	0.33	Q16531	DNA damage-binding protein 1	DDB1
	0.39	0.83		0.1	1.17		0.73	0.34	Q8WXF1	Paraspeckle component 1	PSPC1
	0.38	0.73		0.19	0.8		0.94	0.07	Q13492;O60641	Phosphatidylinositol-binding clathrin assembly protein;Clathrin coat assembly protein AP180	PICALM;SNAP91
	0.45	0.7		0.16	0.94		0.8	0.24	Q96TA1	Niban-like protein 1	FAM129B
	0.83	0.38		0.96	0.07		0.85	-0.31	P09496	Clathrin light chain A	CLTA
	0.54	0.75		0.1	1.49		0.54	0.74	P51572	B-cell receptor-associated protein 31	BCAP31
	0.86	-0.19		0.23	0.81		0.29	1	Q13242	Serine/arginine-rich splicing factor 9	SRSF9
	0.91	-0.14		0.23	0.93		0.31	1.07	P09622	Dihydrolipoyl dehydrogenase, mitochondrial	DLD
	0.23	1.07		0.061	1.28		0.82	0.21	P10619	Lysosomal protective protein	CTSA
	0.91	0.18		0.33	0.99		0.56	0.81	O00148	ATP-dependent RNA helicase DDX39A	DDX39A
	0.98	0.03		0.16	0.84		0.31	0.81	Q9P0V9	Septin-10	SEPTIN10
	0.36	1.08		0.28	0.91		0.89	-0.17	P61247	40S ribosomal protein S3a	RPS3A
	0.38	0.72		0.063	1.15		0.6	0.43	P49585;Q9Y5K3	Choline-phosphate cytidylyltransferase A;Choline-phosphate cytidylyltransferase B	PCYT1A;PCYT1B
	0.38	1.22		0.16	1.44		0.87	0.22	P14678;P63162	Small nuclear ribonucleoprotein-associated proteins B and B;Small nuclear ribonucleoprotein-associated protein N	SNRPB;SNRPN
	0.89	0.25		0.21	1.47		0.45	1.21	P20340;Q9NRW1;Q14964	Ras-related protein Rab-6A;Ras-related protein Rab-6B;Ras-related protein Rab-39A	RAB6A;RAB6B;RAB39A
	0.9	0.14		0.55	0.43		0.78	0.29	P30086	Phosphatidylethanolamine-binding protein 1	PEBP1
	0.79	0.43		0.065	2.12		0.27	1.69	Q14847	LIM and SH3 domain protein 1	LASP1
	0.74	0.32		0.41	0.56		0.81	0.23	P42785	Lysosomal Pro-X carboxypeptidase	PRCP
	0.21	1.34		0.066	1.48		0.9	0.13	P53985	Monocarboxylate transporter 1	SLC16A1
	0.61	-0.45		0.31	0.65		0.21	1.1	P02794	Ferritin heavy chain	FTH1
	0.51	1.74		0.92	-0.2		0.46	-1.94	P06703	Protein S100-A6	S100A6
	0.43	0.83		0.22	0.93		0.93	0.09	P46777	60S ribosomal protein L5	RPL5
	0.48	0.74		0.12	1.21		0.66	0.47	P17858	ATP-dependent 6-phosphofructokinase, liver type	PFKL
	0.64	-0.42		0.073	1.18		0.068	1.61	Q9BRK5	45 kDa calcium-binding protein	SDF4
	0.4	0.76		0.071	1.23		0.61	0.47	Q12904	Aminoacyl tRNA synthase complex-interacting multifunctional protein 1	AIMP1
	0.77	0.32		0.16	1.07		0.46	0.75	Q92922	SWI/SNF complex subunit SMARCC1	SMARCC1
	0.24	1.26		0.079	1.44		0.87	0.18	O95433	Activator of 90 kDa heat shock protein ATPase homolog 1	AHSA1
	0.18	1.56		0.057	1.69		0.91	0.13	P53041	Serine/threonine-protein phosphatase 5	PPP5C
	0.87	0.19		0.3	0.73		0.58	0.54	P31942	Heterogeneous nuclear ribonucleoprotein H3	HNRNPH3
	0.29	1.07		0.058	1.47		0.71	0.39	P62841	40S ribosomal protein S15	RPS15
	0.44	1.15		0.23	1.32		0.91	0.17	P83731	60S ribosomal protein L24	RPL24
	0.9	0.11		0.096	0.88		0.28	0.77	Q9BXP5	Serrate RNA effector molecule homolog	SRRT
	0.95	0.05		0.49	0.35		0.68	0.3	Q9UHX1	Poly(U)-binding-splicing factor PUF60	PUF60
	0.52	-1.32		0.44	-1.13		0.93	0.18	P02753	Retinol-binding protein 4	RBP4
	0.2	1.47		0.078	1.51		0.97	0.04	P50402	Emerin	EMD
	0.85	0.23		0.056	1.58		0.21	1.35	Q70UQ0	Inhibitor of nuclear factor kappa-B kinase-interacting protein	IKBIP
	0.99	0.02		0.15	1.44		0.3	1.41	Q9HAV7	GrpE protein homolog 1, mitochondrial	GRPEL1
	0.71	-0.43		0.15	1.18		0.15	1.61	O43684	Mitotic checkpoint protein BUB3	BUB3
	0.48	1.23		0.077	2.31		0.54	1.08	P60903	Protein S100-A10	S100A10
	0.51	0.6		0.095	1.13		0.56	0.53	P61916	NPC intracellular cholesterol transporter 2	NPC2
	0.3	1.22		0.13	1.35		0.92	0.13	P54920;Q9H115	Alpha-soluble NSF attachment protein;Beta-soluble NSF attachment protein	NAPA;NAPB
	0.71	0.38		0.77	0.21		0.87	-0.16	Q07666	KH domain-containing, RNA-binding, signal transduction-associated protein 1	KHDRBS1
	0.34	0.96		0.11	1.2		0.81	0.24	O43143	Pre-mRNA-splicing factor ATP-dependent RNA helicase DHX15	DHX15
	0.97	-0.03		0.3	0.59		0.42	0.62	P16070	CD44 antigen	CD44
	0.62	-0.85		0.8	0.31		0.49	1.16	P62899	60S ribosomal protein L31	RPL31
	0.62	0.55		0.53	0.5		0.97	-0.05	Q9P0L0	Vesicle-associated membrane protein-associated protein A	VAPA
	0.62	-0.57		0.24	0.97		0.17	1.54	P40925	Malate dehydrogenase, cytoplasmic	MDH1
	0.58	0.68		0.5	0.61		0.95	-0.07	Q99729	Heterogeneous nuclear ribonucleoprotein A/B	HNRNPAB
	0.36	0.91		0.18	0.97		0.95	0.06	P40429;Q6NVV1	60S ribosomal protein L13a;Putative 60S ribosomal protein L13a protein RPL13AP3	RPL13A;RPL13AP3
	0.34	1.1		0.079	1.52		0.72	0.42	P51665	26S proteasome non-ATPase regulatory subunit 7	PSMD7
	0.92	0.09		0.23	0.78		0.44	0.68	Q68EM7	Rho GTPase-activating protein 17	ARHGAP17
	0.44	0.82		0.074	1.41		0.58	0.59	Q96D15	Reticulocalbin-3	RCN3
	0.9	0.23		0.19	1.47		0.41	1.24	Q9UK76	Jupiter microtubule associated homolog 1	JPT1
	0.91	-0.16		0.086	1.58		0.16	1.75	O00244	Copper transport protein ATOX1	ATOX1
	0.56	0.51		0.067	1.22		0.42	0.71	P15121;C9JRZ8	Aldo-keto reductase family 1 member B1;Aldo-keto reductase family 1 member B15	AKR1B1;AKR1B15
	0.28	0.79		0.057	1.08		0.71	0.29	A0AVT1	Ubiquitin-like modifier-activating enzyme 6	UBA6
	0.65	0.51		0.51	0.52		0.99	0.01	P04899;P11488;P19087;A8MTJ3;P09471;P38405	Guanine nucleotide-binding protein G(i) subunit alpha-2;Guanine nucleotide-binding protein G(t) subunit alpha-1;Guanine nucleotide-binding protein G(t) subunit alpha-2;Guanine nucleotide-binding protein G(t) subunit alpha-3;Guanine nucleotide-binding protein G(o) subunit alpha;Guanine nucleotide-binding protein G(olf) subunit alpha	GNAI2;GNAT1;GNAT2;GNAT3;GNAO1;GNAL
	0.98	-0.02		0.83	0.11		0.85	0.13	Q14019	Coactosin-like protein	COTL1
	0.26	1		0.13	1		1	0	O00161	Synaptosomal-associated protein 23	SNAP23
	0.37	1.16		0.14	1.41		0.85	0.25	P02786	Transferrin receptor protein 1	TFRC
	0.53	0.99		0.3	1.18		0.91	0.19	P13073	Cytochrome c oxidase subunit 4 isoform 1, mitochondrial	COX4I1
	0.15	1.7		0.085	1.54		0.9	-0.16	P22087	rRNA 2-O-methyltransferase fibrillarin	FBL
	0.57	0.96		0.087	2.16		0.47	1.2	P62854;Q5JNZ5	40S ribosomal protein S26;Putative 40S ribosomal protein S26-like 1	RPS26;RPS26P11
	0.55	0.48		0.32	0.57		0.91	0.1	Q9Y265	RuvB-like 1	RUVBL1
	0.96	0.05		0.46	-0.53		0.56	-0.59	Q92542	Nicastrin	NCSTN
	0.69	0.32		0.12	0.92		0.45	0.6	P47756	F-actin-capping protein subunit beta	CAPZB
	0.67	0.44		0.055	1.49		0.3	1.05	P21283	V-type proton ATPase subunit C 1	ATP6V1C1
	0.51	0.58		0.071	1.2		0.48	0.62	P60891;P21108	Ribose-phosphate pyrophosphokinase 1;Ribose-phosphate pyrophosphokinase 3	PRPS1;PRPS1L1
	0.18	0.85		0.11	0.74		0.86	-0.11	P49720	Proteasome subunit beta type-3	PSMB3
	0.91	0.16		0.096	1.47		0.27	1.31	P09874	Poly [ADP-ribose] polymerase 1	PARP1
	0.42	0.74		0.05	1.36		0.49	0.62	Q15459	Splicing factor 3A subunit 1	SF3A1
	0.28	1.17		0.063	1.54		0.74	0.37	O75347	Tubulin-specific chaperone A	TBCA
	0.47	-0.6		0.95	-0.04		0.49	0.57	P56385	ATP synthase subunit e, mitochondrial	ATP5ME
	0.58	-0.46		0.26	-0.69		0.79	-0.23	P47914	60S ribosomal protein L29	RPL29
	0.22	0.71		0.033	0.97		0.66	0.26	P62195	26S proteasome regulatory subunit 8	PSMC5
	0.76	0.36		0.18	1.11		0.5	0.74	O15372	Eukaryotic translation initiation factor 3 subunit H	EIF3H
	0.79	0.29		0.099	1.2		0.34	0.91	O43747	AP-1 complex subunit gamma-1	AP1G1
	0.35	0.99		0.21	0.96		0.98	-0.03	P61088;Q5JXB2	Ubiquitin-conjugating enzyme E2 N;Putative ubiquitin-conjugating enzyme E2 N-like	UBE2N;UBE2NL
	0.85	0.17		0.11	0.93		0.33	0.76	P49770	Translation initiation factor eIF-2B subunit beta	EIF2B2
	0.93	-0.14		0.29	1.11		0.37	1.25	P61313	60S ribosomal protein L15	RPL15
	0.54	-0.5		0.63	-0.29		0.81	0.21	P56556	NADH dehydrogenase [ubiquinone] 1 alpha subcomplex subunit 6	NDUFA6
	0.71	0.24		0.052	0.95		0.28	0.71	Q9Y5J9	Mitochondrial import inner membrane translocase subunit Tim8 B	TIMM8B
	0.27	0.5		0.021	0.85		0.45	0.35	O75534	Cold shock domain-containing protein E1	CSDE1
	0.74	-0.36		0.37	0.69		0.31	1.06	P11279	Lysosome-associated membrane glycoprotein 1	LAMP1
	0.46	1		0.36	0.9		0.95	-0.09	Q13610	Periodic tryptophan protein 1 homolog	PWP1
	0.72	0.27		0.39	0.46		0.81	0.19	Q15637	Splicing factor 1	SF1
	0.73	0.25		0.33	0.5		0.73	0.25	Q9UL25	Ras-related protein Rab-21	RAB21
	0.36	1.27		0.25	1.15		0.94	-0.11	P54709	Sodium/potassium-transporting ATPase subunit beta-3	ATP1B3
	0.44	0.89		0.12	1.33		0.72	0.43	Q9H444	Charged multivesicular body protein 4b	CHMP4B
	0.4	0.76		0.13	1.02		0.78	0.26	P23921	Ribonucleoside-diphosphate reductase large subunit	RRM1
	0.38	0.78		0.067	1.22		0.62	0.44	P52292	Importin subunit alpha-1	KPNA2
	0.95	0.05		0.55	0.32		0.72	0.27	Q08257	Quinone oxidoreductase	CRYZ
	0.98	0.03		0.53	0.54		0.68	0.5	Q15369	Elongin-C	ELOC
	0.48	-0.58		0.12	0.94		0.065	1.51	Q99615	DnaJ homolog subfamily C member 7	DNAJC7
	0.76	0.34		0.13	1.16		0.43	0.82	Q9BT78	COP9 signalosome complex subunit 4	COPS4
	0.64	0.58		0.07	1.64		0.37	1.06	P09234	U1 small nuclear ribonucleoprotein C	SNRPC
	0.91	-0.11		0.65	0.28		0.66	0.4	P13995	Bifunctional methylenetetrahydrofolate dehydrogenase/cyclohydrolase, mitochondrial	MTHFD2
	0.3	-0.82		0.75	0.19		0.2	1.01	Q9BRJ6	Uncharacterized protein C7orf50	C7orf50
	0.25	1.59		0.21	1.27		0.82	-0.32	O60925	Prefoldin subunit 1	PFDN1
	0.67	0.28		0.14	0.7		0.51	0.42	Q12849	G-rich sequence factor 1	GRSF1
	0.87	0.24		0.062	1.77		0.22	1.54	O14737	Programmed cell death protein 5	PDCD5
	0.79	0.37		0.32	0.94		0.67	0.57	P20073	Annexin A7	ANXA7
	0.88	0.15		0.18	0.9		0.41	0.75	P62910	60S ribosomal protein L32	RPL32
	0.59	-1.7		0.36	2.1		0.23	3.8	P68032;P63267;P62736;P68133	Actin, alpha cardiac muscle 1;Actin, gamma-enteric smooth muscle;Actin, aortic smooth muscle;Actin, alpha skeletal muscle	ACTC1;ACTG2;ACTA2;ACTA1
	0.84	0.12		0.57	-0.23		0.52	-0.35	Q9P016	Thymocyte nuclear protein 1	THYN1
	0.16	0.72		0.24	0.43		0.57	-0.29	Q6WCQ1	Myosin phosphatase Rho-interacting protein	MPRIP
	0.15	1.58		0.18	1.09		0.66	-0.5	P46379	Large proline-rich protein BAG6	BAG6
	0.66	0.4		0.22	0.8		0.66	0.4	Q99436	Proteasome subunit beta type-7	PSMB7
	0.13	0.49		0.0013	0.93		0.17	0.44	Q9NVA2	Septin-11	SEPTIN11
	0.31	1.34		0.94	0.08		0.34	-1.27	P61026	Ras-related protein Rab-10	RAB10
	0.62	-0.77		0.087	1.98		0.08	2.76	P62633	Cellular nucleic acid-binding protein	CNBP
	0.86	0.24		0.15	1.28		0.39	1.04	Q16891	MICOS complex subunit MIC60	IMMT
	0.86	-0.2		0.086	1.24		0.14	1.44	Q9BYT8	Neurolysin, mitochondrial	NLN
	0.56	0.91		0.98	0.03		0.58	-0.88	Q9UHV9	Prefoldin subunit 2	PFDN2
	0.45	0.74		0.098	1.19		0.65	0.45	P49006	MARCKS-related protein	MARCKSL1
	0.48	0.51		0.096	0.88		0.6	0.38	Q9NVI7;Q5T2N8	ATPase family AAA domain-containing protein 3A;ATPase family AAA domain-containing protein 3C	ATAD3A;ATAD3C
	0.023	0.84		0.0041	0.86		0.95	0.02	P39023	60S ribosomal protein L3	RPL3
	0.97	0.05		0.2	1.15		0.37	1.1	P49755	Transmembrane emp24 domain-containing protein 10	TMED10
	0.74	0.18		0.067	0.7		0.3	0.52	P53990	IST1 homolog	IST1
	0.66	0.5		0.27	0.91		0.72	0.41	Q92896	Golgi apparatus protein 1	GLG1
	0.54	0.73		0.16	1.24		0.68	0.51	Q969H8	Myeloid-derived growth factor	MYDGF
	0.25	0.4		0.0032	0.89		0.16	0.49	Q9NTK5	Obg-like ATPase 1	OLA1
	0.34	0.46		0.16	0.49		0.95	0.03	Q9UKY7	Protein CDV3 homolog	CDV3
	0.98	-0.04		0.35	0.83		0.47	0.87	O14561	Acyl carrier protein, mitochondrial	NDUFAB1
	0.97	0.03		0.52	0.4		0.68	0.36	Q5BKZ1	DBIRD complex subunit ZNF326	ZNF326
	0.88	-0.13		0.8	-0.14		0.99	-0.01	Q9Y2W2	WW domain-binding protein 11	WBP11
	0.84	-0.19		0.97	-0.02		0.85	0.16	O60832	H/ACA ribonucleoprotein complex subunit DKC1	DKC1
	0.53	0.94		0.23	1.27		0.82	0.34	P10606	Cytochrome c oxidase subunit 5B, mitochondrial	COX5B
	0.38	0.95		0.11	1.29		0.75	0.34	P46977	Dolichyl-diphosphooligosaccharide--protein glycosyltransferase subunit STT3A	STT3A
	0.43	-0.64		0.97	-0.02		0.44	0.62	P49736	DNA replication licensing factor MCM2	MCM2
	0.53	0.58		0.091	1.16		0.53	0.58	Q9Y2X3	Nucleolar protein 58	NOP58
	0.9	0.13		0.27	0.76		0.5	0.63	P29590	Protein PML	PML
	0.29	0.52		0.041	0.78		0.61	0.25	P46939	Utrophin	UTRN
	0.65	0.25		0.5	0.26		0.99	0.01	Q16777;Q6FI13	Histone H2A type 2-C;Histone H2A type 2-A	HIST2H2AC;HIST2H2AA4
	1	0		0.17	1.25		0.32	1.25	O00264	Membrane-associated progesterone receptor component 1	PGRMC1
	0.81	-0.35		0.17	1.35		0.21	1.7	Q9HD45	Transmembrane 9 superfamily member 3	TM9SF3
	0.57	-0.61		0.51	0.52		0.3	1.13	P49589	Cysteine--tRNA ligase, cytoplasmic	CARS
	0.94	-0.09		0.11	1.43		0.2	1.52	O43169	Cytochrome b5 type B	CYB5B
	0.92	-0.12		0.86	-0.14		0.99	-0.02	Q9BQG0	Myb-binding protein 1A	MYBBP1A
	0.38	1.14		0.054	1.9		0.55	0.77	O43396	Thioredoxin-like protein 1	TXNL1
	0.63	-0.32		0.48	0.33		0.31	0.65	Q14683	Structural maintenance of chromosomes protein 1A	SMC1A
	0.67	-0.34		0.15	0.8		0.14	1.14	Q86T13	C-type lectin domain family 14 member A	CLEC14A
	0.044	0.51		0.0044	0.6		0.71	0.1	P05388;Q8NHW5	60S acidic ribosomal protein P0;60S acidic ribosomal protein P0-like	RPLP0;RPLP0P6
	0.79	-0.27		0.18	0.93		0.2	1.2	P21912	Succinate dehydrogenase [ubiquinone] iron-sulfur subunit, mitochondrial	SDHB
	0.16	0.48		0.037	0.55		0.85	0.07	P26368	Splicing factor U2AF 65 kDa subunit	U2AF2
	0.91	0.12		0.47	0.49		0.7	0.37	P62877	E3 ubiquitin-protein ligase RBX1	RBX1
	0.87	0.17		0.12	1.06		0.33	0.88	Q96C90	Protein phosphatase 1 regulatory subunit 14B	PPP1R14B
	0.53	0.47		0.069	1.01		0.46	0.54	P00492	Hypoxanthine-guanine phosphoribosyltransferase	HPRT1
	0.87	-0.16		0.3	0.68		0.34	0.84	P03956	Interstitial collagenase	MMP1
	0.41	-0.78		0.15	1		0.061	1.79	P55809	Succinyl-CoA:3-ketoacid coenzyme A transferase 1, mitochondrial	OXCT1
	0.36	-0.76		0.15	0.88		0.05	1.64	P61077;P62837;Q9Y2X8;P51668	Ubiquitin-conjugating enzyme E2 D3;Ubiquitin-conjugating enzyme E2 D2;Ubiquitin-conjugating enzyme E2 D4;Ubiquitin-conjugating enzyme E2 D1	UBE2D3;UBE2D2;UBE2D4;UBE2D1
	0.78	0.39		0.19	1.26		0.5	0.88	P30049	ATP synthase subunit delta, mitochondrial	ATP5F1D
	0.7	-0.42		0.65	0.35		0.47	0.76	P48556	26S proteasome non-ATPase regulatory subunit 8	PSMD8
	0.98	-0.02		0.11	1.07		0.23	1.1	P50579	Methionine aminopeptidase 2	METAP2
	0.53	0.46		0.11	0.86		0.59	0.4	Q6PJT7	Zinc finger CCCH domain-containing protein 14	ZC3H14
	0.88	-0.14		0.074	1.1		0.14	1.24	Q96AT9;Q2QD12	Ribulose-phosphate 3-epimerase;Ribulose-phosphate 3-epimerase-like protein 1	RPE;RPEL1
	0.99	0.01		0.065	1.44		0.16	1.43	Q9H773	dCTP pyrophosphatase 1	DCTPP1
	0.42	-0.53		0.066	-0.89		0.58	-0.36	P08397	Porphobilinogen deaminase	HMBS
	0.62	0.21		0.022	0.75		0.19	0.54	P43034	Platelet-activating factor acetylhydrolase IB subunit alpha	PAFAH1B1
	0.87	-0.12		0.57	0.26		0.54	0.38	Q9Y316	Protein MEMO1	MEMO1
	0.61	0.72		0.39	0.89		0.91	0.16	O14907	Tax1-binding protein 3	TAX1BP3
	0.93	-0.06		0.41	0.34		0.49	0.4	O95817	BAG family molecular chaperone regulator 3	BAG3
	0.49	0.43		0.046	0.94		0.4	0.52	O75694	Nuclear pore complex protein Nup155	NUP155
	0.11	0.43		0.023	0.47		0.85	0.05	P12268	Inosine-5-monophosphate dehydrogenase 2	IMPDH2
	0.4	0.35		0.47	0.21		0.74	-0.14	P25398	40S ribosomal protein S12	RPS12
	0.93	-0.06		0.87	0.08		0.84	0.14	Q9Y263	Phospholipase A-2-activating protein	PLAA
	0.44	0.3		0.044	0.59		0.45	0.29	P39687;O43423;O95626	Acidic leucine-rich nuclear phosphoprotein 32 family member A;Acidic leucine-rich nuclear phosphoprotein 32 family member C;Acidic leucine-rich nuclear phosphoprotein 32 family member D	ANP32A;ANP32C;ANP32D
	0.56	0.17		0.00062	0.92		0.01	0.76	P54819	Adenylate kinase 2, mitochondrial	AK2
	0.28	0.39		0.016	0.71		0.38	0.32	P98179	RNA-binding protein 3	RBM3
	0.24	-0.48		0.036	-0.67		0.65	-0.19	Q99700	Ataxin-2	ATXN2
	0.73	-0.55		0.81	0.27		0.59	0.82	Q9BVC6	Transmembrane protein 109	TMEM109
	0.83	0.27		0.49	0.56		0.81	0.29	Q9Y3C6	Peptidyl-prolyl cis-trans isomerase-like 1	PPIL1
	0.9	-0.12		0.39	0.49		0.44	0.61	O43660	Pleiotropic regulator 1	PLRG1
	0.46	0.27		0.0041	0.9		0.09	0.62	P12955	Xaa-Pro dipeptidase	PEPD
	0.16	0.38		0.00049	0.9		0.055	0.52	P28066	Proteasome subunit alpha type-5	PSMA5
	0.039	0.74		0.0028	0.91		0.62	0.17	P35998	26S proteasome regulatory subunit 7	PSMC2
	0.0053	0.74		0.00018	0.88		0.55	0.14	Q02952	A-kinase anchor protein 12	AKAP12
	0.68	0.42		0.058	1.42		0.31	1	O14974	Protein phosphatase 1 regulatory subunit 12A	PPP1R12A
	0.19	0.44		0.034	0.55		0.74	0.11	P08133	Annexin A6	ANXA6
	0.73	0.28		0.23	0.68		0.6	0.4	Q96A26	Protein FAM162A	FAM162A
	0.97	0.03		0.24	0.79		0.41	0.75	Q9BY77	Polymerase delta-interacting protein 3	POLDIP3
	0.54	0.25		0.015	0.78		0.18	0.54	P13473	Lysosome-associated membrane glycoprotein 2	LAMP2
	0.31	0.48		0.03	0.8		0.49	0.33	P50453	Serpin B9	SERPINB9
	0.67	0.33		0.24	0.65		0.68	0.32	Q96C86	m7GpppX diphosphatase	DCPS
	0.72	-0.29		0.15	0.85		0.15	1.14	Q99757	Thioredoxin, mitochondrial	TXN2
	0.3	0.43		0.026	0.73		0.46	0.3	P08648	Integrin alpha-5	ITGA5
	0.16	0.46		0.0093	0.7		0.46	0.24	P52597	Heterogeneous nuclear ribonucleoprotein F	HNRNPF
	0.99	0.01		0.057	1.26		0.15	1.25	P23368	NAD-dependent malic enzyme, mitochondrial	ME2
	0.69	0.15		0.39	0.22		0.84	0.07	P55036;A2A3N6	26S proteasome non-ATPase regulatory subunit 4;Putative PIP5K1A and PSMD4-like protein	PSMD4;PIPSL
	0.46	0.23		0.003	0.79		0.066	0.56	Q13263	Transcription intermediary factor 1-beta	TRIM28
	0.01	0.69		0.00023	0.91		0.37	0.22	Q15019	Septin-2	SEPTIN2
	0.48	0.64		0.054	1.33		0.45	0.69	Q8N0X7	Spartin	SPART
	0.81	-0.32		0.45	0.67		0.41	0.99	O43670	BUB3-interacting and GLEBS motif-containing protein ZNF207	ZNF207
	0.27	0.99		0.11	1.07		0.93	0.09	O96008;K7EJ57;K7EKG4	Mitochondrial import receptor subunit TOM40 homolog;Mitochondrial import receptor subunit TOM40 homolog (Fragment);Mitochondrial import receptor subunit TOM40 homolog (Fragment)	TOMM40;TOMM40;TOMM40
	0.42	0.48		0.39	0.36		0.85	-0.12	P37840;Q16143	Alpha-synuclein;Beta-synuclein	SNCA;SNCB
	0.87	0.17		0.079	1.22		0.27	1.04	Q13405	39S ribosomal protein L49, mitochondrial	MRPL49
	0.88	0.17		0.094	1.27		0.28	1.1	O15143	Actin-related protein 2/3 complex subunit 1B	ARPC1B
	0.85	-0.08		0.39	0.23		0.4	0.31	P51148	Ras-related protein Rab-5C	RAB5C
	0.046	0.75		0.007	0.83		0.83	0.08	P60866	40S ribosomal protein S20	RPS20
	0.49	0.51		0.23	0.65		0.85	0.14	Q71DI3	Histone H3.2	HIST2H3D
	0.8	-0.16		0.57	-0.24		0.89	-0.08	Q9UI09	NADH dehydrogenase [ubiquinone] 1 alpha subcomplex subunit 12	NDUFA12
	0.11	0.58		0.013	0.74		0.68	0.15	Q9Y266	Nuclear migration protein nudC	NUDC
	0.13	1.65		0.07	1.47		0.86	-0.18	P08195	4F2 cell-surface antigen heavy chain	SLC3A2
	0.22	0.49		0.062	0.58		0.85	0.08	P15311	Ezrin	EZR
	0.35	0.31		0.21	0.3		0.99	-0.01	P50990	T-complex protein 1 subunit theta	CCT8
	0.96	0.04		0.054	1.2		0.16	1.16	Q13011	Delta(3,5)-Delta(2,4)-dienoyl-CoA isomerase, mitochondrial	ECH1
	0.64	0.52		0.42	0.64		0.92	0.11	Q9NUV9	GTPase IMAP family member 4	GIMAP4
	0.11	0.56		0.016	0.67		0.74	0.11	P35221;REV__Q9P2T0;Q9UI47	Catenin alpha-1;Catenin alpha-3	CTNNA1;CTNNA3
	0.44	0.26		0.0092	0.71		0.17	0.46	P37802;Q9UI15	Transgelin-2;Transgelin-3	TAGLN2;TAGLN3
	0.53	-0.43		0.51	0.33		0.27	0.75	Q14376	UDP-glucose 4-epimerase	GALE
	0.92	-0.09		0.13	-0.9		0.31	-0.81	Q96L92	Sorting nexin-27	SNX27
	0.69	0.29		0.45	0.4		0.88	0.11	Q9Y4K0	Lysyl oxidase homolog 2	LOXL2
	0.53	0.24		0.038	0.62		0.33	0.37	O14579	Coatomer subunit epsilon	COPE
	0.96	-0.07		0.067	1.65		0.15	1.72	O75937	DnaJ homolog subfamily C member 8	DNAJC8
	0.48	0.52		0.054	1.1		0.44	0.57	P14209	CD99 antigen	CD99
	0.85	-0.16		0.13	-0.84		0.36	-0.68	P49750	YLP motif-containing protein 1	YLPM1
	0.19	1.36		0.16	1.06		0.77	-0.3	P62857	40S ribosomal protein S28	RPS28
	0.59	0.44		0.078	1.08		0.43	0.64	Q4VC31	Coiled-coil domain-containing protein 58	CCDC58
	0.51	-0.53		0.65	-0.26		0.74	0.27	Q7L014	Probable ATP-dependent RNA helicase DDX46	DDX46
	0.95	-0.11		0.3	1.06		0.4	1.17	Q9NR56;Q9NUK0	Muscleblind-like protein 1;Muscleblind-like protein 3	MBNL1;MBNL3
	0.28	1.61		0.2	1.41		0.9	-0.2	Q9UKM9	RNA-binding protein Raly	RALY
	0.93	-0.1		0.83	0.17		0.81	0.27	P23434	Glycine cleavage system H protein, mitochondrial	GCSH
	0.15	0.4		0.028	0.47		0.8	0.07	Q12906	Interleukin enhancer-binding factor 3	ILF3
	0.15	0.73		0.023	0.92		0.72	0.19	Q92598	Heat shock protein 105 kDa	HSPH1
	0.29	0.36		0.043	0.54		0.61	0.18	P05198	Eukaryotic translation initiation factor 2 subunit 1	EIF2S1
	0.17	0.57		0.0067	0.93		0.37	0.37	P25787	Proteasome subunit alpha type-2	PSMA2
	0.048	0.76		0.0062	0.87		0.78	0.11	P46060	Ran GTPase-activating protein 1	RANGAP1
	0.38	0.27		0.013	0.62		0.26	0.35	Q13561	Dynactin subunit 2	DCTN2
	0.044	0.6		0.00097	0.89		0.31	0.29	Q14315	Filamin-C	FLNC
	0.71	0.4		0.83	0.17		0.83	-0.23	Q8IV08	Phospholipase D3	PLD3
	0.79	-0.17		0.67	0.18		0.55	0.34	Q92538	Golgi-specific brefeldin A-resistance guanine nucleotide exchange factor 1	GBF1
	0.41	0.22		0.11	0.32		0.73	0.09	P16284	Platelet endothelial cell adhesion molecule	PECAM1
	0.14	0.36		0.0046	0.59		0.34	0.23	P35268	60S ribosomal protein L22	RPL22
	0.53	0.56		0.076	1.15		0.49	0.6	Q5JRX3	Presequence protease, mitochondrial	PITRM1
	0.36	-0.81		0.99	0.01		0.35	0.82	Q9NQ50	39S ribosomal protein L40, mitochondrial	MRPL40
	0.029	0.53		6.8e-05	0.99		0.058	0.45	Q9Y4L1;Q9BXT5	Hypoxia up-regulated protein 1;Testis-expressed protein 15	HYOU1;TEX15
	0.68	-0.35		0.29	0.64		0.24	0.99	Q9Y512	Sorting and assembly machinery component 50 homolog	SAMM50
	0.04	0.62		0.0043	0.72		0.73	0.1	E9PAV3	Nascent polypeptide-associated complex subunit alpha, muscle-specific form	NACA
	0.015	0.59		0.0012	0.66		0.74	0.07	P00352	Retinal dehydrogenase 1	ALDH1A1
	0.094	0.5		0.012	0.6		0.74	0.1	P20290	Transcription factor BTF3	BTF3
	0.25	0.34		0.0044	0.74		0.19	0.4	Q8NBS9	Thioredoxin domain-containing protein 5	TXNDC5
	0.73	-0.18		0.56	0.21		0.44	0.39	P43304	Glycerol-3-phosphate dehydrogenase, mitochondrial	GPD2
	0.16	-0.85		0.63	-0.21		0.3	0.63	Q13643	Four and a half LIM domains protein 3	FHL3
	0.57	0.23		0.0071	0.92		0.1	0.69	Q15121	Astrocytic phosphoprotein PEA-15	PEA15
	0.13	0.34		8.7e-05	0.88		0.015	0.54	Q16881	Thioredoxin reductase 1, cytoplasmic	TXNRD1
	0.79	-0.2		0.39	0.42		0.36	0.61	Q2M2I8	AP2-associated protein kinase 1	AAK1
	0.95	-0.07		0.4	-0.6		0.59	-0.53	Q96AP7	Endothelial cell-selective adhesion molecule	ESAM
	0.25	0.46		0.035	0.67		0.62	0.21	Q9ULV4	Coronin-1C	CORO1C
	0.026	0.66		0.001	0.87		0.47	0.21	P43121	Cell surface glycoprotein MUC18	MCAM
	0.044	0.64		0.0014	0.89		0.41	0.25	P55209	Nucleosome assembly protein 1-like 1	NAP1L1
	0.38	0.24		0.0082	0.59		0.19	0.35	Q14103	Heterogeneous nuclear ribonucleoprotein D0	HNRNPD
	0.39	-0.78		0.41	0.54		0.15	1.32	O14776	Transcription elongation regulator 1	TCERG1
	0.92	0.12		0.5	0.56		0.71	0.44	Q12972	Nuclear inhibitor of protein phosphatase 1	PPP1R8
	0.79	0.18		0.41	0.37		0.75	0.19	Q16543	Hsp90 co-chaperone Cdc37	CDC37
	0.54	0.18		0.093	0.36		0.52	0.18	Q92734	Protein TFG	TFG
	0.55	0.22		0.032	0.6		0.29	0.38	Q9UNZ2	NSFL1 cofactor p47	NSFL1C
	0.44	0.25		0.42	0.19		0.85	-0.06	O60506	Heterogeneous nuclear ribonucleoprotein Q	SYNCRIP
	0.99	0.01		0.15	0.93		0.29	0.91	O95202	Mitochondrial proton/calcium exchanger protein	LETM1
	0.56	0.18		0.078	0.42		0.45	0.24	P41091;Q2VIR3	Eukaryotic translation initiation factor 2 subunit 3;Eukaryotic translation initiation factor 2 subunit 3B	EIF2S3;EIF2S3B
	0.72	0.16		0.012	0.87		0.098	0.72	Q14155	Rho guanine nucleotide exchange factor 7	ARHGEF7
	0.059	0.55		0.00084	0.89		0.23	0.34	Q99497	Protein/nucleic acid deglycase DJ-1	PARK7
	0.97	0.02		0.89	0.04		0.96	0.02	P06748	Nucleophosmin	NPM1
	0.98	0.02		0.13	0.98		0.27	0.96	Q15427	Splicing factor 3B subunit 4	SF3B4
	0.62	0.38		0.57	0.32		0.94	-0.06	Q6Y7W6	GRB10-interacting GYF protein 2	GIGYF2
	0.93	-0.09		0.66	0.29		0.68	0.38	Q99622	Protein C10	C12orf57
	0.28	0.34		0.0078	0.71		0.26	0.37	O43852	Calumenin	CALU
	0.33	0.31		0.065	0.44		0.69	0.13	P29966	Myristoylated alanine-rich C-kinase substrate	MARCKS
	0.22	0.36		0.0041	0.73		0.21	0.37	P52566	Rho GDP-dissociation inhibitor 2	ARHGDIB
	0.14	0.42		0.0025	0.75		0.25	0.33	P67809;Q9Y2T7	Nuclease-sensitive element-binding protein 1;Y-box-binding protein 2	YBX1;YBX2
	0.22	0.38		0.00091	0.98		0.064	0.59	P78417	Glutathione S-transferase omega-1	GSTO1
	0.91	0.05		0.057	0.57		0.19	0.51	Q07021	Complement component 1 Q subcomponent-binding protein, mitochondrial	C1QBP
	0.27	0.37		0.24	0.3		0.83	-0.08	Q92841	Probable ATP-dependent RNA helicase DDX17	DDX17
	0.14	0.39		0.031	0.44		0.85	0.05	CON__Q3KNV1;P08729;CON__P08729;CON__Q9DCV7;P14136;CON__Q6KB66-1;Q6KB66	Keratin, type II cytoskeletal 7;Glial fibrillary acidic protein;Keratin, type II cytoskeletal 80	KRT7;GFAP;KRT80
	0.37	-0.73		0.26	0.67		0.087	1.4	O43237	Cytoplasmic dynein 1 light intermediate chain 2	DYNC1LI2
	0.23	0.27		0.018	0.42		0.48	0.16	Q15056	Eukaryotic translation initiation factor 4H	EIF4H
	0.97	0.03		0.36	0.47		0.52	0.44	O43252	Bifunctional 3-phosphoadenosine 5-phosphosulfate synthase 1	PAPSS1
	0.067	0.57		0.0034	0.78		0.49	0.21	P15531	Nucleoside diphosphate kinase A	NME1
	0.23	0.31		0.0012	0.76		0.083	0.46	P23528	Cofilin-1	CFL1
	0.64	-0.34		0.64	0.25		0.41	0.59	P84095	Rho-related GTP-binding protein RhoG	RHOG
	0.85	0.3		0.45	0.79		0.73	0.49	Q14240	Eukaryotic initiation factor 4A-II	EIF4A2
	0.062	0.56		0.0036	0.74		0.53	0.18	Q15233	Non-POU domain-containing octamer-binding protein	NONO
	0.46	0.26		0.076	0.46		0.57	0.2	Q96FW1	Ubiquitin thioesterase OTUB1	OTUB1
	0.77	-0.24		0.11	0.89		0.14	1.13	Q99873;Q9NR22	Protein arginine N-methyltransferase 1;Protein arginine N-methyltransferase 8	PRMT1;PRMT8
	0.83	-0.18		0.8	0.14		0.68	0.32	Q9NPH2	Inositol-3-phosphate synthase 1	ISYNA1
	0.93	-0.06		0.17	0.66		0.27	0.72	A6NDG6	Glycerol-3-phosphate phosphatase	PGP
	0.73	-0.18		0.67	0.16		0.5	0.34	P05067	Amyloid-beta precursor protein	APP
	0.8	0.08		0.15	0.33		0.42	0.25	Q12905	Interleukin enhancer-binding factor 2	ILF2
	0.099	0.52		0.001	0.93		0.17	0.42	Q14974	Importin subunit beta-1	KPNB1
	0.49	0.27		0.098	0.49		0.59	0.22	Q15366;P57721;P57723	Poly(rC)-binding protein 2;Poly(rC)-binding protein 3;Poly(rC)-binding protein 4	PCBP2;PCBP3;PCBP4
	0.2	0.36		0.012	0.57		0.45	0.21	Q6NZI2	Caveolae-associated protein 1	CAVIN1
	0.87	0.13		0.084	0.9		0.27	0.78	Q9Y6Y8;REV__O15068	SEC23-interacting protein	SEC23IP
	0.67	-0.38		0.13	1.01		0.13	1.39	O60684	Importin subunit alpha-7	KPNA6
	0.082	0.51		0.0033	0.73		0.43	0.23	P05783;CON__H-INV:HIT000015463	Keratin, type I cytoskeletal 18	KRT18
	0.65	0.26		0.33	0.4		0.81	0.14	P17812;Q9NRF8	CTP synthase 1;CTP synthase 2	CTPS1;CTPS2
	0.34	0.86		0.083	1.17		0.73	0.31	P22061	Protein-L-isoaspartate(D-aspartate) O-methyltransferase	PCMT1
	0.65	0.16		0.047	0.51		0.3	0.36	P37837	Transaldolase	TALDO1
	0.39	0.26		0.0056	0.71		0.14	0.45	P43686	26S proteasome regulatory subunit 6B	PSMC4
	0.34	0.29		0.1	0.37		0.81	0.08	P46783;Q9NQ39	40S ribosomal protein S10;Putative 40S ribosomal protein S10-like	RPS10;RPS10P5
	0.39	0.2		0.017	0.45		0.29	0.25	P50991	T-complex protein 1 subunit delta	CCT4
	0.97	-0.03		0.22	0.72		0.34	0.75	P52306	Rap1 GTPase-GDP dissociation stimulator 1	RAP1GDS1
	0.62	0.67		0.33	0.94		0.84	0.27	P52815	39S ribosomal protein L12, mitochondrial	MRPL12
	0.072	0.38		0.0059	0.49		0.62	0.11	P78371	T-complex protein 1 subunit beta	CCT2
	0.38	0.32		0.049	0.54		0.54	0.22	Q13283	Ras GTPase-activating protein-binding protein 1	G3BP1
	0.69	0.31		0.77	-0.16		0.54	-0.47	Q9BRP8	Partner of Y14 and mago	PYM1
	0.61	0.55		0.16	1.1		0.61	0.55	Q9BWJ5	Splicing factor 3B subunit 5	SF3B5
	0.55	0.26		0.031	0.72		0.29	0.46	P21291	Cysteine and glycine-rich protein 1	CSRP1
	0.59	0.21		0.016	0.76		0.16	0.55	P52209	6-phosphogluconate dehydrogenase, decarboxylating	PGD
	0.49	0.69		0.08	1.32		0.53	0.63	P60510	Serine/threonine-protein phosphatase 4 catalytic subunit	PPP4C
	0.24	0.31		0.045	0.4		0.72	0.1	P62258	14-3-3 protein epsilon	YWHAE
	0.36	0.26		0.18	0.27		0.97	0.01	Q06830	Peroxiredoxin-1	PRDX1
	0.59	0.35		0.076	0.86		0.43	0.51	Q12888	TP53-binding protein 1	TP53BP1
	0.96	-0.07		0.8	0.21		0.81	0.28	Q9C005	Protein dpy-30 homolog	DPY30
	0.87	0.04		0.057	0.33		0.21	0.29	Q9Y696;O15247;Q9NZA1;Q96NY7	Chloride intracellular channel protein 4;Chloride intracellular channel protein 2;Chloride intracellular channel protein 5;Chloride intracellular channel protein 6	CLIC4;CLIC2;CLIC5;CLIC6
	0.47	0.23		0.0012	0.92		0.028	0.69	O14979	Heterogeneous nuclear ribonucleoprotein D-like	HNRNPDL
	0.24	0.43		0.16	0.38		0.9	-0.05	P05387	60S acidic ribosomal protein P2	RPLP2
	0.54	0.17		0.0021	0.76		0.039	0.59	P07195;P07864	L-lactate dehydrogenase B chain;L-lactate dehydrogenase C chain	LDHB;LDHC
	0.46	0.21		0.051	0.41		0.46	0.2	P48643	T-complex protein 1 subunit epsilon	CCT5
	0.42	0.66		0.17	0.8		0.86	0.14	P49189	4-trimethylaminobutyraldehyde dehydrogenase	ALDH9A1
	0.22	0.46		0.0087	0.82		0.34	0.36	P62140	Serine/threonine-protein phosphatase PP1-beta catalytic subunit	PPP1CB
	0.97	-0.03		0.39	0.46		0.5	0.49	Q12841	Follistatin-related protein 1	FSTL1
	0.83	-0.12		0.11	0.61		0.16	0.73	Q9NWM8	Peptidyl-prolyl cis-trans isomerase FKBP14	FKBP14
	0.4	-0.57		0.24	0.58		0.09	1.15	Q9NWU2	Glucose-induced degradation protein 8 homolog	GID8
	0.099	0.98		0.048	0.89		0.87	-0.09	Q9NY33	Dipeptidyl peptidase 3	DPP3
	0.93	0.07		0.27	0.56		0.48	0.49	Q9UBV8	Peflin	PEF1
	0.057	0.75		0.022	0.7		0.91	-0.05	O95425	Supervillin	SVIL
	0.44	0.18		0.02	0.43		0.29	0.25	P06733	Alpha-enolase	ENO1
	0.22	0.31		0.0025	0.69		0.15	0.37	P07437	Tubulin beta chain	TUBB
	0.098	0.61		0.0076	0.81		0.59	0.2	P09429;B2RPK0	High mobility group protein B1;Putative high mobility group protein B1-like 1	HMGB1;HMGB1P1
	0.059	0.56		0.0014	0.86		0.32	0.29	P0DMV9;P0DMV8	Heat shock 70 kDa protein 1B;Heat shock 70 kDa protein 1A	HSPA1B;HSPA1A
	0.36	0.76		0.49	0.41		0.68	-0.35	P24539	ATP synthase F(0) complex subunit B1, mitochondrial	ATP5PB
	0.87	0.08		0.13	0.51		0.35	0.43	P35237	Serpin B6	SERPINB6
	0.26	0.36		0.035	0.53		0.59	0.17	P62826	GTP-binding nuclear protein Ran	RAN
	0.14	0.45		0.0032	0.76		0.29	0.32	P62913	60S ribosomal protein L11	RPL11
	0.29	0.41		0.017	0.76		0.38	0.34	Q99460	26S proteasome non-ATPase regulatory subunit 1	PSMD1
	0.74	-0.27		0.28	-0.63		0.66	-0.36	Q9NVS2	39S ribosomal protein S18a, mitochondrial	MRPS18A
	0.59	-0.44		0.98	-0.01		0.6	0.43	O75844	CAAX prenyl protease 1 homolog	ZMPSTE24
	0.88	-0.27		0.65	-0.54		0.87	-0.27	Q99878;Q96KK5;Q9BTM1;Q93077;Q7L7L0;P20671;P0C0S8;P04908	Histone H2A type 1-J;Histone H2A type 1-H;Histone H2A.J;Histone H2A type 1-C;Histone H2A type 3;Histone H2A type 1-D;Histone H2A type 1;Histone H2A type 1-B/E	HIST1H2AJ;HIST1H2AH;H2AFJ;HIST1H2AC;HIST3H2A;HIST1H2AD;HIST1H2AM;HIST1H2AE
	0.24	0.31		0.026	0.48		0.55	0.16	P08865	40S ribosomal protein SA	RPSA
	0.16	0.32		0.00066	0.74		0.068	0.42	P18206	Vinculin	VCL
	0.13	0.57		0.0064	0.85		0.45	0.28	P23526	Adenosylhomocysteinase	AHCY
	0.18	0.32		0.041	0.38		0.81	0.06	P26038	Moesin	MSN
	0.4	-0.53		0.19	-0.59		0.92	-0.06	P26358	DNA (cytosine-5)-methyltransferase 1	DNMT1
	0.37	0.25		0.025	0.48		0.38	0.24	P27797	Calreticulin	CALR
	0.57	-0.47		0.31	0.62		0.19	1.09	P45973	Chromobox protein homolog 5	CBX5
	0.87	-0.15		0.79	-0.17		0.99	-0.02	P52298	Nuclear cap-binding protein subunit 2	NCBP2
	0.16	0.44		0.16	0.32		0.72	-0.12	P62244	40S ribosomal protein S15a	RPS15A
	0.45	0.32		0.0083	0.92		0.16	0.59	P62277	40S ribosomal protein S13	RPS13
	0.18	0.38		0.0036	0.71		0.24	0.34	P67936	Tropomyosin alpha-4 chain	TPM4
	0.56	0.17		0.017	0.55		0.18	0.38	P84077	ADP-ribosylation factor 1	ARF1
	0.74	0.22		0.45	0.34		0.85	0.12	Q8IVL6	Prolyl 3-hydroxylase 3	P3H3
	0.52	0.52		0.058	1.15		0.43	0.63	Q9BZZ5	Apoptosis inhibitor 5	API5
	0.16	0.36		0.00036	0.89		0.04	0.53	O15144	Actin-related protein 2/3 complex subunit 2	ARPC2
	0.26	0.28		0.092	0.31		0.89	0.03	P00491	Purine nucleoside phosphorylase	PNP
	0.089	0.52		0.86	0.04		0.12	-0.49	P02751	Fibronectin	FN1
	0.53	0.16		0.9	0.02		0.59	-0.13	P08758	Annexin A5	ANXA5
	0.91	-0.15		0.36	0.81		0.42	0.96	P21964	Catechol O-methyltransferase	COMT
	0.38	0.26		0.0054	0.68		0.15	0.43	P24534	Elongation factor 1-beta	EEF1B2
	0.74	0.09		0.17	0.25		0.51	0.17	P41250	Glycine--tRNA ligase	GARS
	0.22	0.43		0.0071	0.79		0.31	0.36	P49593	Protein phosphatase 1F	PPM1F
	0.13	0.34		0.00025	0.79		0.042	0.45	P50395	Rab GDP dissociation inhibitor beta	GDI2
	0.17	0.49		0.017	0.69		0.58	0.2	P54578	Ubiquitin carboxyl-terminal hydrolase 14	USP14
	0.36	-0.63		0.18	0.67		0.059	1.3	Q5SSJ5	Heterochromatin protein 1-binding protein 3	HP1BP3
	0.086	0.48		0.0092	0.59		0.7	0.11	Q92945	Far upstream element-binding protein 2	KHSRP
	0.13	0.63		0.0079	0.92		0.49	0.29	Q96CX2;Q68DU8;Q6ZWB6	BTB/POZ domain-containing protein KCTD12;BTB/POZ domain-containing protein KCTD16;BTB/POZ domain-containing protein KCTD8	KCTD12;KCTD16;KCTD8
	0.19	0.32		0.0064	0.56		0.33	0.23	O00299	Chloride intracellular channel protein 1	CLIC1
	0.67	-0.48		0.79	-0.22		0.82	0.26	O95336;M0R0U3	6-phosphogluconolactonase;6-phosphogluconolactonase	PGLS;PGLS
	0.34	0.37		0.036	0.62		0.5	0.26	Q71UI9;P0C0S5	Histone H2A.V;Histone H2A.Z	H2AFV;H2AFZ
	0.19	0.39		0.011	0.62		0.43	0.24	P23381	Tryptophan--tRNA ligase, cytoplasmic	WARS
	0.47	0.3		0.049	0.61		0.44	0.32	P49721	Proteasome subunit beta type-2	PSMB2
	0.58	-0.46		0.56	-0.35		0.89	0.12	P52926	High mobility group protein HMGI-C	HMGA2
	0.13	0.7		0.018	0.87		0.72	0.17	P62314	Small nuclear ribonucleoprotein Sm D1	SNRPD1
	0.21	0.35		0.011	0.58		0.41	0.23	Q9Y2Z0	Protein SGT1 homolog	SUGT1
	0.063	-1.78		0.35	-0.65		0.24	1.14	Q9Y3E5	Peptidyl-tRNA hydrolase 2, mitochondrial	PTRH2
	0.14	0.34		0.0052	0.54		0.37	0.2	P14618;P30613	Pyruvate kinase PKM;Pyruvate kinase PKLR	PKM;PKLR
	0.77	0.1		0.025	0.59		0.15	0.48	P16989	Y-box-binding protein 3	YBX3
	0.59	-0.37		0.51	0.33		0.31	0.7	P40121	Macrophage-capping protein	CAPG
	0.24	0.31		0.028	0.46		0.59	0.15	P43243	Matrin-3	MATR3
	0.21	0.31		0.028	0.42		0.64	0.12	P48681	Nestin	NES
	0.56	-0.94		0.094	2		0.068	2.94	P49458	Signal recognition particle 9 kDa protein	SRP9
	0.33	1.28		0.41	0.77		0.7	-0.51	P61586	Transforming protein RhoA	RHOA
	0.27	0.35		0.008	0.7		0.27	0.35	Q03252	Lamin-B2	LMNB2
	0.64	-0.46		0.18	0.95		0.15	1.41	Q9NP79	Vacuolar protein sorting-associated protein VTA1 homolog	VTA1
	0.55	-0.64		0.72	-0.28		0.73	0.36	CON__ENSEMBL:ENSBTAP00000034412
	0.59	0.19		0.3	0.27		0.84	0.08	O14950	Myosin regulatory light chain 12B	MYL12B
	0.62	-0.38		0.072	1.03		0.065	1.41	O75477	Erlin-1	ERLIN1
	0.2	0.44		0.04	0.53		0.78	0.1	P07954	Fumarate hydratase, mitochondrial	FH
	0.54	0.21		0.89	-0.03		0.47	-0.24	P13693;Q56UQ5	Translationally-controlled tumor protein;TPT1-like protein	TPT1;
	0.48	-0.45		0.57	0.26		0.27	0.71	P17050	Alpha-N-acetylgalactosaminidase	NAGA
	0.22	1.33		0.066	1.52		0.86	0.19	P17813	Endoglin	ENG
	0.18	0.72		0.026	0.95		0.68	0.23	P17844	Probable ATP-dependent RNA helicase DDX5	DDX5
	0.73	0.09		0.026	0.44		0.16	0.35	P22626	Heterogeneous nuclear ribonucleoproteins A2/B1	HNRNPA2B1
	0.069	0.57		0.0014	0.89		0.3	0.32	P25789	Proteasome subunit alpha type-4	PSMA4
	0.22	0.41		0.0028	0.87		0.16	0.47	P41567	Eukaryotic translation initiation factor 1	EIF1
	0.31	0.3		0.0041	0.74		0.15	0.43	P61981	14-3-3 protein gamma	YWHAG
	0.5	0.18		0.0033	0.68		0.064	0.5	Q13838	Spliceosome RNA helicase DDX39B	DDX39B
	0.86	0.17		0.82	-0.14		0.72	-0.3	Q6ZSR9	Uncharacterized protein FLJ45252
	0.27	-0.87		0.82	-0.13		0.36	0.74	Q9P0J0	NADH dehydrogenase [ubiquinone] 1 alpha subcomplex subunit 13	NDUFA13
	0.096	0.47		0.0012	0.83		0.2	0.36	P05556	Integrin beta-1	ITGB1
	0.69	0.17		0.05	0.62		0.28	0.45	P56537;A0A0U1RQV5	Eukaryotic translation initiation factor 6;Uncharacterized protein (Fragment)	EIF6;
	0.18	0.31		0.012	0.47		0.47	0.17	Q00839	Heterogeneous nuclear ribonucleoprotein U	HNRNPU
	0.64	0.34		0.27	0.56		0.75	0.23	Q7RTV0	PHD finger-like domain-containing protein 5A	PHF5A
	0.67	-0.41		0.92	-0.07		0.72	0.34	Q92879	CUGBP Elav-like family member 1	CELF1
	0.45	-0.84		0.54	0.49		0.23	1.33	Q9Y5B9	FACT complex subunit SPT16	SUPT16H
	0.61	0.54		0.089	1.33		0.45	0.79	A6NCE7;Q9GZQ8;Q9H492	Microtubule-associated proteins 1A/1B light chain 3 beta 2;Microtubule-associated proteins 1A/1B light chain 3B;Microtubule-associated proteins 1A/1B light chain 3A	MAP1LC3B2;MAP1LC3B;MAP1LC3A
	0.37	0.22		0.056	0.36		0.59	0.13	P12956	X-ray repair cross-complementing protein 6	XRCC6
	0.89	0.06		0.4	0.22		0.65	0.16	P16949	Stathmin	STMN1
	0.044	0.47		0.0033	0.58		0.62	0.11	P40227	T-complex protein 1 subunit zeta	CCT6A
	0.59	0.46		0.068	1.17		0.4	0.71	Q9BVK6	Transmembrane emp24 domain-containing protein 9	TMED9
	0.21	0.35		0.52	0.13		0.43	-0.22	P07355;A6NMY6	Annexin A2;Putative annexin A2-like protein	ANXA2;ANXA2P2
	0.69	0.37		0.45	0.51		0.88	0.14	P52948	Nuclear pore complex protein Nup98-Nup96	NUP98
	0.24	0.27		0.0072	0.52		0.28	0.25	P61978	Heterogeneous nuclear ribonucleoprotein K	HNRNPK
	0.9	-0.2		0.24	1.23		0.32	1.44	P62829	60S ribosomal protein L23	RPL23
	0.12	0.45		0.028	0.49		0.9	0.04	P62937;P0DN26;A0A0B4J2A2;A0A075B767;A0A075B759;Q9Y536;F5H284;P0DN37	Peptidyl-prolyl cis-trans isomerase A;Peptidyl-prolyl cis-trans isomerase A-like 4F;Peptidyl-prolyl cis-trans isomerase A-like 4C;Peptidyl-prolyl cis-trans isomerase A-like 4H;Peptidyl-prolyl cis-trans isomerase A-like 4E;Peptidyl-prolyl cis-trans isomerase A-like 4A;Peptidyl-prolyl cis-trans isomerase A-like 4D;Peptidyl-prolyl cis-trans isomerase A-like 4G	PPIA;PPIAL4F;PPIAL4C;PPIAL4H;PPIAL4E;PPIAL4A;PPIAL4D;PPIAL4G
	0.24	0.29		0.013	0.5		0.4	0.21	Q07065	Cytoskeleton-associated protein 4	CKAP4
	0.15	0.55		0.0066	0.85		0.42	0.3	Q14764	Major vault protein	MVP
	0.16	1.23		0.056	1.27		0.96	0.04	Q15631	Translin	TSN
	0.61	-0.27		0.52	0.25		0.33	0.51	Q5T6F2	Ubiquitin-associated protein 2	UBAP2
	0.52	0.55		0.075	1.14		0.49	0.59	Q6P587	Acylpyruvase FAHD1, mitochondrial	FAHD1
	0.33	0.36		0.0049	0.87		0.16	0.51	Q86VP6;O75155	Cullin-associated NEDD8-dissociated protein 1;Cullin-associated NEDD8-dissociated protein 2	CAND1;CAND2
	0.92	0.12		0.3	0.79		0.51	0.67	Q8NCA5	Protein FAM98A	FAM98A
	0.32	0.58		0.033	0.97		0.5	0.39	Q96P70	Importin-9	IPO9
	0.98	-0.01		0.75	0.18		0.81	0.2	Q9BQA1	Methylosome protein 50	WDR77
	0.15	0.29		0.0067	0.46		0.4	0.17	O43707	Alpha-actinin-4	ACTN4
	0.17	0.43		0.015	0.62		0.55	0.19	P06744;CON__Q3ZBD7;K7ESF4	Glucose-6-phosphate isomerase;Uncharacterized protein (Fragment)	GPI;
	0.72	0.08		0.0082	0.49		0.071	0.41	P07237	Protein disulfide-isomerase	P4HB
	0.33	0.23		0.1	0.29		0.81	0.06	P68104;Q5VTE0	Elongation factor 1-alpha 1;Putative elongation factor 1-alpha-like 3	EEF1A1;EEF1A1P5
	0.21	0.32		0.0052	0.61		0.27	0.29	Q16658	Fascin	FSCN1
	0.72	0.33		0.59	0.35		0.99	0.01	Q8WW12	PEST proteolytic signal-containing nuclear protein	PCNP
	0.21	0.39		0.044	0.49		0.77	0.1	Q9UQ80;H0YIN7	Proliferation-associated protein 2G4;Uncharacterized protein (Fragment)	PA2G4;
	0.73	-0.15		0.29	0.32		0.27	0.47	O60271	C-Jun-amino-terminal kinase-interacting protein 4	SPAG9
	0.67	0.14		0.37	0.21		0.83	0.07	O75083	WD repeat-containing protein 1	WDR1
	0.27	0.27		0.21	0.23		0.87	-0.04	P04083	Annexin A1	ANXA1
	0.042	0.5		0.087	0.31		0.43	-0.19	P04406;O14556	Glyceraldehyde-3-phosphate dehydrogenase;Glyceraldehyde-3-phosphate dehydrogenase, testis-specific	GAPDH;GAPDHS
	0.83	0.08		0.086	0.43		0.3	0.35	P07996;P35442	Thrombospondin-1;Thrombospondin-2	THBS1;THBS2
	0.35	0.21		0.014	0.43		0.3	0.23	P21980	Protein-glutamine gamma-glutamyltransferase 2	TGM2
	0.21	0.38		0.001	0.92		0.079	0.54	P22234	Multifunctional protein ADE2	PAICS
	0.2	0.3		0.081	0.31		0.98	0.01	P60842	Eukaryotic initiation factor 4A-I	EIF4A1
	0.13	0.37		0.71	0.06		0.2	-0.31	Q15907	Ras-related protein Rab-11B	RAB11B
	0.38	0.27		0.022	0.56		0.34	0.29	Q99623	Prohibitin-2	PHB2
	0.45	0.52		0.3	0.52		1	0	Q9Y680	Peptidyl-prolyl cis-trans isomerase FKBP7	FKBP7
	0.73	0.12		0.0047	0.82		0.045	0.69	P18085	ADP-ribosylation factor 4	ARF4
	0.26	0.27		0.0034	0.63		0.16	0.35	P23246	Splicing factor, proline- and glutamine-rich	SFPQ
	0.15	0.49		0.016	0.67		0.61	0.18	P50552	Vasodilator-stimulated phosphoprotein	VASP
	0.29	0.26		0.0058	0.57		0.2	0.32	P60660	Myosin light polypeptide 6	MYL6
	0.85	0.07		0.6	0.12		0.87	0.05	P62136	Serine/threonine-protein phosphatase PP1-alpha catalytic subunit	PPP1CA
	0.1	0.57		0.013	0.7		0.72	0.13	P62750	60S ribosomal protein L23a	RPL23A
	0.11	0.41		0.15	0.28		0.6	-0.14	P62851	40S ribosomal protein S25	RPS25
	0.36	0.24		0.015	0.51		0.3	0.27	P67775	Serine/threonine-protein phosphatase 2A catalytic subunit alpha isoform	PPP2CA
	0.12	0.55		0.0043	0.85		0.39	0.3	Q04637	Eukaryotic translation initiation factor 4 gamma 1	EIF4G1
	0.14	0.37		0.068	0.35		0.93	-0.02	Q09666	Neuroblast differentiation-associated protein AHNAK	AHNAK
	0.48	0.25		0.094	0.44		0.59	0.19	Q16643	Drebrin	DBN1
	0.81	-0.18		0.06	1.02		0.098	1.2	Q641Q2;Q5SRD0	WASH complex subunit 2A;WASH complex subunit 2D	WASHC2A;WASHC2D
	0.21	0.7		0.049	0.83		0.82	0.13	Q9H2D6	TRIO and F-actin-binding protein	TRIOBP
	0.82	-0.19		0.23	0.67		0.27	0.87	Q9NY12	H/ACA ribonucleoprotein complex subunit 1	GAR1
	0.31	0.41		0.084	0.53		0.78	0.12	O43399	Tumor protein D54	TPD52L2
	0.75	-0.27		0.52	0.38		0.42	0.66	O76054;H7C4C6;H7C1K3;Q9UDX4	SEC14-like protein 2;Uncharacterized protein (Fragment);Uncharacterized protein (Fragment);SEC14-like protein 3	SEC14L2;;;SEC14L3
	0.45	0.83		0.11	1.31		0.66	0.49	O94855	Protein transport protein Sec24D	SEC24D
	0.53	-0.42		0.18	0.64		0.11	1.06	P00813	Adenosine deaminase	ADA
	0.2	0.34		0.0081	0.58		0.36	0.24	P07737	Profilin-1	PFN1
	0.21	0.31		0.026	0.43		0.63	0.12	P09211	Glutathione S-transferase P	GSTP1
	0.43	0.2		0.06	0.36		0.53	0.16	P09382	Galectin-1	LGALS1
	0.25	0.3		0.011	0.55		0.33	0.25	P13639	Elongation factor 2	EEF2
	0.24	0.27		0.061	0.34		0.8	0.06	P13667	Protein disulfide-isomerase A4	PDIA4
	0.26	0.35		0.0043	0.76		0.19	0.41	P20700	Lamin-B1	LMNB1
	0.4	0.25		0.027	0.5		0.37	0.26	P26641	Elongation factor 1-gamma	EEF1G
	0.53	0.27		0.17	0.43		0.71	0.17	P31946	14-3-3 protein beta/alpha	YWHAB
	0.56	0.47		0.15	0.85		0.65	0.38	P36954	DNA-directed RNA polymerase II subunit RPB9	POLR2I
	0.36	0.24		0.017	0.49		0.32	0.25	P40926	Malate dehydrogenase, mitochondrial	MDH2
	0.92	-0.1		0.063	1.33		0.14	1.43	P48147	Prolyl endopeptidase	PREP
	0.59	0.54		0.61	0.37		0.86	-0.17	P61006	Ras-related protein Rab-8A	RAB8A
	0.98	0.01		0.66	-0.11		0.73	-0.11	P62906	60S ribosomal protein L10a	RPL10A
	0.47	0.51		0.33	0.5		0.99	-0.01	Q2M389	WASH complex subunit 4	WASHC4
	0.73	0.34		0.24	0.8		0.63	0.46	Q8N684	Cleavage and polyadenylation specificity factor subunit 7	CPSF7
	0.19	0.42		0.0014	0.92		0.12	0.51	Q96PK6	RNA-binding protein 14	RBM14
	0.9	0.2		0.14	1.49		0.35	1.29	Q9BQE3	Tubulin alpha-1C chain	TUBA1C
	0.87	0.15		0.12	0.97		0.33	0.81	Q9UM54	Unconventional myosin-VI	MYO6
	0.24	0.89		0.055	1.12		0.77	0.23	O75380	NADH dehydrogenase [ubiquinone] iron-sulfur protein 6, mitochondrial	NDUFS6
	0.22	0.3		0.027	0.43		0.6	0.13	P11940;Q9H361;Q4VXU2;Q96DU9	Polyadenylate-binding protein 1;Polyadenylate-binding protein 3;Polyadenylate-binding protein 1-like;Polyadenylate-binding protein 5	PABPC1;PABPC3;PABPC1L;PABPC5
	0.24	0.31		0.0037	0.67		0.18	0.36	P32119	Peroxiredoxin-2	PRDX2
	0.24	-1.14		0.42	0.56		0.085	1.7	P33240	Cleavage stimulation factor subunit 2	CSTF2
	0.35	0.23		0.016	0.47		0.33	0.24	P60900	Proteasome subunit alpha type-6	PSMA6
	0.051	0.57		0.002	0.77		0.46	0.21	P68371	Tubulin beta-4B chain	TUBB4B
	0.24	0.52		0.15	0.48		0.94	-0.03	P80723	Brain acid soluble protein 1	BASP1
	0.55	-0.42		0.18	0.68		0.12	1.1	Q9BWM7	Sideroflexin-3	SFXN3
	0.0089	0.69		0.0072	0.54		0.54	-0.15	Q9Y3I0	tRNA-splicing ligase RtcB homolog	RTCB
	0.15	0.32		0.011	0.47		0.5	0.15	Q9Y490;Q9Y4G6	Talin-1;Talin-2	TLN1;TLN2
	0.98	0.02		0.43	0.42		0.59	0.41	O60232	Protein ZNRD2	ZNRD2
	0.069	0.56		0.027	0.53		0.94	-0.03	O60664	Perilipin-3	PLIN3
	0.37	0.19		0.028	0.37		0.42	0.17	O75369	Filamin-B	FLNB
	0.092	0.38		0.018	0.42		0.85	0.04	P00558;P07205	Phosphoglycerate kinase 1;Phosphoglycerate kinase 2	PGK1;PGK2
	0.37	0.2		0.035	0.36		0.46	0.16	P08238;Q58FF7	Heat shock protein HSP 90-beta;Putative heat shock protein HSP 90-beta-3	HSP90AB1;HSP90AB3P
	0.45	0.76		0.051	1.48		0.46	0.73	P08574	Cytochrome c1, heme protein, mitochondrial	CYC1
	0.8	-0.2		0.96	0.02		0.76	0.23	P0DPB6	DNA-directed RNA polymerases I and III subunit RPAC2	POLR1D
	0.58	0.44		0.052	1.17		0.35	0.73	P11216	Glycogen phosphorylase, brain form	PYGB
	0.34	-0.97		0.11	-1.2		0.82	-0.24	P18065	Insulin-like growth factor-binding protein 2	IGFBP2
	0.57	-0.48		0.13	-0.96		0.58	-0.47	P25685	DnaJ homolog subfamily B member 1	DNAJB1
	0.13	0.41		0.024	0.48		0.79	0.07	P29692	Elongation factor 1-delta	EEF1D
	0.43	0.18		0.018	0.43		0.27	0.25	P38646	Stress-70 protein, mitochondrial	HSPA9
	0.14	0.46		0.048	0.46		0.99	0.01	P49368	T-complex protein 1 subunit gamma	CCT3
	0.72	0.15		0.64	0.14		0.98	-0.01	P61160	Actin-related protein 2	ACTR2
	0.46	-0.77		0.36	0.69		0.16	1.45	Q9BWD1	Acetyl-CoA acetyltransferase, cytosolic	ACAT2
	0.37	0.19		0.022	0.39		0.36	0.19	O14818;Q8TAA3	Proteasome subunit alpha type-7;Proteasome subunit alpha-type 8	PSMA7;PSMA8
	0.5	0.19		0.16	0.3		0.72	0.1	O15145	Actin-related protein 2/3 complex subunit 3	ARPC3
	0.65	0.48		0.37	0.69		0.85	0.21	O43818	U3 small nucleolar RNA-interacting protein 2	RRP9
	0.9	0.13		0.067	1.22		0.22	1.08	O75718	Cartilage-associated protein	CRTAP
	0.48	0.2		0.22	0.25		0.86	0.05	P07910;A0A0G2JPF8;A0A0G2JNQ3;P0DMR1;O60812;B7ZW38;B2RXH8	Heterogeneous nuclear ribonucleoproteins C1/C2;Heterogeneous nuclear ribonucleoprotein C-like 4;Heterogeneous nuclear ribonucleoprotein C-like 2;Heterogeneous nuclear ribonucleoprotein C-like 4;Heterogeneous nuclear ribonucleoprotein C-like 1;Heterogeneous nuclear ribonucleoprotein C-like 3;Heterogeneous nuclear ribonucleoprotein C-like 2	HNRNPC;HNRNPCL4;HNRNPCL2;HNRNPCL4;HNRNPCL1;HNRNPCL3;HNRNPCL2
	0.23	0.3		0.11	0.29		0.99	-0.01	P11142	Heat shock cognate 71 kDa protein	HSPA8
	0.18	0.48		0.0075	0.79		0.38	0.31	P12236;P12235	ADP/ATP translocase 3;ADP/ATP translocase 1	SLC25A6;SLC25A4
	0.27	0.29		0.038	0.43		0.61	0.14	P25705	ATP synthase subunit alpha, mitochondrial	ATP5F1A
	0.15	0.56		0.011	0.82		0.5	0.26	Q01105	Protein SET	SET
	0.49	0.17		0.038	0.39		0.35	0.22	Q01518	Adenylyl cyclase-associated protein 1	CAP1
	0.53	0.48		0.56	0.32		0.83	-0.16	Q5T1M5	FK506-binding protein 15	FKBP15
	0.049	0.78		0.0084	0.85		0.86	0.07	O00571;Q9NQI0	ATP-dependent RNA helicase DDX3X;Probable ATP-dependent RNA helicase DDX4	DDX3X;DDX4
	0.65	0.12		0.37	0.18		0.85	0.05	P06576	ATP synthase subunit beta, mitochondrial	ATP5F1B
	0.37	0.21		0.019	0.44		0.33	0.23	P11021	Endoplasmic reticulum chaperone BiP	HSPA5
	0.35	0.34		0.028	0.62		0.43	0.28	P13804	Electron transfer flavoprotein subunit alpha, mitochondrial	ETFA
	0.66	0.12		0.18	0.26		0.59	0.14	P17987	T-complex protein 1 subunit alpha	TCP1
	0.58	0.12		0.0062	0.52		0.084	0.39	P30041	Peroxiredoxin-6	PRDX6
	0.68	0.3		0.076	0.95		0.36	0.65	P32322	Pyrroline-5-carboxylate reductase 1, mitochondrial	PYCR1
	0.43	0.18		0.0051	0.54		0.12	0.36	P55072	Transitional endoplasmic reticulum ATPase	VCP
	0.92	-0.15		0.53	0.59		0.57	0.74	P61086	Ubiquitin-conjugating enzyme E2 K	UBE2K
	0.42	0.3		0.019	0.69		0.29	0.39	P61158;Q9C0K3	Actin-related protein 3;Actin-related protein 3C	ACTR3;ACTR3C
	0.92	0.04		0.033	0.63		0.13	0.59	P62805	Histone H4	HIST4H4
	0.34	0.25		0.23	0.23		0.94	-0.02	P63104	14-3-3 protein zeta/delta	YWHAZ
	0.5	0.59		0.19	0.83		0.79	0.24	Q13310;P0CB38	Polyadenylate-binding protein 4;Polyadenylate-binding protein 4-like	PABPC4;PABPC4L
	0.17	0.33		0.0015	0.69		0.14	0.36	Q16181;Q6ZU15	Septin-7;Septin-14	SEPTIN7;SEPTIN14
	0.79	0.23		0.1	0.97		0.35	0.75	Q53GS9	U4/U6.U5 tri-snRNP-associated protein 2	USP39
	0.85	-0.14		0.068	0.89		0.12	1.03	Q8WVY7	Ubiquitin-like domain-containing CTD phosphatase 1	UBLCP1
	0.32	-0.71		0.51	-0.34		0.6	0.37	Q9NWH9	SAFB-like transcription modulator	SLTM
	0.92	0.07		0.41	0.36		0.64	0.29	Q9Y376;Q9H9S4	Calcium-binding protein 39;Calcium-binding protein 39-like	CAB39;CAB39L
	0.97	0.05		0.14	1.33		0.29	1.28	O60493	Sorting nexin-3	SNX3
	0.55	0.42		0.95	-0.03		0.51	-0.45	O94973	AP-2 complex subunit alpha-2	AP2A2
	0.27	0.27		0.09	0.31		0.87	0.04	P00338;Q6ZMR3	L-lactate dehydrogenase A chain;L-lactate dehydrogenase A-like 6A	LDHA;LDHAL6A
	0.42	0.23		0.0041	0.68		0.11	0.45	P22314	Ubiquitin-like modifier-activating enzyme 1	UBA1
	0.23	2.09		0.09	2.24		0.94	0.14	P26583	High mobility group protein B2	HMGB2
	0.38	0.23		0.0076	0.57		0.18	0.34	P26599	Polypyrimidine tract-binding protein 1	PTBP1
	0.077	0.44		0.0066	0.56		0.64	0.12	P27816	Microtubule-associated protein 4	MAP4
	0.15	0.31		0.012	0.44		0.54	0.13	P29401	Transketolase	TKT
	0.13	0.63		0.023	0.75		0.78	0.12	P62701	40S ribosomal protein S4, X isoform	RPS4X
	0.19	0.59		0.019	0.85		0.57	0.26	P84090	Enhancer of rudimentary homolog	ERH
	0.047	0.56		0.0005	0.93		0.18	0.37	Q13404	Ubiquitin-conjugating enzyme E2 variant 1	UBE2V1
	0.48	-0.4		0.9	0.05		0.43	0.45	Q13409;O14576	Cytoplasmic dynein 1 intermediate chain 2;Cytoplasmic dynein 1 intermediate chain 1	DYNC1I2;DYNC1I1
	0.25	0.48		0.0076	0.93		0.29	0.45	Q96QK1	Vacuolar protein sorting-associated protein 35	VPS35
	0.26	0.41		0.037	0.6		0.62	0.19	Q99536	Synaptic vesicle membrane protein VAT-1 homolog	VAT1
	0.2	1.39		0.078	1.43		0.97	0.04	Q9NQC3	Reticulon-4	RTN4
	0.44	-0.73		0.74	0.23		0.31	0.95	P19388	DNA-directed RNA polymerases I, II, and III subunit RPABC1	POLR2E
	0.9	0.09		0.14	-0.68		0.22	-0.77	P23458	Tyrosine-protein kinase JAK1	JAK1
	0.21	0.37		0.0014	0.85		0.11	0.48	P30050	60S ribosomal protein L12	RPL12
	0.34	0.23		0.0047	0.57		0.15	0.34	P30101	Protein disulfide-isomerase A3	PDIA3
	0.18	0.39		0.0044	0.71		0.28	0.32	P43490	Nicotinamide phosphoribosyltransferase	NAMPT
	0.28	1.29		0.055	1.76		0.71	0.47	P46108	Adapter molecule crk	CRK
	0.5	0.21		0.068	0.43		0.48	0.22	P61224;P62834;A6NIZ1	Ras-related protein Rap-1b;Ras-related protein Rap-1A;Ras-related protein Rap-1b-like protein	RAP1B;RAP1A;
	0.57	0.63		0.096	1.37		0.5	0.74	P61254	60S ribosomal protein L26	RPL26
	1	0		0.076	0.42		0.19	0.42	P61923	Coatomer subunit zeta-1	COPZ1
	0.57	0.15		0.89	0.03		0.65	-0.12	P63261	Actin, cytoplasmic 2	ACTG1
	0.96	-0.02		0.71	0.1		0.75	0.12	Q15084	Protein disulfide-isomerase A6	PDIA6
	0.85	0.19		0.2	0.83		0.47	0.64	Q9BVJ6;Q5TAP6	U3 small nucleolar RNA-associated protein 14 homolog A;U3 small nucleolar RNA-associated protein 14 homolog C	UTP14A;UTP14C
	0.23	0.45		0.0088	0.82		0.33	0.37	O00151	PDZ and LIM domain protein 1	PDLIM1
	0.82	-0.21		0.57	0.35		0.51	0.56	O43813	Glutathione S-transferase LANCL1	LANCL1
	0.42	0.19		0.037	0.38		0.42	0.19	P21333	Filamin-A	FLNA
	0.57	0.22		0.0088	0.84		0.12	0.62	Q15293;E9PP27	Reticulocalbin-1;Uncharacterized protein (Fragment)	RCN1;
	0.33	0.22		0.074	0.31		0.72	0.08	P08670;P17661;CON__Q8N1N4-2;CON__Q7RTT2;Q8N1N4;P12036	Vimentin;Desmin;Keratin, type II cytoskeletal 78;Neurofilament heavy polypeptide	VIM;DES;KRT78;NEFH
	0.14	0.39		0.0038	0.66		0.31	0.27	P35232	Prohibitin	PHB
	0.41	0.29		0.011	0.73		0.21	0.44	P35606	Coatomer subunit beta	COPB2
	0.18	0.35		0.0029	0.68		0.2	0.34	P60174	Triosephosphate isomerase	TPI1
	0.95	-0.02		0.13	0.35		0.24	0.37	P61604	10 kDa heat shock protein, mitochondrial	HSPE1
	0.46	0.81		0.11	1.3		0.66	0.49	P62266	40S ribosomal protein S23	RPS23
	0.37	-0.73		0.37	0.53		0.13	1.26	P63208	S-phase kinase-associated protein 1	SKP1
	0.73	0.14		0.51	-0.18		0.4	-0.32	P00505	Aspartate aminotransferase, mitochondrial	GOT2
	0.094	0.4		0.0039	0.58		0.43	0.19	P04075;P05062	Fructose-bisphosphate aldolase A;Fructose-bisphosphate aldolase B	ALDOA;ALDOB
	0.76	0.09		0.13	0.3		0.43	0.21	P31943	Heterogeneous nuclear ribonucleoprotein H	HNRNPH1
	0.22	0.46		0.67	0.12		0.36	-0.34	P45880	Voltage-dependent anion-selective channel protein 2	VDAC2
	0.31	0.33		0.35	0.22		0.74	-0.11	P62979;A0A2R8Y422;P62987;P0CG47;P0CG48	Ubiquitin-40S ribosomal protein S27a;Uncharacterized protein;Ubiquitin-60S ribosomal protein L40;Polyubiquitin-B;Polyubiquitin-C	RPS27A;;UBA52;UBB;UBC
	0.54	-0.47		0.098	0.94		0.066	1.41	Q05639	Elongation factor 1-alpha 2	EEF1A2
	0.15	0.45		0.025	0.55		0.76	0.1	Q05682	Caldesmon	CALD1
	0.86	-0.22		0.084	1.4		0.14	1.63	Q96CW1	AP-2 complex subunit mu	AP2M1
	0.79	0.13		0.099	0.58		0.34	0.44	P07602	Prosaposin	PSAP
	0.29	0.27		0.026	0.45		0.47	0.18	P09651;Q32P51	Heterogeneous nuclear ribonucleoprotein A1;Heterogeneous nuclear ribonucleoprotein A1-like 2	HNRNPA1;HNRNPA1L2
	0.92	-0.13		0.64	0.41		0.66	0.54	P18859	ATP synthase-coupling factor 6, mitochondrial	ATP5PF
	0.98	0.02		0.044	0.81		0.14	0.79	Q8IZP0;Q9NYB9	Abl interactor 1;Abl interactor 2	ABI1;ABI2
	0.46	0.43		0.79	-0.11		0.34	-0.54	O43583	Density-regulated protein	DENR
	0.16	0.32		0.026	0.41		0.72	0.08	P35579;REV__Q9UKV3	Myosin-9	MYH9
	0.99	0		0.067	0.71		0.16	0.71	P35611;P35612	Alpha-adducin;Beta-adducin	ADD1;ADD2
	0.13	0.41		0.013	0.55		0.63	0.13	P50454	Serpin H1	SERPINH1
	0.48	0.18		0.054	0.38		0.44	0.2	P52907	F-actin-capping protein subunit alpha-1	CAPZA1
	0.54	0.15		0.16	0.25		0.7	0.1	Q00610	Clathrin heavy chain 1	CLTC
	0.65	0.55		0.33	0.85		0.81	0.3	Q09161	Nuclear cap-binding protein subunit 1	NCBP1
	0.25	0.35		0.022	0.56		0.49	0.21	Q15365	Poly(rC)-binding protein 1	PCBP1
	0.24	1.25		0.063	1.5		0.83	0.24	Q6FI81	Anamorsin	CIAPIN1
	0.1	0.42		0.0028	0.66		0.33	0.25	Q96AE4	Far upstream element-binding protein 1	FUBP1
	0.91	-0.08		0.11	-0.7		0.3	-0.62	Q9Y237	Peptidyl-prolyl cis-trans isomerase NIMA-interacting 4	PIN4
	0.72	0.13		0.067	0.48		0.31	0.35	P00441	Superoxide dismutase [Cu-Zn]	SOD1
	0.33	0.26		0.033	0.43		0.5	0.17	P10809	60 kDa heat shock protein, mitochondrial	HSPD1
	0.27	0.28		0.026	0.46		0.5	0.18	P12814;P35609;Q08043	Alpha-actinin-1;Alpha-actinin-2;Alpha-actinin-3	ACTN1;ACTN2;ACTN3
	0.44	-0.6		0.84	-0.12		0.53	0.48	P25490;O15391	Transcriptional repressor protein YY1;Transcription factor YY2	YY1;YY2
	0.062	0.7		0.0038	0.93		0.54	0.23	P50502;Q8NFI4;Q8IZP2	Hsc70-interacting protein;Putative protein FAM10A5;Putative protein FAM10A4	ST13;ST13P5;ST13P4
	0.33	0.87		0.86	-0.11		0.27	-0.98	Q14061	Cytochrome c oxidase copper chaperone	COX17
	0.98	0.02		0.063	1.2		0.16	1.18	Q15102	Platelet-activating factor acetylhydrolase IB subunit gamma	PAFAH1B3
	0.7	0.33		0.41	0.49		0.85	0.16	Q2TAY7	WD40 repeat-containing protein SMU1	SMU1
	0.48	-0.6		0.18	0.82		0.095	1.42	Q53FA7	Quinone oxidoreductase PIG3	TP53I3
	0.56	-0.35		0.59	-0.23		0.85	0.11	Q5JWF2	Guanine nucleotide-binding protein G(s) subunit alpha isoforms XLas	GNAS
	0.28	0.35		0.0033	0.85		0.14	0.49	O43809	Cleavage and polyadenylation specificity factor subunit 5	NUDT21
	0.93	-0.09		0.3	0.78		0.4	0.88	O75475	PC4 and SFRS1-interacting protein	PSIP1
	0.15	1.26		0.12	1		0.77	-0.26	O75489	NADH dehydrogenase [ubiquinone] iron-sulfur protein 3, mitochondrial	NDUFS3
	0.24	2.1		0.16	1.84		0.88	-0.26	P09012	U1 small nuclear ribonucleoprotein A	SNRPA
	0.14	0.61		0.014	0.81		0.63	0.2	P27348	14-3-3 protein theta	YWHAQ
	0.46	0.22		0.087	0.38		0.6	0.16	P36542	ATP synthase subunit gamma, mitochondrial	ATP5F1C
	0.56	0.58		0.086	1.3		0.47	0.72	Q86W92	Liprin-beta-1	PPFIBP1
	0.62	-0.36		0.55	0.31		0.34	0.68	O43615	Mitochondrial import inner membrane translocase subunit TIM44	TIMM44
	0.24	0.39		0.014	0.66		0.41	0.27	P13797;P13796	Plastin-3;Plastin-2	PLS3;LCP1
	0.48	0.47		0.4	0.4		0.92	-0.07	P13987	CD59 glycoprotein	CD59
	0.95	0.02		0.91	-0.02		0.88	-0.04	P15144	Aminopeptidase N	ANPEP
	0.07	0.65		0.0092	0.77		0.75	0.11	P20618	Proteasome subunit beta type-1	PSMB1
	0.59	-0.52		0.14	1.03		0.11	1.54	P40855	Peroxisomal biogenesis factor 19	PEX19
	0.84	-0.13		0.8	0.11		0.68	0.24	P50416	Carnitine O-palmitoyltransferase 1, liver isoform	CPT1A
	0.89	-0.1		0.11	0.74		0.18	0.83	Q14165	Malectin	MLEC
	0.77	0.35		0.085	1.46		0.33	1.11	Q9NP97;Q8TF09	Dynein light chain roadblock-type 1;Dynein light chain roadblock-type 2	DYNLRB1;DYNLRB2
	0.66	-0.62		0.057	2		0.061	2.62	Q9Y2B0	Protein canopy homolog 2	CNPY2
	0.13	0.65		0.0068	0.97		0.46	0.32	O75390	Citrate synthase, mitochondrial	CS
	0.48	0.51		0.61	0.27		0.74	-0.24	P05386	60S acidic ribosomal protein P1	RPLP1
	0.32	-0.85		0.17	0.86		0.05	1.71	P18754	Regulator of chromosome condensation	RCC1
	0.44	1.26		0.31	1.17		0.96	-0.08	P55769	NHP2-like protein 1	SNU13
	0.53	0.23		0.05	0.54		0.38	0.31	P61163	Alpha-centractin	ACTR1A
	0.82	0.08		0.24	0.26		0.54	0.19	P63241;Q6IS14;Q9GZV4	Eukaryotic translation initiation factor 5A-1;Eukaryotic translation initiation factor 5A-1-like;Eukaryotic translation initiation factor 5A-2	EIF5A;EIF5AL1;EIF5A2
	0.13	1.53		0.11	1.2		0.74	-0.33	P67870	Casein kinase II subunit beta	CSNK2B
	0.23	0.4		0.025	0.59		0.57	0.19	Q13162	Peroxiredoxin-4	PRDX4
	0.23	0.45		0.0087	0.81		0.34	0.36	Q9NR45	Sialic acid synthase	NANS
	0.8	-0.33		0.19	1.14		0.22	1.47	Q9UMY4	Sorting nexin-12	SNX12
	0.6	-0.52		0.76	0.22		0.45	0.74	Q9Y281	Cofilin-2	CFL2
	0.067	0.5		0.011	0.57		0.81	0.07	P07900;Q14568;Q58FG0;Q58FG1	Heat shock protein HSP 90-alpha;Heat shock protein HSP 90-alpha A2;Putative heat shock protein HSP 90-alpha A5;Putative heat shock protein HSP 90-alpha A4	HSP90AA1;HSP90AA2P;HSP90AA5P;HSP90AA4P
	0.4	0.24		0.18	0.28		0.88	0.04	P15880	40S ribosomal protein S2	RPS2
	0.67	0.16		0.28	0.28		0.73	0.13	P38159;Q96E39;O75526;Q8N7X1	RNA-binding motif protein, X chromosome;RNA binding motif protein, X-linked-like-1;RNA-binding motif protein, X-linked-like-2;RNA-binding motif protein, X-linked-like-3	RBMX;RBMXL1;RBMXL2;RBMXL3
	0.26	0.69		0.039	0.98		0.65	0.29	P51610;Q9Y5Z7	Host cell factor 1;Host cell factor 2	HCFC1;HCFC2
	0.68	0.14		0.067	0.45		0.33	0.31	P51991	Heterogeneous nuclear ribonucleoprotein A3	HNRNPA3
	0.98	-0.01		0.67	0.15		0.75	0.16	Q5T0N5	Formin-binding protein 1-like	FNBP1L
	0.26	0.51		0.031	0.76		0.58	0.25	Q96AG4	Leucine-rich repeat-containing protein 59	LRRC59
	0.21	-0.88		0.26	-0.57		0.67	0.31	Q9Y2Q5	Ragulator complex protein LAMTOR2	LAMTOR2
	0.95	0.05		0.14	0.86		0.31	0.8	O60220	Mitochondrial import inner membrane translocase subunit Tim8 A	TIMM8A
	0.56	0.18		0.074	0.4		0.45	0.23	P27105	Erythrocyte band 7 integral membrane protein	STOM
	0.82	0.07		0.022	0.53		0.13	0.46	P30040	Endoplasmic reticulum resident protein 29	ERP29
	0.37	0.23		0.037	0.4		0.48	0.18	P68363;A6NHL2;Q9H853	Tubulin alpha-1B chain;Tubulin alpha chain-like 3;Putative tubulin-like protein alpha-4B	TUBA1B;TUBAL3;TUBA4B
	0.53	0.48		0.1	0.93		0.56	0.44	O43823	A-kinase anchor protein 8	AKAP8
	0.27	0.27		0.014	0.49		0.37	0.22	P31948	Stress-induced-phosphoprotein 1	STIP1
	0.83	0.06		0.53	0.12		0.84	0.06	P46940	Ras GTPase-activating-like protein IQGAP1	IQGAP1
	0.48	0.22		0.0036	0.78		0.073	0.56	P51858	Hepatoma-derived growth factor	HDGF
	0.51	0.22		0.4	0.2		0.95	-0.02	P52272	Heterogeneous nuclear ribonucleoprotein M	HNRNPM
	0.26	1.35		0.077	1.6		0.84	0.25	P61081	NEDD8-conjugating enzyme Ubc12	UBE2M
	0.98	-0.04		0.85	0.16		0.86	0.19	Q9NVJ2;Q96BM9	ADP-ribosylation factor-like protein 8B;ADP-ribosylation factor-like protein 8A	ARL8B;ARL8A
	0.67	-0.36		0.06	1.16		0.064	1.52	O94776;Q9BTC8	Metastasis-associated protein MTA2;Metastasis-associated protein MTA3	MTA2;MTA3
	0.82	0.21		0.4	0.53		0.72	0.32	P12429	Annexin A3	ANXA3
	0.67	0.1		0.53	0.11		0.99	0	P14625;Q58FF3	Endoplasmin;Putative endoplasmin-like protein	HSP90B1;HSP90B2P
	0.39	0.49		0.36	0.38		0.85	-0.11	P62263	40S ribosomal protein S14	RPS14
	0.76	0.12		0.16	0.38		0.48	0.26	P63220	40S ribosomal protein S21	RPS21
	0.61	0.21		0.97	-0.01		0.6	-0.22	Q96C19;Q9BUP0	EF-hand domain-containing protein D2;EF-hand domain-containing protein D1	EFHD2;EFHD1
	0.97	-0.03		0.12	0.77		0.23	0.8	Q9BUL8	Programmed cell death protein 10	PDCD10
	0.61	-0.44		0.78	-0.17		0.75	0.26	Q9NZ08	Endoplasmic reticulum aminopeptidase 1	ERAP1
	0.85	-0.15		0.26	0.57		0.3	0.72	Q9Y5L0	Transportin-3	TNPO3
	0.33	0.64		0.054	0.95		0.63	0.32	P14324	Farnesyl pyrophosphate synthase	FDPS
	0.69	-0.33		0.061	1.17		0.07	1.5	P19784	Casein kinase II subunit alpha	CSNK2A2
	0.098	0.55		0.027	0.58		0.95	0.02	P39656	Dolichyl-diphosphooligosaccharide--protein glycosyltransferase 48 kDa subunit	DDOST
	0.67	0.33		0.33	0.53		0.8	0.2	P51570	Galactokinase	GALK1
	0.25	0.38		0.013	0.69		0.37	0.3	P62249	40S ribosomal protein S16	RPS16
	0.69	0.56		0.4	0.84		0.84	0.29	P62280	40S ribosomal protein S11	RPS11
	0.99	-0.01		0.079	1.22		0.19	1.23	P68366	Tubulin alpha-4A chain	TUBA4A
	0.24	0.46		0.044	0.61		0.72	0.15	Q14697	Neutral alpha-glucosidase AB	GANAB
	0.71	0.15		0.12	-0.44		0.13	-0.58	Q9H0U4;Q92928;P59190	Ras-related protein Rab-1B;Putative Ras-related protein Rab-1C;Ras-related protein Rab-15	RAB1B;RAB1C;RAB15
	0.61	0.86		0.062	2.33		0.37	1.47	Q9Y277	Voltage-dependent anion-selective channel protein 3	VDAC3
	0.18	0.49		0.022	0.67		0.64	0.18	P27824	Calnexin	CANX
	0.91	0.14		0.14	1.13		0.34	0.99	P33991	DNA replication licensing factor MCM4	MCM4
	0.27	0.25		0.037	0.37		0.61	0.12	P52565	Rho GDP-dissociation inhibitor 1	ARHGDIA
	0.76	-0.31		0.86	0.13		0.66	0.43	P55327	Tumor protein D52	TPD52
	0.61	0.29		0.031	0.95		0.24	0.67	Q06124	Tyrosine-protein phosphatase non-receptor type 11	PTPN11
	0.71	0.16		0.54	0.19		0.95	0.02	Q15185	Prostaglandin E synthase 3	PTGES3
	0.66	-0.37		0.69	0.24		0.46	0.61	Q71RC2	La-related protein 4	LARP4
	0.6	-0.42		0.57	-0.33		0.9	0.1	Q8N766	ER membrane protein complex subunit 1	EMC1
	0.3	-1.12		0.16	-1.14		0.99	-0.02	P02795;Q8N339;P80297;P13640	Metallothionein-2;Metallothionein-1M;Metallothionein-1X;Metallothionein-1G	MT2A;MT1M;MT1X;MT1G
	0.65	-0.13		0.5	0.14		0.34	0.27	P06396	Gelsolin	GSN
	0.69	-0.32		0.78	0.16		0.54	0.48	P07947;P12931;P07948;P08631	Tyrosine-protein kinase Yes;Proto-oncogene tyrosine-protein kinase Src;Tyrosine-protein kinase Lyn;Tyrosine-protein kinase HCK	YES1;SRC;LYN;HCK
	0.34	0.27		0.14	0.32		0.88	0.04	P23284	Peptidyl-prolyl cis-trans isomerase B	PPIB
	0.49	0.61		0.3	0.67		0.95	0.06	Q13501	Sequestosome-1	SQSTM1
	0.36	0.34		0.0024	1		0.081	0.66	Q96AY3	Peptidyl-prolyl cis-trans isomerase FKBP10	FKBP10
	0.77	-0.26		0.31	0.61		0.29	0.86	Q96EY1	DnaJ homolog subfamily A member 3, mitochondrial	DNAJA3
	0.55	0.47		0.36	0.52		0.95	0.05	Q96I99	Succinate--CoA ligase [GDP-forming] subunit beta, mitochondrial	SUCLG2
	0.69	0.11		0.049	0.4		0.28	0.29	P10599	Thioredoxin	TXN
	0.85	0.05		0.028	0.45		0.14	0.4	P13010	X-ray repair cross-complementing protein 5	XRCC5
	0.4	0.3		0.076	0.46		0.64	0.17	P14866	Heterogeneous nuclear ribonucleoprotein L	HNRNPL
	0.62	0.43		0.2	0.81		0.66	0.38	P23634;P20020;Q16720	Plasma membrane calcium-transporting ATPase 4;Plasma membrane calcium-transporting ATPase 1;Plasma membrane calcium-transporting ATPase 3	ATP2B4;ATP2B1;ATP2B3
	0.4	0.27		0.00091	0.99		0.028	0.72	P35241	Radixin	RDX
	0.77	-0.25		0.19	0.78		0.21	1.03	Q12996	Cleavage stimulation factor subunit 3	CSTF3
	0.43	-0.6		0.45	0.41		0.18	1	Q13123	Protein Red	IK
	0.058	0.72		0.0059	0.87		0.7	0.15	Q99832	T-complex protein 1 subunit eta	CCT7
	0.48	0.78		0.15	1.17		0.73	0.39	Q9GZT3	SRA stem-loop-interacting RNA-binding protein, mitochondrial	SLIRP
	0.36	0.26		0.18	0.27		0.96	0.01	P21796	Voltage-dependent anion-selective channel protein 1	VDAC1
	0.18	0.65		0.022	0.9		0.63	0.24	P49411	Elongation factor Tu, mitochondrial	TUFM
	0.76	0.26		0.053	1.18		0.26	0.92	P53597	Succinate--CoA ligase [ADP/GDP-forming] subunit alpha, mitochondrial	SUCLG1
	0.5	0.18		0.086	0.35		0.54	0.17	Q08211	ATP-dependent RNA helicase A	DHX9
	0.36	-0.54		0.17	-0.6		0.94	-0.05	Q8ND56	Protein LSM14 homolog A	LSM14A
	0.66	0.44		0.076	1.31		0.37	0.87	Q9BUQ8	Probable ATP-dependent RNA helicase DDX23	DDX23
	0.22	0.43		0.019	0.66		0.51	0.23	P04843	Dolichyl-diphosphooligosaccharide--protein glycosyltransferase subunit 1	RPN1
	0.35	0.36		0.023	0.69		0.39	0.33	P11413	Glucose-6-phosphate 1-dehydrogenase	G6PD
	0.11	0.47		0.022	0.53		0.85	0.05	P18669;P15259;Q8N0Y7	Phosphoglycerate mutase 1;Phosphoglycerate mutase 2;Probable phosphoglycerate mutase 4	PGAM1;PGAM2;PGAM4
	0.71	0.16		0.15	0.44		0.49	0.28	P30048	Thioredoxin-dependent peroxide reductase, mitochondrial	PRDX3
	0.16	-0.87		0.18	-0.61		0.68	0.27	Q96CV9	Optineurin	OPTN
	0.48	0.37		0.22	0.48		0.85	0.11	Q9NY27	Serine/threonine-protein phosphatase 4 regulatory subunit 2	PPP4R2
	0.25	0.64		0.041	0.87		0.68	0.23	Q9NZI8	Insulin-like growth factor 2 mRNA-binding protein 1	IGF2BP1
	0.97	-0.04		0.49	0.53		0.59	0.57	O00754;M0QZ24;M0R2P5	Lysosomal alpha-mannosidase;Uncharacterized protein (Fragment);Uncharacterized protein (Fragment)	MAN2B1;;
	0.46	0.31		0.023	0.74		0.29	0.43	P07339	Cathepsin D	CTSD
	0.54	0.23		0.043	0.58		0.34	0.35	P09936	Ubiquitin carboxyl-terminal hydrolase isozyme L1	UCHL1
	0.79	1.03		0.079	4.91		0.3	3.87	P14735	Insulin-degrading enzyme	IDE
	0.37	0.34		0.054	0.55		0.57	0.21	P52943	Cysteine-rich protein 2	CRIP2
	0.52	0.18		0.25	0.23		0.85	0.05	P23396	40S ribosomal protein S3	RPS3
	0.45	0.74		0.13	1.08		0.73	0.34	P27361;P31152	Mitogen-activated protein kinase 3;Mitogen-activated protein kinase 4	MAPK3;MAPK4
	0.79	0.46		0.25	1.37		0.57	0.92	CON__Q3ZBS7
	0.22	1.08		0.065	1.22		0.87	0.14	Q27J81	Inverted formin-2	INF2
	0.33	-0.71		0.18	-0.72		0.99	-0.01	Q9NX58	Cell growth-regulating nucleolar protein	LYAR
	0.49	-0.56		0.64	-0.28		0.73	0.28	Q9Y613	FH1/FH2 domain-containing protein 1	FHOD1
	0.59	0.15		0.3	0.21		0.84	0.06	P02545	Prelamin-A/C	LMNA
	0.18	0.47		0.0065	0.81		0.34	0.34	P07858	Cathepsin B	CTSB
	0.37	0.93		0.18	1.01		0.94	0.08	P09493	Tropomyosin alpha-1 chain	TPM1
	0.92	0.22		0.66	-0.61		0.67	-0.83	P14406	Cytochrome c oxidase subunit 7A2, mitochondrial	COX7A2
	0.67	-0.35		0.14	0.89		0.14	1.25	P35244	Replication protein A 14 kDa subunit	RPA3
	0.94	0.1		0.074	1.49		0.21	1.4	P49257	Protein ERGIC-53	LMAN1
	0.88	0.1		0.19	0.59		0.43	0.49	Q04206	Transcription factor p65	RELA
	0.42	-0.5		0.8	-0.11		0.53	0.38	Q86WR0	Coiled-coil domain-containing protein 25	CCDC25
	0.88	-0.14		0.47	0.44		0.49	0.58	Q8NHP8	Putative phospholipase B-like 2	PLBD2
	0.63	0.24		0.29	0.39		0.78	0.14	Q9Y305	Acyl-coenzyme A thioesterase 9, mitochondrial	ACOT9
	0.23	0.65		0.041	0.86		0.71	0.21	Q01813	ATP-dependent 6-phosphofructokinase, platelet type	PFKP
	0.43	-0.6		0.54	0.33		0.21	0.93	Q14558	Phosphoribosyl pyrophosphate synthase-associated protein 1	PRPSAP1
	0.37	0.4		0.11	0.53		0.78	0.13	Q8NC51	Plasminogen activator inhibitor 1 RNA-binding protein	SERBP1
	0.32	-0.66		0.46	-0.36		0.66	0.3	Q96KB5	Lymphokine-activated killer T-cell-originated protein kinase	PBK
	0.18	2.37		0.063	2.47		0.95	0.11	Q9H299	SH3 domain-binding glutamic acid-rich-like protein 3	SH3BGRL3
	0.4	0.69		0.45	0.44		0.77	-0.24	Q9Y2L1	Exosome complex exonuclease RRP44	DIS3
	0.43	-0.56		0.11	-0.84		0.69	-0.29	O95671	Probable bifunctional dTTP/UTP pyrophosphatase/methyltransferase protein	ASMTL
	0.56	0.57		0.072	1.32		0.44	0.75	P23219;P35354	Prostaglandin G/H synthase 1;Prostaglandin G/H synthase 2	PTGS1;PTGS2
	0.66	0.33		0.06	1.04		0.33	0.71	Q96T76	MMS19 nucleotide excision repair protein homolog	MMS19
	0.34	-0.57		0.66	-0.19		0.52	0.38	Q9C0B1	Alpha-ketoglutarate-dependent dioxygenase FTO	FTO
	0.22	0.54		0.099	0.54		0.99	0	Q9Y5S9	RNA-binding protein 8A	RBM8A
	0.44	0.6		0.41	0.45		0.85	-0.15	Q3ZCQ8	Mitochondrial import inner membrane translocase subunit TIM50	TIMM50
	0.64	-0.31		0.38	0.42		0.27	0.73	Q99747	Gamma-soluble NSF attachment protein	NAPG
	0.27	-0.91		0.16	-0.86		0.95	0.05	CON__Q03247;P02649	Apolipoprotein E	APOE
	0.89	-0.12		0.27	-0.61		0.52	-0.49	O60749	Sorting nexin-2	SNX2
	0.43	-0.5		0.38	0.4		0.15	0.9	O94826	Mitochondrial import receptor subunit TOM70	TOMM70
	0.94	-0.05		0.099	0.78		0.19	0.83	Q14151	Scaffold attachment factor B2	SAFB2
	0.5	0.37		0.79	0.11		0.64	-0.26	Q19T08	Endothelial cell-specific chemotaxis regulator	ECSCR
	0.2	0.34		0.068	0.36		0.93	0.03	P59998	Actin-related protein 2/3 complex subunit 4	ARPC4
	0.83	-0.18		0.12	0.88		0.16	1.06	P61011	Signal recognition particle 54 kDa protein	SRP54
	0.92	-0.07		0.048	0.91		0.11	0.97	Q6P1L8	39S ribosomal protein L14, mitochondrial	MRPL14
	0.53	0.41		0.43	0.36		0.94	-0.05	Q9NX24	H/ACA ribonucleoprotein complex subunit 2	NHP2
	0.69	0.17		0.017	0.83		0.14	0.66	P27695	DNA-(apurinic or apyrimidinic site) lyase	APEX1
	0.26	0.42		0.068	0.52		0.8	0.1	P28074	Proteasome subunit beta type-5	PSMB5
	0.68	-0.26		0.3	-0.47		0.74	-0.21	Q9P2B4	CTTNBP2 N-terminal-like protein	CTTNBP2NL
	0.87	-0.17		0.48	0.46		0.48	0.63	P41223	Protein BUD31 homolog	BUD31
	0.54	0.51		0.41	0.49		0.98	-0.02	O14828	Secretory carrier-associated membrane protein 3	SCAMP3
	0.55	0.62		0.95	0.05		0.58	-0.57	P09497	Clathrin light chain B	CLTB
	0.37	-0.84		0.14	1.01		0.053	1.85	P13674	Prolyl 4-hydroxylase subunit alpha-1	P4HA1
	0.38	0.34		0.0062	0.88		0.16	0.54	P15559	NAD(P)H dehydrogenase [quinone] 1	NQO1
	0.15	0.41		0.019	0.55		0.66	0.13	Q9BRX8	Peroxiredoxin-like 2A	PRXL2A
	0.47	0.62		0.33	0.61		0.99	-0.01	Q9H9Q2	COP9 signalosome complex subunit 7b	COPS7B
	0.84	0.17		0.63	0.27		0.9	0.1	P23497;Q9H930	Nuclear autoantigen Sp-100;Nuclear body protein SP140-like protein	SP100;SP140L
	0.49	0.58		0.068	1.17		0.49	0.59	P46063	ATP-dependent DNA helicase Q1	RECQL
	0.65	0.18		0.094	0.48		0.43	0.3	P60953;P17081;Q9H4E5	Cell division control protein 42 homolog;Rho-related GTP-binding protein RhoQ;Rho-related GTP-binding protein RhoJ	CDC42;RHOQ;RHOJ
	0.76	-0.28		0.86	-0.11		0.85	0.16	Q14839;Q12873	Chromodomain-helicase-DNA-binding protein 4;Chromodomain-helicase-DNA-binding protein 3	CHD4;CHD3
	0.88	-0.16		0.47	0.47		0.48	0.63	Q9H0W9	Ester hydrolase C11orf54	C11orf54
	0.79	0.22		0.085	1		0.31	0.78	Q13617	Cullin-2	CUL2
	0.73	-0.23		0.12	0.73		0.14	0.96	O95999	B-cell lymphoma/leukemia 10	BCL10
	0.92	-0.12		0.53	0.47		0.57	0.59	P28799	Progranulin	GRN
	0.47	0.34		0.069	0.64		0.51	0.3	Q16666;Q6K0P9	Gamma-interferon-inducible protein 16;Pyrin and HIN domain-containing protein 1	IFI16;PYHIN1
	0.92	0.15		0.087	1.83		0.25	1.67	Q9NS69	Mitochondrial import receptor subunit TOM22 homolog	TOMM22
	0.65	-0.38		0.35	0.56		0.26	0.95	O43765	Small glutamine-rich tetratricopeptide repeat-containing protein alpha	SGTA
	0.95	-0.07		0.063	1.2		0.14	1.27	Q16864	V-type proton ATPase subunit F	ATP6V1F
	0.69	-0.33		0.37	0.53		0.29	0.86	Q9Y6B6	GTP-binding protein SAR1b	SAR1B
	0.58	0.46		0.28	0.66		0.81	0.2	O60610	Protein diaphanous homolog 1	DIAPH1
	0.35	1.91		0.86	0.25		0.41	-1.65	P17096	High mobility group protein HMG-I/HMG-Y	HMGA1
	0.38	-0.61		0.33	-0.49		0.86	0.12	Q96KR1	Zinc finger RNA-binding protein	ZFR
	0.86	-0.21		0.89	0.11		0.76	0.31	Q9H8L6	Multimerin-2	MMRN2
	0.87	-0.11		0.47	0.3		0.48	0.4	Q8N129	Protein canopy homolog 4	CNPY4
	0.5	0.59		0.08	1.15		0.52	0.56	P11717	Cation-independent mannose-6-phosphate receptor	IGF2R
	0.98	-0.03		0.055	1.32		0.14	1.35	Q01628;P13164;Q01629;C9JQL5	Interferon-induced transmembrane protein 3;Interferon-induced transmembrane protein 1;Interferon-induced transmembrane protein 2;Putative dispanin subfamily A member 2d	IFITM3;IFITM1;IFITM2;
	0.34	-0.59		0.64	0.21		0.19	0.8	P08559;P29803	Pyruvate dehydrogenase E1 component subunit alpha, somatic form, mitochondrial;Pyruvate dehydrogenase E1 component subunit alpha, testis-specific form, mitochondrial	PDHA1;PDHA2
	0.8	0.39		0.47	0.76		0.81	0.37	Q03135;P56539	Caveolin-1;Caveolin-3	CAV1;CAV3
	0.98	0.02		0.13	0.95		0.28	0.93	Q08J23	tRNA (cytosine(34)-C(5))-methyltransferase	NSUN2
	0.92	0.13		0.55	0.51		0.74	0.39	Q13509	Tubulin beta-3 chain	TUBB3
	0.98	0.02		0.11	0.93		0.25	0.9	P30519	Heme oxygenase 2	HMOX2
	0.79	0.2		0.67	0.23		0.98	0.02	Q6QNY1	Biogenesis of lysosome-related organelles complex 1 subunit 2	BLOC1S2
	0.61	0.44		0.31	0.62		0.83	0.18	Q9BV40	Vesicle-associated membrane protein 8	VAMP8
	0.58	-0.18		0.8	0.06		0.45	0.24	P09601	Heme oxygenase 1	HMOX1
	0.31	-0.56		0.55	0.24		0.15	0.8	P21266	Glutathione S-transferase Mu 3	GSTM3
	0.65	-0.44		0.42	0.55		0.29	1	P78347;Q86UP8;Q6EKJ0	General transcription factor II-I;General transcription factor II-I repeat domain-containing protein 2A;General transcription factor II-I repeat domain-containing protein 2B	GTF2I;GTF2IRD2;GTF2IRD2B
	0.71	0.28		0.19	0.71		0.56	0.43	Q9UNW1	Multiple inositol polyphosphate phosphatase 1	MINPP1
	0.93	0.14		0.18	-1.45		0.29	-1.59	Q99880;Q99879;Q99877;Q93079;Q5QNW6;P62807;P58876;P57053;O60814;A0A2R8Y619;Q96A08	Histone H2B type 1-L;Histone H2B type 1-M;Histone H2B type 1-N;Histone H2B type 1-H;Histone H2B type 2-F;Histone H2B type 1-C/E/F/G/I;Histone H2B type 1-D;Histone H2B type F-S;Histone H2B type 1-K;Histone H2B;Histone H2B type 1-A	HIST1H2BL;HIST1H2BM;HIST1H2BN;HIST1H2BH;HIST2H2BF;HIST1H2BI;HIST1H2BD;H2BFS;HIST1H2BK;;HIST1H2BA
	0.67	0.47		0.1	1.33		0.43	0.86	Q07812	Apoptosis regulator BAX	BAX
	1	0		0.78	-0.17		0.84	-0.17	Q8N6M0	Deubiquitinase OTUD6B	OTUD6B
	0.53	-0.46		0.7	0.21		0.36	0.66	O15498	Synaptobrevin homolog YKT6	YKT6
	0.87	0.35		0.38	1.24		0.66	0.88	P68431;Q16695;Q6NXT2	Histone H3.1;Histone H3.1t;Histone H3.3C	HIST1H3J;HIST3H3;H3F3C
	0.85	0.27		0.4	-0.76		0.41	-1.02	Q9UBI6	Guanine nucleotide-binding protein G(I)/G(S)/G(O) subunit gamma-12	GNG12
	0.52	0.65		0.12	1.15		0.61	0.51	P25788	Proteasome subunit alpha type-3	PSMA3
	0.56	-0.44		0.95	-0.03		0.6	0.41	P53004	Biliverdin reductase A	BLVRA
	0.37	-0.65		0.16	-0.76		0.88	-0.11	Q12797	Aspartyl/asparaginyl beta-hydroxylase	ASPH
	0.46	-0.53		0.44	-0.4		0.86	0.13	Q15070	Mitochondrial inner membrane protein OXA1L	OXA1L
	0.96	0.04		0.36	-0.51		0.46	-0.55	Q9C0H2	Protein tweety homolog 3	TTYH3
	0.46	0.85		0.075	1.53		0.56	0.67	P61019;Q8WUD1	Ras-related protein Rab-2A;Ras-related protein Rab-2B	RAB2A;RAB2B
	0.67	0.24		0.57	-0.23		0.4	-0.47	Q8IXB1	DnaJ homolog subfamily C member 10	DNAJC10
	0.35	-0.91		0.57	-0.39		0.6	0.51	Q8N668	COMM domain-containing protein 1	COMMD1
	0.96	-0.03		0.054	0.94		0.14	0.97	Q9UBB4	Ataxin-10	ATXN10
	0.84	0.19		0.18	0.84		0.45	0.65	Q9Y608	Leucine-rich repeat flightless-interacting protein 2	LRRFIP2
	0.29	-0.73		0.81	-0.12		0.38	0.61	O95819;Q8N4C8	Mitogen-activated protein kinase kinase kinase kinase 4;Misshapen-like kinase 1	MAP4K4;MINK1
	0.69	-0.3		0.41	0.43		0.31	0.73	P0CW20;P0CW19	LIM and senescent cell antigen-like-containing domain protein 4;LIM and senescent cell antigen-like-containing domain protein 3	LIMS4;LIMS3
	0.98	-0.02		0.17	0.83		0.3	0.84	Q9H446	RWD domain-containing protein 1	RWDD1
	0.4	-0.63		0.7	0.21		0.27	0.84	P18583	Protein SON	SON
	0.4	-0.64		0.77	-0.16		0.52	0.48	Q96A33	Coiled-coil domain-containing protein 47	CCDC47
	0.92	0.03		0.61	-0.11		0.64	-0.15	P99999;CON__P62894	Cytochrome c	CYCS
	0.85	0.17		0.36	0.5		0.66	0.34	Q86V81	THO complex subunit 4	ALYREF
	0.88	-0.24		0.18	1.41		0.26	1.65	Q9NRX4	14 kDa phosphohistidine phosphatase	PHPT1
	0.74	0.34		0.088	1.26		0.35	0.92	Q9NW64	Pre-mRNA-splicing factor RBM22	RBM22
	0.85	-0.15		0.076	0.95		0.13	1.11	O00203;Q13367	AP-3 complex subunit beta-1;AP-3 complex subunit beta-2	AP3B1;AP3B2
	0.63	0.4		0.24	0.7		0.72	0.3	P52434	DNA-directed RNA polymerases I, II, and III subunit RPABC3	POLR2H
	0.93	0.08		0.21	0.81		0.41	0.73	Q5GJ75;Q8WVP5	Tumor necrosis factor alpha-induced protein 8-like protein 3;Tumor necrosis factor alpha-induced protein 8-like protein 1	TNFAIP8L3;TNFAIP8L1
	0.57	0.39		0.099	0.86		0.5	0.47	Q8IXM3	39S ribosomal protein L41, mitochondrial	MRPL41
	0.77	-0.2		0.1	-0.77		0.37	-0.57	Q9NQ29	Putative RNA-binding protein Luc7-like 1	LUC7L
	0.77	-0.21		0.48	0.34		0.41	0.55	O14880	Microsomal glutathione S-transferase 3	MGST3
	0.34	-0.41		0.98	-0.01		0.34	0.41	P52789;P52790	Hexokinase-2;Hexokinase-3	HK2;HK3
	0.93	-0.06		0.088	0.79		0.17	0.85	Q5ZPR3	CD276 antigen	CD276
	0.67	-0.36		0.34	-0.59		0.79	-0.23	Q9ULR0	Pre-mRNA-splicing factor ISY1 homolog	ISY1
	0.57	-0.38		0.65	-0.23		0.82	0.16	O60256	Phosphoribosyl pyrophosphate synthase-associated protein 2	PRPSAP2
	0.43	0.54		0.86	0.09		0.5	-0.46	Q9Y5S2	Serine/threonine-protein kinase MRCK beta	CDC42BPB
	0.54	0.55		0.052	1.32		0.39	0.76	P50281	Matrix metalloproteinase-14	MMP14
	0.89	0.16		0.074	1.44		0.24	1.27	Q7L2H7	Eukaryotic translation initiation factor 3 subunit M	EIF3M
	0.69	0.3		1	0		0.69	-0.3	P08754	Guanine nucleotide-binding protein G(i) subunit alpha	GNAI3
	0.79	-0.19		0.66	0.22		0.55	0.4	P55145	Mesencephalic astrocyte-derived neurotrophic factor	MANF
	0.97	-0.03		0.61	0.3		0.7	0.33	Q9NSC5	Homer protein homolog 3	HOMER3
	0.52	-0.35		0.39	0.34		0.2	0.69	O95721	Synaptosomal-associated protein 29	SNAP29
	0.92	-0.08		0.091	0.92		0.17	1	Q86TU7	Actin-histidine N-methyltransferase	SETD3
	0.84	0.22		0.16	1		0.42	0.79	O00170	AH receptor-interacting protein	AIP
	0.59	0.59		0.86	-0.14		0.5	-0.73	P53999	Activated RNA polymerase II transcriptional coactivator p15	SUB1
	0.9	0.15		0.055	1.46		0.19	1.31	P56211	cAMP-regulated phosphoprotein 19	ARPP19
	0.92	0.15		0.36	0.9		0.59	0.74	P56134	ATP synthase subunit f, mitochondrial	ATP5MF
	0.49	0.26		0.86	-0.05		0.41	-0.31	P33527	Multidrug resistance-associated protein 1	ABCC1
	0.24	0.89		0.23	0.68		0.79	-0.22	Q8N392	Rho GTPase-activating protein 18	ARHGAP18
	0.74	-0.27		0.15	0.84		0.16	1.12	Q92626	Peroxidasin homolog	PXDN
	0.44	0.52		0.13	0.76		0.73	0.23	Q9BUJ2	Heterogeneous nuclear ribonucleoprotein U-like protein 1	HNRNPUL1
	0.87	-0.18		0.83	0.16		0.74	0.34	P63172	Dynein light chain Tctex-type 1	DYNLT1
	0.49	0.51		0.93	0.05		0.53	-0.47	Q7Z417	Nuclear fragile X mental retardation-interacting protein 2	NUFIP2
	0.53	-0.45		0.95	0.03		0.49	0.48	Q16539	Mitogen-activated protein kinase 14	MAPK14
	0.97	0.04		0.59	0.36		0.73	0.32	Q9GZN8	UPF0687 protein C20orf27	C20orf27
	0.64	-0.43		0.35	0.6		0.25	1.03	P17612;P22694	cAMP-dependent protein kinase catalytic subunit alpha;cAMP-dependent protein kinase catalytic subunit beta	PRKACA;PRKACB
	0.68	-0.4		0.41	0.56		0.31	0.95	O43251;A6NFN3;Q9NWB1	RNA binding protein fox-1 homolog 2;RNA binding protein fox-1 homolog 3;RNA binding protein fox-1 homolog 1	RBFOX2;RBFOX3;RBFOX1
	0.66	0.53		0.36	0.79		0.83	0.26	CON__ENSEMBL:ENSBTAP00000032840
	0.55	0.59		0.41	0.59		1	0	P21926	CD9 antigen	CD9
	0.91	-0.09		0.81	-0.12		0.97	-0.03	P52594	Arf-GAP domain and FG repeat-containing protein 1	AGFG1
	0.7	-0.27		0.47	-0.37		0.89	-0.09	Q16775	Hydroxyacylglutathione hydrolase, mitochondrial	HAGH
	0.54	0.49		0.72	-0.21		0.38	-0.7	A0A024R1R8;Q9Y2S6	HCG2014768, isoform CRA_a;Translation machinery-associated protein 7	hCG_2014768;TMA7
	0.87	-0.21		0.28	0.87		0.33	1.08	O75531	Barrier-to-autointegration factor	BANF1
	0.83	0.18		0.13	0.87		0.37	0.68	P35658	Nuclear pore complex protein Nup214	NUP214
	1	0		0.9	0.07		0.94	0.07	P31483	Nucleolysin TIA-1 isoform p40	TIA1
	0.79	-0.21		0.063	1		0.094	1.21	P61225;P10114	Ras-related protein Rap-2b;Ras-related protein Rap-2a	RAP2B;RAP2A
	0.87	-0.16		0.61	-0.3		0.86	-0.14	Q9H814	Phosphorylated adapter RNA export protein	PHAX
	0.67	0.32		0.17	-0.74		0.15	-1.06	Q86XZ4	Spermatogenesis-associated serine-rich protein 2	SPATS2
	0.56	0.45		0.063	1.09		0.41	0.63	Q9NUP9;O14910	Protein lin-7 homolog C;Protein lin-7 homolog A	LIN7C;LIN7A
	0.84	0.27		0.27	0.94		0.57	0.67	Q9Y3B3	Transmembrane emp24 domain-containing protein 7	TMED7
	0.78	-0.25		0.86	0.11		0.68	0.36	Q9Y6W5	Wiskott-Aldrich syndrome protein family member 2	WASF2
	0.43	1.57		0.054	2.89		0.5	1.32	P49773	Histidine triad nucleotide-binding protein 1	HINT1
	0.97	-0.03		0.088	0.82		0.19	0.85	Q7L0Y3	tRNA methyltransferase 10 homolog C	TRMT10C
	0.85	-0.21		0.71	-0.26		0.95	-0.05	P07711	Cathepsin L1	CTSL
	0.79	0.23		0.29	0.6		0.64	0.37	O00743	Serine/threonine-protein phosphatase 6 catalytic subunit	PPP6C
	0.34	1.32		0.096	1.7		0.79	0.38	P68402	Platelet-activating factor acetylhydrolase IB subunit beta	PAFAH1B2
	0.79	-0.14		0.021	-0.89		0.13	-0.75	CON__P01966;P69905;P02008	Hemoglobin subunit alpha;Hemoglobin subunit zeta	HBA2;HBZ
	0.82	0.37		0.11	-1.75		0.15	-2.12	CON__Q2KIU3
	0.76	0.24		0.16	0.79		0.47	0.55	P30044	Peroxiredoxin-5, mitochondrial	PRDX5
	0.95	0.06		0.5	0.43		0.68	0.37	Q9H2J4	Phosducin-like protein 3	PDCL3
	0.88	-0.18		0.24	0.96		0.31	1.14	P33316	Deoxyuridine 5-triphosphate nucleotidohydrolase, mitochondrial	DUT
	0.62	0.32		0.89	0.07		0.71	-0.25	Q9BUT1	3-hydroxybutyrate dehydrogenase type 2	BDH2
	0.47	0.79		0.31	0.79		1	0	P28070	Proteasome subunit beta type-4	PSMB4
	0.81	-0.2		0.35	0.52		0.34	0.72	Q9UBC2	Epidermal growth factor receptor substrate 15-like 1	EPS15L1
	0.4	-2.26		0.7	-0.74		0.57	1.52	Q58FF8	Putative heat shock protein HSP 90-beta 2	HSP90AB2P
	0.98	-0.02		0.14	-0.56		0.3	-0.54	Q9UHD9	Ubiquilin-2	UBQLN2
	0.81	-0.48		0.96	0.07		0.77	0.54	CON__P02533;P02533;CON__Q6IFX2;CON__Q9Z2K1;CON__Q3ZAW8;CON__Q61782;CON__P35900;CON__Q9D312;P35900	Keratin, type I cytoskeletal 14;Keratin, type I cytoskeletal 20	KRT14;KRT20
	0.67	0.39		0.16	0.95		0.54	0.56	Q13155	Aminoacyl tRNA synthase complex-interacting multifunctional protein 2	AIMP2
	0.2	-1.02		0.68	0.24		0.12	1.25	Q9Y3D9	28S ribosomal protein S23, mitochondrial	MRPS23
	0.56	-0.67		0.32	0.84		0.19	1.51	P63165;G2XKQ0	Small ubiquitin-related modifier 1;Small ubiquitin-related modifier 5	SUMO1;SUMO1P1
	0.47	0.58		0.28	0.63		0.95	0.05	Q9BVL2	Nucleoporin p58/p45	NUP58
	0.74	-0.3		0.19	0.82		0.19	1.12	P04040	Catalase	CAT
	0.49	1.03		0.07	2.05		0.49	1.02	P63167	Dynein light chain 1, cytoplasmic	DYNLL1
	0.51	0.56		0.74	0.21		0.68	-0.36	P18621	60S ribosomal protein L17	RPL17
	0.65	-0.34		0.093	0.9		0.089	1.24	O75146	Huntingtin-interacting protein 1-related protein	HIP1R
	0.25	1.16		0.19	0.98		0.85	-0.19	Q9Y5L4	Mitochondrial import inner membrane translocase subunit Tim13	TIMM13
	0.48	-0.48		0.9	-0.06		0.53	0.42	P22692	Insulin-like growth factor-binding protein 4	IGFBP4
	0.93	0.09		0.18	0.91		0.37	0.83	P62312	U6 snRNA-associated Sm-like protein LSm6	LSM6
	0.71	0.31		0.28	0.62		0.7	0.32	P21281;P15313	V-type proton ATPase subunit B, brain isoform;V-type proton ATPase subunit B, kidney isoform	ATP6V1B2;ATP6V1B1
	0.28	1.29		0.079	1.58		0.81	0.29	P62873	Guanine nucleotide-binding protein G(I)/G(S)/G(T) subunit beta-1	GNB1
	0.92	0.13		0.97	-0.03		0.9	-0.16	Q13151	Heterogeneous nuclear ribonucleoprotein A0	HNRNPA0
	0.99	-0.02		0.51	-0.63		0.65	-0.61	CON__P35908v2;P35908;CON__P35908;CON__Q9R0H5	Keratin, type II cytoskeletal 2 epidermal	KRT2
	0.67	-0.85		0.75	-0.47		0.85	0.38	CON__Q1RMN8
	0.8	-0.26		0.37	-0.62		0.72	-0.36	CON__Q3SX14
	0.79	0.37		0.5	0.63		0.85	0.26	P62879	Guanine nucleotide-binding protein G(I)/G(S)/G(T) subunit beta-2	GNB2
	0.83	-0.27		0.099	1.39		0.15	1.66	P16104;Q96QV6	Histone H2AX;Histone H2A type 1-A	H2AFX;HIST1H2AA
	0.79	0.37		0.89	0.13		0.86	-0.23	P62888	60S ribosomal protein L30	RPL30
	0.84	-0.18		0.056	1.2		0.098	1.38	O15305	Phosphomannomutase 2	PMM2
	0.24	-0.59		0.032	-0.84		0.62	-0.25	CON__ENSEMBL:ENSBTAP00000024146
	0.98	-0.02		0.95	0.05		0.95	0.06	P09486	SPARC	SPARC
	0.89	0.2		0.52	0.58		0.76	0.38	P58546	Myotrophin	MTPN
	0.56	-0.87		0.2	-1.36		0.74	-0.49	P02766	Transthyretin	TTR
	0.27	-1.38		0.22	-1.14		0.85	0.25	P04264;CON__P04264;CON__H-INV:HIT000016045	Keratin, type II cytoskeletal 1	KRT1
	0.73	-0.52		0.4	-0.86		0.81	-0.34	P00738;P00739	Haptoglobin;Haptoglobin-related protein	HP;HPR
	0.39	-2.31		0.31	-1.97		0.9	0.34	CON__ENSEMBL:ENSBTAP00000038329
	0.56	-1		0.8	-0.33		0.71	0.67	CON__P13645;P13645;Q7Z3Y7;CON__Q7Z3Y7;CON__Q148H6;CON__Q7Z3Y8;CON__Q7Z3Z0;Q7Z3Z0;Q7Z3Y8;Q7Z3Y9;CON__O76014;Q99456;CON__Q7Z3Y9;Q2M2I5;CON__Q99456;CON__Q2M2I5;O76014	Keratin, type I cytoskeletal 10;Keratin, type I cytoskeletal 28;Keratin, type I cytoskeletal 25;Keratin, type I cytoskeletal 27;Keratin, type I cytoskeletal 26;Keratin, type I cytoskeletal 12;Keratin, type I cytoskeletal 24;Keratin, type I cuticular Ha7	KRT10;KRT28;KRT25;KRT27;KRT26;KRT12;KRT24;KRT37
	0.45	0.67		0.13	1		0.72	0.33	P14923	Junction plakoglobin	JUP
	0.79	0.43		0.63	0.51		0.95	0.09	P14174	Macrophage migration inhibitory factor	MIF
	0.79	0.32		0.16	-1.14		0.19	-1.47	CON__Q05B55
	0.48	-0.98		0.059	-1.95		0.47	-0.97	CON__P00978
	0.42	-0.93		0.05	-1.69		0.5	-0.76	CON__P17697
	0.46	-0.83		0.1	-1.36		0.64	-0.53	CON__P02777
	0.87	-0.61		0.93	0.21		0.81	0.82	CON__Q3MHN5
	0.17	-3.67		0.058	-3.85		0.95	-0.18	CON__A2I7N3

## Sheet: Data3
Supplementary Data 3. List of proteins derived from the protein heatmap obtained after statistical testing and hierarchical clustering (n=1,076). Proteins are ordered according to heatmap on Figure2A. Pairwise statistical tests were performed to reveal proteins that were significantly regulated under different substrate rigidity conditions. Columns from left to right contain: Uniprot accession, p…
Uniprot ID	Protein names	Gene names	Cluster	zscore_1kPa_rep1	zscore_1kPa_rep2	zscore_1kPa_rep3	zscore_1kPa_rep4	zscore_1kPaCNF_rep1	zscore_1kPaCNF_rep2	zscore_1kPaCNF_rep3	zscore_1kPaCNF_rep4	zscore_4kPa_rep1	zscore_4kPa_rep2	zscore_4kPa_rep3	zscore_4kPa_rep4	zscore_4kPaCNF_rep1	zscore_4kPaCNF_rep2	zscore_4kPaCNF_rep3	zscore_4kPaCNF_rep4	zscore_50kPa_rep1	zscore_50kPa_rep2	zscore_50kPa_rep3	zscore_50kPa_rep4	zscore_50kPaCNF_rep1	zscore_50kPaCNF_rep2	zscore_50kPaCNF_rep3	zscore_50kPaCNF_rep4
O15427	Monocarboxylate transporter 4	SLC16A3	1							1.05997		0.996212				0.847445	-0.204556	0.539283	0.783687	0.645546	0.464899	0.263	0.964334	0.773061	0.730556	0.921829	0.773061
Q9H089	Large subunit GTPase 1 homolog	LSG1	1													1.51007				1.01657		1.37154	1.47544	1.1551		1.59664	1.25899
Q9Y2Y0	ADP-ribosylation factor-like protein 2-binding protein	ARL2BP	1																	0.903152	0.585366	1.51224	1.80355	2.02864		0.320545	0.280821
Q9BQE5	Apolipoprotein L2	APOL2	1	0.78433	0.530893	0.963227	0.684943	0.809177	0.78433	0.873779	0.749545	0.207885	0.262548	0.297333	0.337088	0.356965	0.416598	0.262548	0.665066		-0.810833		-0.522611	-0.721385	-0.925129	-0.423224	-0.259235
O43432	Eukaryotic translation initiation factor 4 gamma 3	EIF4G3	1	1.20534	0.956454	0.949727	0.475494	1.12126	1.17507	1.02372	0.189609			0.737836	0.219879	0.687386	0.677295				0.189609	-0.472972	-0.22072		0.0920718	0.0113513	0.0147147
P0DP25;P0DP24;P0DP23;P27482;P02585	Calmodulin-3;Calmodulin-2;Calmodulin-1;Calmodulin-like protein 3;Troponin C, skeletal muscle	CALM3;CALM2;CALM1;CALML3;TNNC2	1	1.59297	1.14651			1.23267	1.25616	1.08385	1.49898	-0.10672				0.629551	0.410236	0.120427	-0.138051		0.261415		0.355407			-0.114553	-0.451358
CON__Q05B55			1	1.07056	0.8202	1.07839	1.21922	0.945382	1.12533	0.937558	1.41481	-0.173429	-0.267315	-0.165605	-0.556797	-0.00130398	0.225588	0.0925822	0.249059	-2.70053	-0.556797	-1.89468	-0.40032	-0.830632	-0.556797	-0.525502	-0.548974
CON__ENSEMBL:ENSBTAP00000013050;Q9UK55	Protein Z-dependent protease inhibitor	SERPINA10	1	1.41202	-0.356832	1.29603	0.909398	1.11238	2.00164	1.53768	-0.482488	-0.3375	-0.347166	0.15546			0.919064	-0.269839	0.445436				0.0104714	-0.99478		-0.724135	-0.637142
P12107	Collagen alpha-1(XI) chain	COL11A1	1	1.14973	0.78154	0.229263	0.82245	1.31336	1.31336	1.27245	1.57927	-1.81621	-1.24348	-0.384378	-2.26621	0.147444	0.372446	-0.200286	-0.159376	-1.40711	-0.036648	-0.0980121	-0.179831	-0.425287	-0.343469	-0.282105	-0.138922
CON__Q2KIT0			1	1.04727	0.918212	0.926278	1.0876	1.00694	1.2086	0.732687	1.07147	0.0793184	0.369705	0.4665	-0.251399	0.305174	0.514898	0.18418	0.289042	-2.17924	-0.888635	-1.59847	-0.735376	-1.43714	-1.13869	-0.937033	-1.04189
CON__Q2KIS7;P05452	Tetranectin	CLEC3B	1	1.17115	0.706969	0.795855	1.30942	0.953873	1.48719	0.687217	1.27979	-0.76458	-1.74232	-0.339905	-2.15712	-0.181886	0.835359	-0.112753	0.104523	-1.26826	-0.112753	-1.53492	-0.201638	-0.517676	-0.201638	-0.270772	0.0748943
P02452;CON__Q862S4	Collagen alpha-1(I) chain	COL1A1	1	1.2107	0.832219	0.823617	1.03866	1.59777	0.987051	0.840821	0.617175	0.109672	0.419335	-0.286008	-0.888131	0.462344	-0.113973		-0.0881679		-0.604273		0.144079	-0.83652	0.135478	-0.475247	0.00645131
CON__P00761			1	1.47843	0.731584	0.393388	0.985231	0.886591	1.59117	0.661127	1.01341	-1.81898	-0.832573	-0.790299	-0.156181	-0.536652	1.05569	-0.0857233	0.393388	-1.66397	-0.24073	-2.19945	-0.268913	-0.564835	-0.268913	0.111558	0.125649
CON__P81644			1	1.06189	0.943668	0.639668	1.45034	1.32367	1.12945	1.12945	1.425	-0.736779	0.0570001	0.0232223	0.0401112	0.158334	0.386334	-0.221667	-0.0612223	-1.96967	-0.627001	-1.44611	-0.441223	-1.49678	-0.87189	-0.905668	-0.990113
CON__P01030			1	0.848103	1.10333			1.66696	1.11397	1.50744						0.284473	0.720489
CON__P02672			1	1.10871	0.280378	0.224535	0.941185	0.392063	0.857421	0.531671	1.02495			-0.501422		-0.129137	1.11802	0.0756205	0.736428	-0.985394	0.373449		-0.166365	-0.157058	0.187306	0.689892	0.801578
CON__Q3KUS7;P00751	Complement factor B	CFB	1	1.35155	0.591656	0.648364	1.11337	1.07935	1.22679	0.489581	1.18142	-0.451776	-0.145551	0.240065	-2.14168	0.353481	0.296773	0.285431	0.557631	-1.80143	-0.190918	-2.119	-0.372384	-0.950808	-0.247626	-0.417751	-0.576534
CON__Q2KJ62			1	0.542239	1.22434	0.901238	1.60129	0.219139	1.49359	1.18844	1.33204	-0.26551	0.0575895	-0.28346	0.829438	-0.15781	0.326839	0.183239	-0.588609	-1.23481	-0.911709	-0.480909	-0.552709	-1.91691	-1.64766	-0.911709	-0.947609
CON__REFSEQ:XP_001252647			1	1.03641	1.06387	1.53609	1.15721	0.877175	1.17368	1.03092	1.13525		0.1359	0.339064	0.503792	0.229246	0.256701				0.273173
CON__P41361			1	1.08315	0.555855	0.786546	1.35339	1.01724	0.727226	0.687679	1.14247	0.285617	0.219706	0.232888	0.0549264	0.311982	0.509717	-0.1494	0.0549264	-0.808517	-0.610782	-1.22376	-0.94034	-0.894202		-0.703058	-0.498732
CON__Q9TTE1			1	1.15082	0.957883	0.497802	1.65542	1.13598	1.37344	0.853994	1.06177	-0.140374	-0.244263	0.275183	0.453278	0.290024	-0.0958501	0.260341	0.0228803	-1.8026	-1.26831	-0.808233	-1.26831	-1.41673	-1.03085	-1.26831	-0.644978
CON__Q3SZR3			1	1.02709	0.772062	1.02709	0.993529	0.919707	1.12775	0.839173	1.01366	-0.0332761	0.215036	0.550594	-0.0399872	0.396237	0.349259	0.141214	0.255303	-2.34191	-0.308433	-1.99293	-0.590301	-1.33524	-1.21444	-0.972837	-0.798347
CON__ENSEMBL:ENSBTAP00000018229;P02774	Vitamin D-binding protein	GC	1	1.11632	0.975208	0.944969	1.11632	1.10624	1.33808	0.813933	1.16672	-0.133556	0.249472	0.259552	-0.284751	0.430906	0.390587	-0.0730776	0.168834	-2.00837	-0.657698	-1.53463	-0.6073	-1.38343	-1.36328	-1.02057	-1.01049
CON__Q0IIK2;CON__Q29443			1	1.18767	0.530581	0.41729	0.840244	0.319104	0.409737	1.06683	1.46712	0.0245465		0.613662		0.243576	0.394632	-0.0509811	0.160496	-0.949759	-0.0207701	-0.307775	-0.0509811	0.039652	-0.345539	-0.179378	-0.368197
CON__P02769			1	0.785804	1.00379	0.823174	0.94774	0.997567	1.23424	0.480617	1.31521	0.119376	0.517987	0.231485	0.356051	0.517987	0.200344	0.181659	-0.37266				-0.0301035			-0.142213
CON__Q58D62			1	1.12233	0.913312	0.95875	0.867873	1.3677	1.04963	0.586155	1.03145	0.104508	-0.0954206	0.368051	-2.16741	0.349876	0.377139	0.21356	0.17721	-1.84934	-0.431665	-2.04018	-0.767909	-0.795172	-0.240823	-0.495278	-0.604331
CON__P34955			1	0.889912	0.803179	0.797759	0.765234	1.02543	1.03085	0.873649	1.36152	0.445408	0.244839	0.407462		0.499615	0.396621	0.407462	0.179789							0.353254
CON__P28800;P08697	Alpha-2-antiplasmin	SERPINF2	1	0.0762297								0.337589		0.583574			0.475955	0.844933	0.906429	0.675818	0.875681	1.3369	1.18316	0.806498	0.867994	0.829559	0.683505
CON__Q2KJF1;P04217	Alpha-1B-glycoprotein	A1BG	1	1.37225	0.907153	0.74374	1.10828	1.33454	1.5231	0.718599	1.07057	-0.148748	0.291211	0.127798	-0.148748	0.278641	0.2535	-0.199029	0.178079	-1.8583	-0.563566	-1.1418	-0.714409	-1.22979	-1.66975	-1.19208	-1.04124
CON__Q3SZ57			1	1.25909	0.898677	1.12393	1.20277	1.28161	1.15772	1.02257	1.58571	-0.464121	-0.148763	-0.160025	0.0427047	-0.0361348	0.189121	-0.0924487	-0.0586604	-1.97333	-0.756953	-1.43272	-0.700639	-1.15115	-1.1962	-0.74569	-0.847056
CON__P12763			1	1.23419	0.973417	0.804683	1.03477	1.3569	1.01943	0.559251	1.81709	0.421196	-0.422474	0.390517	-1.28148	0.31382	-0.483832	0.053049	0.191104	-0.468493	-0.361116	-1.28148	-1.35818	-1.20479	-0.376456	-1.28148	-1.64963
CON__Q3SZV7			1	1.14121	0.877378	0.96807	0.96807	1.17419	1.20717	0.761952	1.25664	-0.0625226	-0.0707674	0.531099	-2.04951	0.390938	0.201309	0.217799	0.275512	-1.94232	-0.689123	-1.43115	-0.499494	-0.969444	-0.9612	-0.623165	-0.672634
CON__P50448;P05155	Plasma protease C1 inhibitor	SERPING1	1	1.25215	0.581204	1.10454	0.661717	0.983769	1.07099	1.02403	0.480562		-0.438628	-0.277602	-0.123286	-0.250765	0.708683	0.104835	0.500691		-0.136704		0.232314	-0.733843	-0.116576	-0.150123	0.0243217
CON__ENSEMBL:ENSBTAP00000024466			1	0.910023	0.807707	0.925764	1.3429	0.972986	1.24058	0.917893	1.35077	-0.15249	0.0364009	0.296126	0.264644	0.0836237	0.256774	0.130847	0.343349	-2.03353	-0.82148	-1.71871	-0.664071	-1.34093	-1.11269	-0.99463	-1.04185
CON__P15497;P02647	Apolipoprotein A-I	APOA1	1	0.947311	0.832643	0.759673	1.06198	1.00986	1.51022	1.03071	1.1141	-0.334881	0.175911	0.363548	0.373973	0.175911	0.290578	0.0925159	0.3427	-2.00277	-0.8144	-1.56495	-0.710157	-1.55453	-1.38774	-0.793552	-0.918644
CON__P15636			1	1.11678	2.62812	-0.613603	0.963452	-0.547893	0.33555	0.145719	0.116515	1.19709	0.277141	-0.46758	0.0508041	-0.153629	-0.0952196	1.29931	-1.05898	-0.832639	-1.56276	-0.328857	-0.686615	-0.401869	-0.876446	-1.62117	1.11678
CON__Q1A7A4			1	0.768717	1.06409	0.806585	1.31401	0.867173	1.2307	0.77629	1.34431	-0.170405	0.359744	0.246141	0.594525	0.124964	0.533936	-0.102243	0.132537	-2.04108	-0.889894	-1.54879	-1.0035	-1.32159	-1.17769	-0.912615	-0.995924
CON__P01045-1			1	1.01924	1.18726	0.950054	1.18726	0.969822	1.47388	1.22679	1.23668	-0.483058	-0.245853	0.0407696	0.030886	-0.26562	0.436111	-0.176668	-0.0284152	-2.26209	-1.0563	-1.36269	-0.492941	-1.27374	-0.858632	-0.740029	-0.512708
CON__P04258;P02461	Collagen alpha-1(III) chain	COL3A1	1	0.909001	1.05488	1.33339	0.922263	0.96205	1.2936	1.41296	0.643761	-0.350891	-0.682442	0.272424	0.431568	-0.377415	0.0204456	0.298948	0.444831	-2.10148	-1.01399	-0.0193405	-0.60287	-1.00073	-1.63731	-0.788538	-1.42512
CON__P07224			1	1.14189	0.752022	0.660289	0.889622	0.797888	1.27949	0.946955	0.740555			-0.0277111	-0.383178	0.109889	0.774955	-0.325844	0.637355	-1.20878	-0.176778	-0.704244	0.522689	-0.750111	-0.681311	-0.0965111	-0.0850444
CON__P02777			1	1.66281	1.12516	1.78379	1.15204	1.71658				0.560619				0.795843		0.735357								0.547177
CON__Q0VCM5;P19827	Inter-alpha-trypsin inhibitor heavy chain H1	ITIH1	1	0.911868	0.941313	0.74256	1.14743	1.05173	1.08854	0.786728	1.0959	0.109498	0.337695	0.448113	0.0874142	0.573253	0.565892	0.0874142	0.205193	-1.98108	-0.751762	-1.69399	-0.773846	-1.52469	-1.16399	-1.08302	-1.20816
CON__Q2KJC7			1	1.19464	0.698333	0.443815	1.15647	0.940125	1.65278	0.851044	1.69095	-1.54142	-0.586982	-0.472449	-0.205205	-0.637885	1.09284	-0.510626	-0.205205	-1.77049	-0.319738	-1.8723	-0.332464	-0.676063	-0.332464	-0.0652202	-0.192479
CON__ENSEMBL:ENSBTAP00000018574;P05546	Heparin cofactor 2	SERPIND1	1	0.992296	0.60178	0.46734	1.20996	0.87066	1.12033	0.640191	1.24837			0.0384115		0.249675	0.729818		0.56977		0.332899	-0.428928	-0.0256076	0.0128038		0.160048	0.281684
CON__ENSEMBL:ENSBTAP00000016046;P23142	Fibulin-1	FBLN1	1	1.11673	0.93856	0.6686	1.55947	1.19232	1.66745	1.04114	1.84023			-0.416638													-0.378843
CON__Q28085			1																				0.929666		1.40243	0.811474	1.41557
CON__ENSEMBL:ENSBTAP00000037665			1	1.09239	0.662596	0.954855	1.16975	1.0666	0.997834	0.645404	1.54797	-0.790101	-0.403288	-0.205584		-0.128221	-0.0680504	-0.0508587	-0.0766463	-1.30585	-0.196988	-0.643972	-0.0852421	-0.558013	-0.274351	-0.0938379	0.017908
CON__Q05443;P51884	Lumican	LUM	1	0.770594	0.585652	0.770594	0.923833	1.00309	0.99781	0.723038	1.00838	0.199914	0.279175	0.395425	-0.159403	0.448266	0.437698	0.236903	0.379573		-0.761788		-0.576845	-0.761788	-0.640254	-0.66139	-0.397186
CON__ENSEMBL:ENSBTAP00000024146			1	1.06807	0.697154	1.03582	0.826169	0.584265	1.14871	0.672964	1.12452	0.511694	-0.431732		-0.0285581	-0.141447	0.600392	0.100457	0.721344		0.0359496		0.0359496			0.0440131	-0.270462
CON__P17697			1	0.832251	0.693435	1.03276	0.778267	0.98649	0.917083	0.955642	1.21014	-0.201154	0.107325	0.446652	0.184445	0.2847	0.0687651	0.408092	0.246141	-0.540481	-0.494209	-1.17286	-0.386241		-1.35024	-1.03405	-0.864384
CON__ENSEMBL:ENSBTAP00000007350			1	1.2608	0.927223	0.957548	1.06874		1.1395	1.02325	1.10917			0.689679	0.780653	0.745274	0.477405	0.553217	0.416755								-0.300932
CON__Q3SX09			1	1.15389	0.960743	0.850374	1.39302	1.0987	1.17228	0.684822	1.19068	0.298532	0.123781	0.114584	0.188163	0.215755	0.335321	-0.0233767	0.178966	-1.92723	-0.88793	-1.58693	-0.92472	-1.31101	-1.27422	-1.04429	-0.979904
CON__Q2UVX4			1	1.66444	0.880136	0.93301	1.07401	0.915385	1.55869	1.57631	0.492391	-0.424096	-0.829465	-0.0539758		-0.168537	0.659827	-0.00991392	-0.617968		-0.44172	-0.81184	-0.265473	-0.159724	-1.00571	-0.556281	-0.670842
CON__Q9TRI1;P19823	Inter-alpha-trypsin inhibitor heavy chain H2	ITIH2	1	1.07357	0.904833	0.845776	1.13262	1.14106	1.12419	0.938579	1.34354	-0.0063275	-0.0569475	0.145533	0.322703	0.204589	0.339576	0.179279	0.103349	-2.22517	-0.866868	-1.44056	-0.748754	-1.44056	-1.07778	-0.959671	-0.976544
CON__Q3SZH5			1	1.40082	0.878174	1.05996	1.42354	1.09405	1.27584	0.946345	1.32128	-0.689757	-0.382988	-0.314817	-0.303455	-0.178475	0.60549	-0.280732	0.060123	-1.93956	-0.621586	-1.89411	-0.76929	-1.03061	-0.712481	-0.405712	-0.542053
CON__Q95121;P36955	Pigment epithelium-derived factor	SERPINF1	1	1.60605	-0.207753	0.778836	0.604285	1.72748	0.83196	0.771247	0.877495	0.0275106	0.308309	0.498037		0.930619	-0.253288	-0.00284593	-0.0104351	-1.71799	0.0199215	-1.82424	-0.617566	-0.731404	-0.344357	-0.534086	-0.435427
CON__Q3T052			1	0.937648	0.678573	1.33346	1.25429	0.628197	0.944844	0.865682	0.836896	0.325943		0.297157		0.00929552	0.621	0.563428	0.390712				0.282764			-0.0842594	-0.0122941
CON__Q0V8M9;Q06033	Inter-alpha-trypsin inhibitor heavy chain H3	ITIH3	1	0.919137	0.929835	0.994023	1.22938	0.929835	1.22938	0.683781	0.994023	-0.22555	-0.17206	0.298653	0.630291	0.106089	0.330747	0.480519	0.106089	-2.32236	-0.578584	-1.90514	-0.557188	-1.29535	-1.13488	-0.824638	-0.846034
CON__Q3Y5Z3			1	1.63163	0.966633	0.830611	0.936406	1.02709	1.14799	0.739931	1.79787	-0.69585	-0.650509	-0.650509	-0.34824	-0.181991	0.483002	-0.166878	0.422548	-1.8747	-0.287786	-2.04095	-0.680736	-0.801644	-0.484261	-0.438921	-0.680736
CON__Q9TT36;P05543	Thyroxine-binding globulin	SERPINA7	1	0.369643		0.0537272					0.814504	0.750031			0.672664		0.737137	0.421221	0.124647	0.756479	0.91766	0.795162	-0.113902	1.2916	1.2916	0.885424	0.653322
P02787	Serotransferrin	TF	1	1.16354	0.84497	0.990603	1.06342	1.02701	1.30917	0.954194	1.17264	-0.028823	0.0986052	0.0712991	0.0712991	0.198727	0.34436	0.0804011	0.216931	-2.22241	-0.711474	-1.53066	-0.565842	-1.43964	-1.33041	-0.857106	-0.92082
CON__P02768-1;P02768	Serum albumin	ALB	1	1.43033	0.689275	1.22511	0.860287	1.29352	1.11111	1.11111	1.22511	-1.14626	-0.941043	-0.701626	-0.542014	-0.656022	0.848886	-0.0745804	0.34725	-1.6821	-0.416605	-1.94432	-0.142985	-0.952444	-0.678824	0.119234	-0.382403
CON__REFSEQ:XP_585019;P43652	Afamin	AFM	1	1.0334	0.703655	0.915635	1.12761	1.19042	1.0177	0.892081	1.06481	0.106971	0.303249	0.271844	0.216887	0.358206	0.326802	0.358206	0.271844	-2.10704	-0.788054	-1.33763	-0.921523	-1.62812	-1.41614	-0.929374	-1.03144
CON__A2I7N0			1	1.22303	0.762983	1.10576	0.898291	1.25911	1.26813	0.898291	1.28617	-0.00375854	0.113508	0.239795	-0.75246	0.284897	0.248815	-0.048861	0.293918	-2.23182	-0.418701	-1.33879	-0.644214	-1.23957	-1.1223	-1.18544	-0.896787
CON__Q2HJF0			1	1.09552	1.15228	0.811703	1.07281	0.925228	1.58367	0.720883	1.23174	-1.20904	-0.505186	-0.573301	-0.448423	-0.380308	0.868465	-0.289488	-0.198669	-2.51458	-0.164611	-1.73125	-0.175964	-0.630063	-0.0510862	-0.153259	-0.437071
CON__Q9N2I2			1	1.13552	0.955416	0.673998	1.51825	0.966673	1.63082	0.94416	1.86721	-0.946974	-0.699325	-0.575501	-0.575501	-0.541731	0.46012	-0.260312	-0.113975	-1.7462	-0.496704	-1.54358	-0.496704	-0.92446	-0.721839	-0.282826	-0.226542
CON__Q2KIF2			1	1.09868	0.939888	1.05197	1.09868	1.21076	1.21076	0.781099	1.15472	-0.265037	0.155286	0.472863	-0.0969077	0.407479	0.23001	-0.0221837	0.0899023	-2.08643	-0.760083	-1.70347	-0.760083	-1.33919	-1.31117	-0.657338	-0.900191
CON__Q32PJ2			1	1.13637	0.520965	0.806151	1.07633	0.83617	1.45157	1.31648	1.27145	-1.50536	-1.05506	-1.14512	-0.409642	-0.874946	0.626033	0.340847	0.82116	-1.97066	-0.169486	-1.17514	-0.199505	-0.829916	-0.784887	0.0706711	-0.154476
P08123	Collagen alpha-2(I) chain	COL1A2	1	0.763019	0.763019	0.827212	0.803869	0.763019	0.868061	0.844719	0.903076	-0.0714874	0.278655	0.313669	0.202791	0.231969	0.500412	0.156105	0.407041		-0.719251		-0.42163	-0.561687	-0.532508	-0.427466	-0.357437
CON__ENSEMBL:ENSBTAP00000023055			1	1.23878	1.07936	0.939876	1.43804	1.09929	1.48786	0.830279	1.35834	-0.873453	-0.305543	-0.335433	-0.255726	-0.166056	0.481562	-0.195946	0.0531379	-1.76019	-0.494846	-1.94949	-0.644296	-1.10261	-0.823637	-0.5347	-0.56459
CON__Q32PI4;P05156	Complement factor I	CFI	1	1.05783	0.801386	0.922065	0.560027	0.544943	1.20114	0.62791	0.982405	-0.616596	0.0546828	-0.0810814	-0.277185	-0.0961663	0.50723	0.235702	0.0395979		-0.156506	-1.32559	0.115022	-0.533629	-0.299813	-0.299813	-0.239473
CON__P17690;P02749	Beta-2-glycoprotein 1	APOH	1	0.825134	0.997727	0.997727	1.23786	0.847646	1.19283	1.11029	1.06526	-0.00781673	0.239817	0.194793	0.419914	0.13476	0.464939	0.082232	0.119752	-1.93636	-1.05088	-1.86882	-0.795743	-1.34354	-1.23848	-0.930816	-0.758222
CON__P00735;P00734	Prothrombin	F2	1	1.06382	0.861961	0.718708	1.40893	0.98568	1.10289	0.72522	1.53265	0.0545339	0.191276	0.16523	0.399644	0.184764	0.328017	0.00244182	0.0610454	-2.10078	-0.798474	-1.49521	-0.915681	-1.29335	-1.11754	-1.098	-0.967773
CON__P06868;P00747	Plasminogen	PLG	1	0.940978	0.865018	0.96435	0.900077	0.999409	1.07537	0.800744	0.987723	0.0878896	0.22228	0.210594	-0.186735	0.467689	0.327456	0.0762034	0.362514		-0.408772	-1.91044	-0.59575	-1.27355	-0.847002	-0.677553	-0.566535
P35527;CON__P35527	Keratin, type I cytoskeletal 9	KRT9	2	-0.4353	-0.776188	-1.43791	-0.4353	-1.11708	-0.635822	-0.996762	-0.876449	0.888146	-0.274882	-0.134517	-2.09963	0.727728	-0.114465	-0.174621	-0.415248	0.92825	1.26914	2.05117	1.08867	0.988407	1.12877	0.326684	0.527206
CON__P35908v2;P35908;CON__P35908;CON__Q9R0H5	Keratin, type II cytoskeletal 2 epidermal	KRT2	2		1.74299							1.317	1.57259							1.04248	0.786887			0.531297	1.30753	0.256774	0.995146
P04264;CON__P04264;CON__H-INV:HIT000016045	Keratin, type II cytoskeletal 1	KRT1	2	0.283318	-1.61837	-1.69576	-0.402173	-0.8002	-0.20316	0.21698		0.360712	0.194867	0.0621917	0.626063	-0.269497	0.0621917	0.681345	0.471275	1.16782	-0.037315	-0.38006	0.205924	1.21205	0.902471	0.957752	1.05726
CON__A2I7N3			2	-0.117572	0.611641	-0.751671	0.453116	-1.95646	-0.608999	-0.00660519	-0.387064	0.881133	0.849428	0.548231	0.833575	-0.815081	0.326297	-2.17839	-2.28936	1.30915	0.896985	-0.149277	0.405559	0.976248	0.136067	0.389706	0.643346
CON__ENSEMBL:ENSBTAP00000031900;P00450	Ceruloplasmin	CP	2	0.342444	0.645236	-0.0684887	-0.576747			-0.230699	0.0288374	0.234304	0.796632	0.374886	-0.0360467	0.288374	0.158605	0.580352	-0.273955	0.645236	0.245118	-0.263141	-0.133373	0.81826	0.731748	0.720934	0.893958
O95497	Pantetheinase	VNN1	2	0.201183			-0.00237484	0.575729				0.681579		0.250037		0.75486				0.950275	0.844425	1.25154	0.990986	0.901421	0.673437	0.844425	1.19454
CON__ENSEMBL:ENSBTAP00000006074;P49747	Cartilage oligomeric matrix protein	COMP	2		0.417006	-0.161671			0.951169	0.409587		0.498614	0.557965	0.187019				0.417006	-0.0207112	0.342816	0.966006	1.28502	0.839885	0.758276	0.59506	0.632155	0.891817
P78318;A0A1W2PR95	Immunoglobulin-binding protein 1;HCG1642624, isoform CRA_a	IGBP1;hCG_1642624	2	0.66969								0.740405	0.790916							0.0837639	0.90204	1.43746	1.15459	0.871734	1.01316	1.02327	0.912142
Q8N8J7	Uncharacterized protein FAM241A	FAM241A	2	0.201207	0.476572			0.194491	-0.483848			0.651194	0.416126	0.389261	0.785519	0.0937473	0.537018	0.510153	0.704924	0.671343	0.315383	-0.35624	0.449707	0.469856	0.704924	0.805667	0.751937
Q8TBC4	NEDD8-activating enzyme E1 catalytic subunit	UBA3	2	0.390694	-0.407319	0.771563	-0.371046	-1.69502	-2.85577	0.57206	-1.27788	0.916657	0.51765	0.426967	-0.389182	-0.407319	-0.262226	0.608334	0.590197	0.862247	-0.516139	-1.15092	-0.280362	1.35194	1.06175	0.717153	0.825973
P02763	Alpha-1-acid glycoprotein 1	ORM1	2	-0.49455	-0.146244	0.13508	-0.146244	0.121684	-1.0572		-0.454361	0.630747	-0.132848	0.483387	-0.106055	-0.079262	0.0680983	0.737918	0.429801	0.684333	0.46999	0.456594	0.269044	0.603954	0.724522	0.376215	0.617351
Q15070	Mitochondrial inner membrane protein OXA1L	OXA1L	2	-0.270888	-0.0073213		-0.692595		-0.472956	0.291388		0.221103	-0.244531	0.273817	0.335315	-0.22696	-0.103962	0.396814	-1.00009	1.24901	0.0278209	0.853663	0.0981054	1.06452	1.27537	0.80095	1.49501
Q9NVS2	39S ribosomal protein S18a, mitochondrial	MRPS18A	2										0.417288					0.798224		1.09314			0.441865	1.17916	1.13001	0.761359	0.957971
P02766	Transthyretin	TTR	2	-0.0362056	-2.31198	-0.905139	-0.781006	-0.656872	-2.20854	-0.987895	-0.532739	0.936173	0.294817	0.00517222	-0.491361	0.149994	0.0672389	0.170683	0.501706	1.28788	0.439639	0.253439	-0.0362056	0.97755	1.72235	1.14306	0.998239
P52789;P52790	Hexokinase-2;Hexokinase-3	HK2;HK3	2		0.886906			0.169409	0.400033		0.442741	0.357325	0.792948	0.587949	0.75024	0.306075	0.784407	0.545241	0.374408	0.528158	0.229201	0.101076	0.169409	0.220659	0.357325	0.0925344	0.169409
P33993	DNA replication licensing factor MCM7	MCM7	2										0.326287		0.747106					0.847736	1.13133	1.47896	1.36004	0.856884	1.30515	1.09474	1.23196
Q05639	Elongation factor 1-alpha 2	EEF1A2	2	-0.0875441	-2.12588	0.0222127	-1.5771	-0.526571	-1.56142	-0.479532	-0.918559	1.40201	0.523958	0.633714	-0.996957	-1.13807	-0.103224	1.30793	0.476919	0.398521	0.398521	0.586676	-0.448173	1.01002	1.0257	1.16682	1.01002
P63279	SUMO-conjugating enzyme UBC9	UBE2I	2	-0.0612369		0.0895001	0.247774			0.262848		0.368363	-0.0763106	0.624616	0.760279	0.511563	0.0367421	0.481416	0.436195	0.835648	0.624616	0.722595	0.828111	0.579395	0.345753	0.330679	0.458806
Q92769	Histone deacetylase 2	HDAC2	2	1.32548								0.952145		0.804365			1.27882			1.24771	0.532138	0.407692	0.757697	1.51993		0.983257	0.936589
P27694	Replication protein A 70 kDa DNA-binding subunit	RPA1	2							0.721559						0.860979	0.743573		0.809613	0.699545	1.05176	0.802276	1.02241	1.0004	0.941695	1.01507	1.18385
Q9NQG5	Regulation of nuclear pre-mRNA domain-containing protein 1B	RPRD1B	2		0.232495		-0.195184		-0.135042			0.386192	0.346097	0.185717	0.513159		0.366144	0.633443	0.466381	0.853965	0.807188	1.45539	1.03439	0.640126	0.660173	0.506476	0.726998
P63010	AP-2 complex subunit beta	AP2B1	2	0.0769472				-0.154829		0.510593		0.832089	0.45078	0.13676		0.278817		0.861995	0.585359	0.712462	0.45078	0.936762	0.592836	0.876949	1.04891	0.854519	0.876949
Q9Y262	Eukaryotic translation initiation factor 3 subunit L	EIF3L	2							0.0448343		0.508487	0.464746	0.0973233		0.482242	0.44725		0.875909	1.05087	0.709694	1.25208	1.11211	0.692198	0.840917	0.727191	0.980887
Q02218;Q9ULD0	2-oxoglutarate dehydrogenase, mitochondrial;2-oxoglutarate dehydrogenase-like, mitochondrial	OGDH;OGDHL	2											0.779314				0.824033	0.790494	0.689877		0.947009	0.734596	0.980548	1.14824	0.857572	1.05881
Q00796	Sorbitol dehydrogenase	SORD	2	-0.0506866	-0.298353		0.269823	-0.363912		-0.0142651	-0.0506866	0.313528	0.175127	0.0512936	0.167842	0.109568	0.45193	0.0294407		0.641322	0.772439	1.21678	1.27506	0.430077	0.415509	0.604901	0.830714
O15067	Phosphoribosylformylglycinamidine synthase	PFAS	2	0.0175301		0.292618					0.608161	0.608161	0.511071	0.575797		0.219801	0.470617	0.721432		0.947976	0.583888	0.745705	0.705251	1.00461	0.680978	0.818522	0.79425
Q14203;E7EWF7	Dynactin subunit 1;Uncharacterized protein (Fragment)	DCTN1;	2	0.952508									0.662588			0.87278		0.952508		0.858284	1.14096	0.930764	1.06848	0.851036	1.01774	0.94526	0.967004
O95831	Apoptosis-inducing factor 1, mitochondrial	AIFM1	2										0.988661	0.688417		0.911456	0.877142	0.208026	0.859985	1.0916		0.576898	0.499692	0.980083	1.29748	1.13449	0.817093
O15260	Surfeit locus protein 4	SURF4	2													0.90875				1.41596		0.487874	1.362	0.574208	0.671333	1.08142	1.2325
Q04446	1,4-alpha-glucan-branching enzyme	GBE1	2											1.05718						1.22746	0.886894	0.820672	1.0288	1.24638	1.1234	1.218	1.25584
P15170	Eukaryotic peptide chain release factor GTP-binding subunit ERF3A	GSPT1	2	0.549882						0.155937		0.124836		1.1408		0.767588		0.446212	0.249239	0.695019	0.601716	0.560249	0.518781	1.21337	1.28594	0.352909	0.736487
Q15165	Serum paraoxonase/arylesterase 2	PON2	2	0.159903				-0.049756				0.697724	0.406024		0.0778625	0.734186		1.42697		0.834458	0.880036	1.50901	1.14439	0.524527	0.232828	0.93473	0.64303
P46782	40S ribosomal protein S5	RPS5	2	-1.58387	-0.204624	-1.3331	-0.183726	-0.643476	-0.747964	-1.60477	-0.873351	-0.413601	-0.121033	0.108842	0.31782	0.255126	-1.14502	-0.183726	-0.915146	0.86116	1.61348	1.82246	1.13283	1.17463	0.923853	0.673081	1.07014
P49591	Serine--tRNA ligase, cytoplasmic	SARS	2	-0.607516	-0.387208	-2.12964	-1.14827	-0.76774	-1.98945	0.03338	-1.28847	0.373856	0.313772	0.514052	-0.006676	-0.6676	-0.287068	0.794444	-0.126844	1.67568	-0.026704	0.494024	0.654248	1.23506	1.17498	1.09486	1.07484
Q9UKV3	Apoptotic chromatin condensation inducer in the nucleus	ACIN1	2	-0.0876671	0.19198	0.19198	-0.780126	-0.899975	-2.1251	0.884439	-1.49922	0.76459	0.0454981	-0.327365	-1.61907	0.165347	0.591476	-0.340681	-0.953241	1.51032	0.0188651	-0.500479	0.271879	2.06961	1.31057	0.618109	0.49826
P47897	Glutamine--tRNA ligase	QARS	2	0.0687859	-0.300122	-0.023441		-0.00499562	-0.475353	-0.318567	-0.235563	0.428471	-1.13016	1.12017		0.686706	-0.456907	-0.401571	-0.22634	0.622147	0.778933	0.262462	0.954164	1.04639	1.03717	0.677483	0.889605
O75533	Splicing factor 3B subunit 1	SF3B1	2												0.938438					1.34309	1.26032	1.00281	0.947635	1.54542	0.745309	0.809686	1.09478
Q9UHB9	Signal recognition particle subunit SRP68	SRP68	2	0.341305	-0.0702021				-0.124552	0.302483		-0.147845	-0.0236164	0.620819	0.349069	0.543176		0.457769	0.302483	0.302483	0.644112	1.38172	1.14103	0.550941	0.519883	0.620819	1.02456
P54886	Delta-1-pyrroline-5-carboxylate synthase	ALDH18A1	2	-0.89171	0.201532			-1.23128		-0.858582		0.176686	0.458278	0.491407	-0.552142	1.10428	-0.0800607	0.441714	-0.792324	0.988335	1.08772	1.41901	0.764717	0.806128	0.81441	0.715024	0.955206
Q92888	Rho guanine nucleotide exchange factor 1	ARHGEF1	2	0.0247723		-0.00107706	0.51591	0.347889		-0.143248		0.528834	0.205718	0.334964		-0.078625	0.347889	-0.169098	0.334964	1.0329	0.166944	0.0247723	0.425437	1.05875	1.07167	0.839026	0.8778
Q6DD88	Atlastin-3	ATL3	2							0.351675		0.626036	0.481636	0.633257		0.835417	0.539396	0.459976	0.741557	0.792097	0.835417	1.0448	0.647697	0.358895	0.820977	0.467196	0.568276
Q9Y6E2	Basic leucine zipper and W2 domain-containing protein 2	BZW2	2		0.0508233					0.525774	0.255916	0.0292347	1.00072	0.655306		0.0508233	0.925164	0.0940007	0.579746	0.91437	0.396242		1.41091	0.946753	0.644512	0.212738	0.6661
Q9Y5A9	YTH domain-containing family protein 2	YTHDF2	2	0.539551								0.810322	0.547515	0.770503	0.786431		0.72272	0.842178	0.149322	0.810322	0.603262	0.252852	0.213033	0.905889	0.706792	0.850142	0.897925
O14786	Neuropilin-1	NRP1	2															0.718787		1.27579		1.55832	1.34037	1.38073	1.29193	1.1547	1.12241
P01116	GTPase KRas	KRAS	2									0.664062	0.258419	0.429217		0.653388	0.546639	0.802835	0.600014	0.79216	0.706762	0.055598	-0.189923	0.920258	1.08038	0.824185	0.696087
Q7Z739	YTH domain-containing family protein 3	YTHDF3	2										0.461619	0.199152						1.06944	0.489247		-0.795458
O75223	Gamma-glutamylcyclotransferase	GGCT	2							0.593213		0.339432	0.542457	0.688381		0.808927		1.04367		0.885061	0.859683	0.89775	0.739137	1.01195	1.03099	0.929473	0.885061
P98175	RNA-binding protein 10	RBM10	2									1.6558									1.5638	1.28011	1.35678		1.38745	1.47946	1.05009
Q7L5N1	COP9 signalosome complex subunit 6	COPS6	2	0.180338		-1.1942	0.203057	-0.364935	-0.342216	0.657452	-0.0468594	0.668811	0.316656	0.316656		0.328016	0.350735			1.04369	0.532493	1.18	0.74833	0.80513	0.80513	0.634732	0.691531
P36551;H0YA22	Oxygen-dependent coproporphyrinogen-III oxidase, mitochondrial;Uncharacterized protein (Fragment)	CPOX;	2	-0.516925	-1.01379	-1.21565	0.119689	-3.07891	-1.09143	-0.268491	-0.0200559	0.38365	0.0575799	0.352596	-0.858523	-0.76536	0.414705	0.461286	0.818411	1.33081	0.119689	0.243906	0.197324	1.03579	1.50161	0.896047	0.896047
Q13015	Protein AF1q	MLLT11	2	0.396587												1.26829				1.18583	1.59813	1.63347	0.7971	1.13871		0.738201	0.302348
P49757	Protein numb homolog	NUMB	2				0.781948					0.781948	0.71826	0.357361	0.682878	0.583807		0.39982	0.93763	0.704107	0.675801	0.973012	0.576731	0.711184	0.513043	0.83856	0.583807
Q8TEA8;A0A087WZV9	D-aminoacyl-tRNA deacylase 1;D-aminoacyl-tRNA deacylase (Fragment)	DTD1;	2	0.274919	-0.354277	-0.677377	-2.0378	-0.0141711	-3.04111	-0.0821922	-1.56165	1.07417	0.0538501	0.359945	-0.84743	0.547003	0.274919	0.751067	0.564009	0.63203	0.427966	0.564009	0.478982	0.717056	1.12518	0.274919	0.495987
Q06210	Glutamine--fructose-6-phosphate aminotransferase [isomerizing] 1	GFPT1	2	-1.34579	-0.688307	0.339017	-1.18142	-1.63345	-1.28415	0.749946	-1.09924	0.154099	0.0308197	-0.606121	-0.421203	0.195192	-0.544482	0.421203	0.0513662	0.339017	1.01705	2.24984	2.1882	0.0924592	-0.359563	0.708854	0.626668
Q14254	Flotillin-2	FLOT2	2																						-1.70567	-1.81273	-1.91979
Q14739	Delta(14)-sterol reductase	LBR	2													0.735516					1.33902	0.990842		1.16493	0.956025	1.32741	1.14172
Q00765	Receptor expression-enhancing protein 5	REEP5	2											0.926145		0.943099				0.943099	1.22285	1.35001	0.883758	1.01092		1.12112	1.28219
Q15363	Transmembrane emp24 domain-containing protein 2	TMED2	2										0.440091	0.897		0.470552	0.904615	1.1483		0.737082	0.904615	1.17876	1.53667	0.775158	0.988381		0.858924
P38606	V-type proton ATPase catalytic subunit A	ATP6V1A	2																	1.49282	2.07629	2.19913	1.62589
Q9NP72	Ras-related protein Rab-18	RAB18	2									1.22364		0.962109	0.428159	0.744171			0.951212	1.02749	0.667892	0.0358691	0.330087	1.06018	1.0057	0.962109	0.60251
P29992;O95837	Guanine nucleotide-binding protein subunit alpha-11;Guanine nucleotide-binding protein subunit alpha-14	GNA11;GNA14	2	-0.680662			0.453667		0.260754	0.021542	0.33792	0.237605	0.507683	0.453667		0.5154	-0.0324737	-0.101922		0.947525	0.924376	0.777762	0.800911	0.908942	0.708313	0.708313	0.862643
P49792;A6NKT7;Q7Z3J3	E3 SUMO-protein ligase RanBP2;RanBP2-like and GRIP domain-containing protein 3;RanBP2-like and GRIP domain-containing protein 4	RANBP2;RGPD3;RGPD4	2	0.760216		0.638446						0.780511	0.733156	0.726391	0.523442	0.624916	0.881986	0.922576	0.651976	0.530207	0.469322	0.212252	0.577562	0.225782		0.489617	0.536972
P60228	Eukaryotic translation initiation factor 3 subunit E	EIF3E	2															1.47452	0.391821	0.732446	1.23122	1.59617		1.26771	1.07307	0.635124	0.258003
Q8N1F7	Nuclear pore complex protein Nup93	NUP93	2	-0.853384	-0.96806	-1.49557	-0.57816	-0.211196	-0.624031	-0.624031	-2.36711	-0.0277135	-0.119455	-0.00477818	0.316316	0.476863	-0.57816	-0.211196	-0.348807	0.729151	1.07318	2.21994	1.55482	0.385122	1.39427	0.408057	0.453928
Q7Z6Z7	E3 ubiquitin-protein ligase HUWE1	HUWE1	2															0.587884		1.06446		1.0143	0.951589	1.64137	1.29021	1.0143	0.801091
Q9H4A4	Aminopeptidase B	RNPEP	2											0.894136			0.732018	0.766148		0.970928	0.271263	0.604031	0.348055	1.41462	1.31223	1.03919	1.32076
P00403	Cytochrome c oxidase subunit 2	MT-CO2	2	0.373197	0.570898		1.04366					0.502132	0.777195		0.527919			0.313027		0.828769	0.596685	0.398984	0.502132	1.03507	1.31872	1.00928	0.914726
Q96N66	Lysophospholipid acyltransferase 7	MBOAT7	2	-0.389806	-1.08484	-0.268451	-1.16206	-0.621483		-0.908321		0.481741	-0.235354	0.514838	-0.85316	0.239032	-0.51116	0.239032	0.239032	1.40845	0.790644	0.603096	0.592063	1.47464	1.03335	1.17677	1.20987
Q8TCS8	Polyribonucleotide nucleotidyltransferase 1, mitochondrial	PNPT1	2																	1.72385				1.3701	1.03244	1.4505	1.6113
Q92747	Actin-related protein 2/3 complex subunit 1A	ARPC1A	2	0.329814	-1.16559	-0.0749577				0.149915		-0.187394	0.86951	-0.299831	0.161159	0.19489	0.00374789	0.149915	0.723342	1.27428	-0.38978	-0.0637141	-0.0749577	1.0719	1.24055	1.49915	1.01568
Q7L576	Cytoplasmic FMR1-interacting protein 1	CYFIP1	2	-0.914546								-0.0326624	0.569258		-0.291628	1.0452	0.485269	0.499268	0.716239	1.16418	0.212305	-0.5086	0.765233	1.31116	1.50014	0.667246	1.56313
O60462	Neuropilin-2	NRP2	2											1.14445		1.09166					1.06526	1.11806	1.06526	1.13785	1.40183	1.01247	0.992667
O60762	Dolichol-phosphate mannosyltransferase subunit 1	DPM1	2	-0.171769	-0.536339			-0.442859	-0.461555	0.314325	0.202149	0.0806261	0.445196	0.0432343	0.435848	-0.0782891	0.146062	-0.246552	-0.293292	0.753678	0.959333	1.40803	0.83781	0.47324	0.333021	0.594763	0.772374
Q9ULA0	Aspartyl aminopeptidase	DNPEP	2	0.312705				0.451685				0.55592		0.825194		0.738331		0.877311		0.825194	1.15527	1.54615	-0.373509	0.955487	1.12053	0.686214	1.07709
Q6PIU2	Neutral cholesterol ester hydrolase 1	NCEH1	2		1.02372								0.793551	0.780398		1.0303	0.971114			1.03688	1.02372	1.26705	1.1421	1.004		1.19471
Q9P2A4	ABI gene family member 3	ABI3	2	0.56405						0.944784		0.851716	0.496364	0.606354		0.724804	0.67404	0.496364	0.741726	0.89402	0.504825	0.234081	0.530207	0.45406	0.707883	0.580972	0.360992
Q9UQE7	Structural maintenance of chromosomes protein 3	SMC3	2									1.37505												1.38533	1.95078	1.71432	1.38533
Q9Y617	Phosphoserine aminotransferase	PSAT1	2																	0.984479	0.84876	1.13254	0.984479	1.09552	1.23124	1.16955	1.03383
O00442	RNA 3-terminal phosphate cyclase	RTCA	2											1.23677	1.29342	1.18012				0.840249	0.88071	0.759326	0.929264	0.77551	1.50382	0.726957	0.953541
O14908	PDZ domain-containing protein GIPC1	GIPC1	2	-0.0258969	-0.198543		-0.302131	0.0949553	-0.189911	0.284866		-0.155381	0.172646	0.215808	0.0949553	0.578364	0.33666	-0.0949553	0.164014	0.0172646	0.647423	1.02724	1.07904	0.699216	0.276234	0.604261	0.673319
Q8WZA0	Protein LZIC	LZIC	2	0.103908	-0.25956				-0.269657	0.366414		0.37651	-0.0172479	0.00294477	0.982291	0.527955	-0.0576334	0.336124	0.527955	0.70969	0.669304	0.780364	0.982291	0.669304	0.649111	0.588533	0.426992
P33240	Cleavage stimulation factor subunit 2	CSTF2	2											0.727733	0.294539	0.4816	0.540672	1.06247	0.678507	0.964021	0.747424	0.79665	0.973866	0.914794	1.16093	0.954176	0.668661
P63098;Q96LZ3	Calcineurin subunit B type 1;Calcineurin subunit B type 2	PPP3R1;PPP3R2	2					0.0826536				0.476362	0.377935	0.552075		0.491505	0.544504			1.15021	1.03664	1.46063	0.991212	0.627789	0.915499	1.05178	1.04421
Q9BR76	Coronin-1B	CORO1B	2														1.10968			1.19812	1.65139	1.18707	0.877519	1.5519		0.700634	0.811187
Q9Y5M8	Signal recognition particle receptor subunit beta	SRPRB	2	0.633168		-0.015196		0.357613				0.738527	0.722318	0.811468		0.268463	0.495391	0.827677		0.503495	-0.0233006	0.308986	0.454868	0.625064	0.827677	1.14375	1.10323
O60568	Multifunctional procollagen lysine hydroxylase and glycosyltransferase LH3	PLOD3	2	0.546432										0.774728				0.483016	0.647897	0.964975	0.711312	0.62253		1.23132	1.57377	1.09181	0.977658
P53992	Protein transport protein Sec24C	SEC24C	2	0.164618	-1.73974	-0.669131	-0.0722425		-0.290154	0.193041		0.609916	-0.138563	0.0319762	0.335158	0.230939	-0.0438192	-0.68808	0.439376	0.827827	0.505697	0.420427	0.373055	1.26365	1.19733	0.780455	0.903623
Q9Y5J9	Mitochondrial import inner membrane translocase subunit Tim8 B	TIMM8B	2					0.748093						0.748093		0.861531	0.242776	0.335589	0.73778	0.882156	0.995595	1.03685	1.06778		0.572779	0.706842	1.29466
Q7Z2W4	Zinc finger CCCH-type antiviral protein 1	ZC3HAV1	2									0.685413	0.182674	0.840671			0.567122		1.37298	0.759346	0.88503	1.23251	1.21773	0.744559	0.796312	0.90721	1.00332
Q8WVM8	Sec1 family domain-containing protein 1	SCFD1	2																	0.297422	1.0733	1.90461	1.15089	1.02897	1.06222	-0.434125	0.851623
Q9H074	Polyadenylate-binding protein-interacting protein 1	PAIP1	2	-0.450886	-0.38633	-0.999616	-0.257217	-0.160382	-0.160382	0.105913	0.380278	0.0978433		-0.233008	0.105913	0.210817	-0.0232	-0.0877564	-0.620347	0.460973	0.719199	1.44546	0.783755	0.824103	0.573947	0.719199	0.848312
Q13885	Tubulin beta-2A chain	TUBB2A	2	0.429582	0.141479	0.481029	0.059164	-0.661093		0.203215	-0.352412	0.923473	0.398714	0.378135	-0.0334405	-1.64887	0.0282958	0.758842	-0.681672	0.748553		-1.21672	-0.362701	1.0881	1.43794	1.31447	0.707395
Q9Y4D7	Plexin-D1	PLXND1	2	-0.965554	-1.54294	-2.77572	-0.169703	-0.544222	-1.1216	-0.949949	0.0175555	0.563728	0.360864	0.563728	-1.04358	0.314049	-0.107284	0.251629	0.0799752	1.14111	1.23474	1.39079	0.594938	0.735382	1.23474	0.438888	0.298444
A6NCE7;Q9GZQ8;Q9H492	Microtubule-associated proteins 1A/1B light chain 3 beta 2;Microtubule-associated proteins 1A/1B light chain 3B;Microtubule-associated proteins 1A/1B light chain 3A	MAP1LC3B2;MAP1LC3B;MAP1LC3A	2				0.69127					0.721298				0.833903		0.781354	0.676256	0.871439	0.999058	1.09665	0.961523	0.89396	1.05161	0.833903	0.871439
Q96AT9;Q2QD12	Ribulose-phosphate 3-epimerase;Ribulose-phosphate 3-epimerase-like protein 1	RPE;RPEL1	2	0.107677		0.375672		0.203389				0.576669		0.538384		0.413957	0.0693917	0.528813	0.126819	0.701095	0.681953	0.66281	0.796808	0.892521	1.10309	0.940377	0.88295
Q05048	Cleavage stimulation factor subunit 1	CSTF1	2	0.241685		-0.222025	-0.0918605	-1.1169		-0.0349138		0.705394	0.835558	-0.0186433	-0.824033	-0.441676	0.111521	0.298631	0.087115	1.12843	0.103385	0.347443	0.144062	1.51892	1.03894	0.957587	1.12843
O76094	Signal recognition particle subunit SRP72	SRP72	2									0.783338				1.03822	1.04842		-0.154628	1.15037	1.16056	0.579432	0.0798631	0.905681	1.42564	0.905681	0.701775
P52888	Thimet oligopeptidase	THOP1	2	-0.662375	-0.369839		-0.192778	0.0920589	-0.59309	0.161344		0.330706	0.17674	0.292215	0.284516	0.546259	0.199835	-0.13889	0.31531	0.892682	0.692526	0.94657	0.784906	0.369198	0.72332	0.261421	0.715621
P07919	Cytochrome b-c1 complex subunit 6, mitochondrial	UQCRH	2	-0.301709	-0.261331	-2.54938	-0.988125	-0.880452	-0.490137	-1.99756	0.169361	-0.651646	-0.0325262	0.0751468	-0.12674	-0.0190671	-0.0325262	-0.274791	-0.113281	1.13842	1.05766	1.59603	0.613512	0.761563	1.4749	0.815399	1.01729
Q16204	Coiled-coil domain-containing protein 6	CCDC6	2				0.875049						0.421884	0.733012	0.611266			0.753303	0.665375	0.949449	0.847994	1.06443	0.624793	0.645084	0.89534	0.678903	0.861522
Q9Y6H1;Q5T1J5	Coiled-coil-helix-coiled-coil-helix domain-containing protein 2;Putative coiled-coil-helix-coiled-coil-helix domain-containing protein CHCHD2P9, mitochondrial	CHCHD2;CHCHD2P9	2	0.304098		0.024289		-0.150592		-0.791822		0.607225	0.852059	0.56059	0.304098	0.572249	-0.25552	0.420686	0.304098	1.27177	0.607225	0.362392	0.117559	1.01528	0.525614	0.129218	0.735471
P61011	Signal recognition particle 54 kDa protein	SRP54	2		0.662641							0.531826			0.840175	0.410354	1.0364	0.75608		0.671985	0.466418	0.270195	1.10181	1.12049	1.14853	0.75608	0.391667
Q9UMS0	NFU1 iron-sulfur cluster scaffold homolog, mitochondrial	NFU1	2				0.668249														1.4793	1.7671	1.29616	1.56651	1.6014	0.816506	0.921158
P42765	3-ketoacyl-CoA thiolase, mitochondrial	ACAA2	2	0.247845				0.430869		0.550539		0.480145		0.550539		0.656129			0.156333	0.986981	1.06441	1.28967	1.19112	0.853232	0.642051	0.627972	0.965862
Q9UQ35	Serine/arginine repetitive matrix protein 2	SRRM2	2	0.0554179				0.194989		0.137519	0.178569	0.27709	0.3674	0.539811	0.909264	0.515181	0.506971	0.063628	0.34277	0.32635	0.506971	1.02421	0.654752	0.572652	0.449501	0.40024	0.482341
Q08752	Peptidyl-prolyl cis-trans isomerase D	PPID	2															0.956655	1.06618	1.16202		1.07987	0.682836	1.4906	1.16202	1.29893	1.25786
O15160	DNA-directed RNA polymerases I and III subunit RPAC1	POLR1C	2																	1.33606				1.31719	1.64756	1.40214	1.05288
Q5ZPR3	CD276 antigen	CD276	2	0.375654	-0.901378	0.0927186	-0.136688	0.1386		-0.00669103		0.1386	0.192128	0.398594	0.429182	0.192128	0.062131	0.612707	0.123306	0.635648	0.536238	0.528592	0.421535	0.505651	0.681529	0.589767	0.490357
Q9BXS5;Q9Y6Q5	AP-1 complex subunit mu-1;AP-1 complex subunit mu-2	AP1M1;AP1M2	2									0.241774				0.0614998		-0.107507		1.27835	1.00794	0.29811	0.872734	1.42482	1.22202	0.962871	0.906535
P50897	Palmitoyl-protein thioesterase 1	PPT1	2													1.06099				1.35367	0.831019	1.06099	1.09235	1.23869		0.987816	1.1028
Q9Y3U8	60S ribosomal protein L36	RPL36	2									0.523783	0.286368	0.444645		0.870773		0.639446	0.432469	0.834248	1.07775	1.24211	1.21776	0.85251	0.742934	0.822072	0.688146
P19404	NADH dehydrogenase [ubiquinone] flavoprotein 2, mitochondrial	NDUFV2	2											1.20669						1.02447	1.02447	0.625883	0.489223	1.60528	1.49139	1.33196	1.41168
Q7Z3B4	Nucleoporin p54	NUP54	2	0.247159	0.0508341		0.106927			0.0578457		0.394402	0.380379	0.541646	0.268194	-0.0753747	0.240147	0.373367	0.0297993	0.983376	0.436472	0.401414	0.702912	0.815098	0.906249	0.751994	0.695901
Q9H0E2	Toll-interacting protein	TOLLIP	2				-0.0858396			0.461678			0.164719	0.0255199	0.266799	0.628717	0.582317	0.285359		1.0092	1.18551	1.36183	1.23191	0.832876	0.702957	0.637997	0.907116
P61225;P10114	Ras-related protein Rap-2b;Ras-related protein Rap-2a	RAP2B;RAP2A	2														0.56786			1.21635	0.825199	1.19577	1.10312	1.47369	1.2987	0.629621	1.20606
Q08378	Golgin subfamily A member 3	GOLGA3	2	-0.286913		-0.114045		-0.728688		0.0684271	-0.603839	0.721485	0.587032	0.865542	-0.248498	-0.142856	0.135654	0.577428	0.174069	1.19207	0.0396157	0.625447	0.529409	0.807919	0.88475	0.807919	0.567825
Q8TCT9	Minor histocompatibility antigen H13	HM13	2	0.436002	-1.09752	0.693736	-2.01248	0.0751727		0.307134	-0.98154	0.964358	-0.208336	0.887038	-0.839786	0.0493992	-0.285656	0.436002	0.474662	0.629303	-0.169675	-0.594938	-0.092355	0.938585	1.46694	0.899924	0.809717
Q8TEX9	Importin-4	IPO4	2	0.825284								0.955754	0.727433	0.939445	0.776359		0.996525		0.751896	0.963908	0.743741			0.882365	0.686661	0.972062	0.87421
P78527	DNA-dependent protein kinase catalytic subunit	PRKDC	2	0.463246				0.621955		0.271126		0.96443	0.621955	0.429834		0.638661	0.513365	0.438187	0.0288876	0.914311	0.74725	0.630308	0.262773	0.647014	0.797369	0.404775	0.36301
Q92616	eIF-2-alpha kinase activator GCN1	GCN1	2	1.11137	1.08929	1.2806	0.0223806	1.06722	1.2806	1.00836	0.824405	0.463862	0.441788	0.500652		0.500652	0.552158					-1.40508			-0.492681	-0.522113	-0.419101
Q15785	Mitochondrial import receptor subunit TOM34	TOMM34	2																	0.66077	1.71685	1.35328	0.833898	0.539581		0.730021	0.955087
P35080	Profilin-2	PFN2	2													0.602978				0.602978	1.21879	0.141122	0.705612	1.10332	1.3984	1.1803	1.57801
Q14155	Rho guanine nucleotide exchange factor 7	ARHGEF7	2	0.0258506			-0.068935	-0.068935		0.0775519		0.249889	0.146487	0.491162		-0.068935	0.0517013	0.542863	0.13787	0.594564	1.03403	1.50795	0.939239	0.654883	0.499779	0.611798	1.07711
P14927	Cytochrome b-c1 complex subunit 7	UQCRB	2	-0.081499	0.442277					0.352253		0.851477	0.450461	0.008525		0.073997	0.597773	0.262229	0.507749	0.900581	0.507749	0.294965	0.172205	0.933317	1.06426	0.982421	0.966053
P31150	Rab GDP dissociation inhibitor alpha	GDI1	2	0.21692									0.611464	0.447873	0.669203		0.168804	0.265035	0.447873	0.765433	0.852041	1.66038	0.813548	0.852041	0.900156	0.871287	0.861664
Q15654	Thyroid receptor-interacting protein 6	TRIP6	2	-0.682331	-1.1911	-0.0145741	-1.29709	-0.120567		-0.586937	-1.30769	0.494193	0.314005	-0.0569713	-0.162964	0.00662457	0.271607	0.23981	0.419998	0.663782	0.918166	1.51173	0.674381	0.928765	1.05596	0.462395	0.631984
Q8NE71	ATP-binding cassette sub-family F member 1	ABCF1	2	-0.251714		-0.139841		0.6153	-0.461475	0.209761	0.475459	0.279682	-1.42638	0.0559364	-0.769125	0.517412	-0.0419523	0.167809	-0.111873	0.419523	0.894982	1.30052	0.671237	1.07678	0.769125	0.489443	0.419523
Q15257	Serine/threonine-protein phosphatase 2A activator	PTPA	2	0.771612	0.319631	0.545622		0.294521				0.545622	1.16082	1.06038		0.482846				0.947383	0.545622	-0.295567	-0.521558	0.784168	1.17337	0.771612	1.03527
Q9NYF8	Bcl-2-associated transcription factor 1	BCLAF1	2								0.721714	0.554322	0.610119	0.0202598		0.283305		0.115913	0.147797	0.98476	0.905049	1.58259	1.17607	0.753599	0.936933	0.76157	0.68983
Q9H488	GDP-fucose protein O-fucosyltransferase 1	POFUT1	2				0.458287					0.834585	1.08545			0.75619	0.191742	0.669955		0.897302	0.897302	1.03841	0.952179	0.858104	1.18737	0.646436	0.622918
Q9H8Y8	Golgi reassembly-stacking protein 2	GORASP2	2	1.08471		0.96097						0.780119	0.7706	0.789637	0.475527	0.780119	0.665897		0.52312	0.703971	0.0662328	-0.133655	0.0281588	0.52312	0.884822	0.599268	0.427935
Q9NX63	MICOS complex subunit MIC19	CHCHD3	2			0.4169	0.162991			0.139187		0.377227	0.639071	0.186795	0.139187	0.250272	0.353423	0.718417	0.162991	0.877111	0.0677752	-0.0750487	0.401031	0.829503	0.996131	1.24211	0.924719
P14854	Cytochrome c oxidase subunit 6B1	COX6B1	2	0.134755			-0.259319			-0.116637		0.454091	0.107578	0.311409	0.494858	0.617157	0.277437	0.386148	0.460886	0.753044	0.91611	0.929698	0.997642	0.895726	0.569596	0.583185	0.52883
Q16186	Proteasomal ubiquitin receptor ADRM1	ADRM1	2															1.61545							1.89222	2.08758	1.85965
Q5JTV8	Torsin-1A-interacting protein 1	TOR1AIP1	2	0.196775	-0.542135			-0.317249	-0.360085	-0.274414	-0.178034	0.218192	0.0468511	0.175357		0.0682688	0.0361423	0.410951	0.378825	0.924975	0.753634	1.02135	1.04277	1.04277	0.593002	0.871431	0.678672
P51970	NADH dehydrogenase [ubiquinone] 1 alpha subcomplex subunit 8	NDUFA8	2		0.479377		0.164562					0.599579	0.565235	0.628198	0.416414	0.364899	0.622474		0.593855	0.64537	0.559511	0.908669	0.719781	0.765572	0.845706	0.805639	0.708333
Q9Y3A5	Ribosome maturation protein SBDS	SBDS	2									1.36402		1.25355						1.29037		1.19217		0.934407	0.995781	0.971231	0.983506
Q7Z4V5	Hepatoma-derived growth factor-related protein 2	HDGFL2	2				0.594372	0.809717	0.741198	0.741198	0.852133		0.571533	0.754249		0.721621		0.467123		0.777089	0.832556	-0.309422	0.861921		0.627	0.79014	0.874973
P42766	60S ribosomal protein L35	RPL35	2					0.874239	-0.203722				0.617582	0.861406		0.887072	1.40039			0.835741	0.245429	0.412256	0.245429	1.28489	0.463587	1.07957	0.912738
Q9NX40	OCIA domain-containing protein 1	OCIAD1	2	0.985147	0.84174	0.86668	0.86668	1.01009	1.05997	1.72712	1.09114			0.486338	0.511279		0.523749	-0.243169					-0.0997617				0.218229
O75506	Heat shock factor-binding protein 1	HSBP1	2	1.55067	1.25746	1.82189				1.62397							1.22814	1.27212
Q9BVJ6;Q5TAP6	U3 small nucleolar RNA-associated protein 14 homolog A;U3 small nucleolar RNA-associated protein 14 homolog C	UTP14A;UTP14C	2		1.34376	1.4913	1.69249			1.60531	1.51142			0.914564		1.06881											0.585958
O43488;Q8NHP1	Aflatoxin B1 aldehyde reductase member 2;Aflatoxin B1 aldehyde reductase member 4	AKR7A2;AKR7L	2	0.969747	0.684648	0.827198	0.898473	0.986195	0.799785	0.701096	1.2055	0.218621	0.17476	0.788819	-0.29675	0.547582	0.388584	0.311827	-0.126787		-0.31868	-2.32534	-0.48316	-1.2288	-0.784707	-0.801155	-0.631192
Q92882	Osteoclast-stimulating factor 1	OSTF1	2	0.0483897				1.41405	0.47852			0.564546	0.360234	0.521533	0.575299	0.370987	1.0807			0.897897	0.87639	-0.0483897	0.306468	0.94091	0.87639	0.586052	0.0698962
Q02750	Dual specificity mitogen-activated protein kinase kinase 1	MAP2K1	2	-0.126454	0.0459833	-0.0402354	0.158068	-0.307513		-0.195429	0.12358	-0.10921	0.330505	-0.126454	-0.419598	0.192555	-0.135076	0.304639	0.201177	0.684002	0.916792	0.477077	0.373614	0.554674	0.554674	0.563295	0.39948
Q13442	28 kDa heat- and acid-stable phosphoprotein	PDAP1	2																	0.343447	1.16587	1.12891	1.60019	1.32296	1.77576	1.04574	1.2398
Q9NP74	Palmdelphin	PALMD	2	0.841325		1.20415		0.265543				0.935974	0.888649	0.841325	0.841325		0.320755	0.58104		0.76245		0.312868	0.218219	0.675689	0.573152	0.51794	0.54949
Q9P287	BRCA2 and CDKN1A-interacting protein	BCCIP	2	0.848357	2.809	-0.184753	0.780488	-0.0490162	1.88901	-0.154589	0.16213	0.87098	0.260163	-0.818193	-0.720161	-0.214917	-0.282786	0.426064	-2.25097	-0.32049	-1.02934	0.00377048	-0.456228	-0.275245	-0.79557	-0.765407	0.267704
P36873	Serine/threonine-protein phosphatase PP1-gamma catalytic subunit	PPP1CC	2	-0.344488	-1.11717	-0.981953	-2.2762	-0.26722	-1.27171	-0.595611	-1.56147	0.292976	-0.0354147	0.660001	-1.27171	0.46683	0.138439	0.119122	0.292976	1.27815	0.911123	0.312293	0.737269	1.3361	1.452	0.717952	1.00771
Q9HC38	Glyoxalase domain-containing protein 4	GLOD4	2	-0.946591	-1.46083	-1.33227	-0.175238	-0.762935	-2.93007	-0.597645	-0.469087	0.155342	0.0818797	-0.101776	0.449191	0.504287	-0.120141	-0.101776	0.449191	1.3491	0.981791	1.27564	0.24717	1.16545	0.94506	0.706308	0.687943
O00499	Myc box-dependent-interacting protein 1	BIN1	2	-0.437517	0.267256	-0.394804		0.0608075	-0.238187	-0.373447	-0.465993	0.0964021	-0.0103818	0.274375	0.544894	0.302851	0.00385608	0.338446	-0.0317385	0.516419	0.438111	0.964911	0.552013	0.196067	0.680154	0.530657	0.523538
P26885	Peptidyl-prolyl cis-trans isomerase FKBP2	FKBP2	2	-0.0499066	-1.48722	0.803496	-0.139738	-0.0499066	-3.92765	0.519028	-0.588897	0.204617	0.249533	0.474112	0.114785	-0.0499066	0.504056	0.878356	0.893328	0.548972	-0.30443	-0.319402	-0.439178	0.578916	0.45914	0.698692	0.429196
P38117	Electron transfer flavoprotein subunit beta	ETFB	2	0.497138	-1.18981	0.849862	-0.269656	0.0217258	-2.83074	-1.92593	-1.69589	0.788519	0.45113	0.619824	0.2671	0.236428	0.558481	0.359115	0.849862	0.282435	-0.499693	-0.760403	0.297771	0.803855	0.834526	0.880534	0.573817
Q9UNZ2	NSFL1 cofactor p47	NSFL1C	2	0.168807	0.258395		0.517204			-0.0700942		0.805876	0.576929	0.50725	0.756105	0.258395		0.258395	0.208624	0.616746	0.0194937	-0.279133	0.0593105	1.11446	1.15427	1.26377	0.586884
P55263	Adenosine kinase	ADK	2					0.757123			0.661897		0.332932	0.627269		0.895635		0.56667	0.56667	0.947577	0.817722	0.177107	0.159793	0.85235	1.2852	0.609955	0.618612
Q15691	Microtubule-associated protein RP/EB family member 1	MAPRE1	2	-0.571048	-1.73781	-1.94679	-1.4766	0.195187	-0.449147	-0.884508	-0.65812	0.787277	0.613133	2.12819	1.01366	1.30971	0.491232	0.822106	0.177772	-0.22276	-0.240174	-0.919337	0.24743	0.456403	1.22264	0.160358	-0.518805
P12955	Xaa-Pro dipeptidase	PEPD	2	-1.36318	-0.695498	-0.603405	-1.43225	-1.24806	-0.534335	-0.281077	-0.649452	-0.258054	-0.258054	0.248461	-0.327124	0.202414	-0.718522	1.12335	0.639858	-0.23503	0.824046	2.64289	2.13638	-0.373171	0.087297	0.11032	0.962186
P52566	Rho GDP-dissociation inhibitor 2	ARHGDIB	2	-0.179576	-1.4053	-0.140036	-2.71011	-0.166396	-1.91932	-0.73313	-1.4712	0.321259	0.294899	-0.245475	0.18946	0.413518	0.0972014	0.360799	0.176281	0.927532	0.993432	0.532137	0.967072	1.07251	1.04615	0.663935	0.914353
P20700	Lamin-B1	LMNB1	2	-1.2271	-1.13331	-0.687803	-0.898834	-2.25881	-1.50848	-0.336086	-0.312638	-0.0547116	0.109423	-0.0781594	-0.148503	0.390797	0.226662	-0.242294	-0.0312638	0.883202	0.976993	2.24318	1.61008	0.742515	0.742515	0.695619	0.297006
Q8NBS9	Thioredoxin domain-containing protein 5	TXNDC5	2	-0.0223492	0.285573			0.335238	0.355104			0.0769805	0.494165	0.474299		-0.131612	0.613361	0.812021	0.345171	0.941149	0.583562	0.692825	0.474299	0.951082	0.792155	0.64316	0.325305
P12270	Nucleoprotein TPR	TPR	2	0.602621								0.748711	0.802534	0.61031	0.533421		0.46422	0.717956	0.556488	0.825601	0.664133	0.679511	0.46422	0.887113	1.00245	0.533421	0.402709
P78417	Glutathione S-transferase omega-1	GSTO1	2	0.329232				0.911548				0.911548	0.848837			0.615911	0.696539	0.597993	0.409861	0.696539	0.696539	0.606952	0.212769	0.696539	1.00114	0.62487	0.705498
Q8WWM7	Ataxin-2-like protein	ATXN2L	2	-0.044784	-0.50843	-0.381981	-0.276607	0.00790305		-0.276607	0.00790305	-0.108008	0.113277	-0.129083	0.313488	0.566385	0.0605901	-0.350369	-0.571654	0.387249	0.692834	0.281875	0.650685	1.18809	1.09326	0.650685	0.734984
O75368	SH3 domain-binding glutamic acid-rich-like protein	SH3BGRL	2	-0.382366	-0.486647		-0.653498	-1.14362		-1.31047	-0.674354	0.180755	0.191183	0.191183	0.139042	0.159898	-0.319797	-0.351081	-0.278084	1.05672	0.931582	0.285036	1.69284	1.15057	1.66155	0.973294	0.650021
P24666	Low molecular weight phosphotyrosine protein phosphatase	ACP1	2											1.62564						1.22402	1.31895	1.00496	1.52341	0.858916	1.24593	1.09989	0.851614
Q14157	Ubiquitin-associated protein 2-like	UBAP2L	2											1.26637						1.00187	1.63006	0.638179	0.671242	1.34903	1.31596	1.0184	1.0184
Q8NBJ7	Inactive C-alpha-formylglycine-generating enzyme 2	SUMF2	2									0.819063		0.602964	0.573158	0.267639		0.610416	0.744546	1.13948	0.863773	0.230381	0.699836	1.25871	1.26616	0.990451	0.915935
P17050	Alpha-N-acetylgalactosaminidase	NAGA	2	-1.32995	-1.5502		-0.430569	-0.228668	-0.889435	-0.357151	-0.0542991	0.175134	-0.283732	0.377035	0.294439	0.165957	-0.430569	0.468808	0.000764777	0.927674	0.744128	1.25806	1.19382	0.77166	0.955206	0.523872	0.854256
Q641Q2;Q5SRD0	WASH complex subunit 2A;WASH complex subunit 2D	WASHC2A;WASHC2D	2	0.643182			0.854871						0.550039				0.829468			0.931079	1.33752	2.18428	1.32905	1.32059
Q6UN15	Pre-mRNA 3-end-processing factor FIP1	FIP1L1	2	-0.363063	-0.384765	-0.221997	-0.536682	-0.211146		-0.536682		0.450776	0.168646	0.635247	0.0601337	0.222901	0.081836	0.505032	0.656949	0.949931	0.75461	0.765461	0.580991	0.678651	0.678651	0.429074	0.29886
P23919	Thymidylate kinase	DTYMK	2	-0.305664	-1.32357	-0.0131626	-0.258864	-0.668365	-3.27748	-0.808766	-0.960867	0.419739	0.64204	0.59524	-0.212063	-0.176963	-0.188663	0.232539	0.232539	1.51954	0.0453377	-0.0950629	0.419739	1.36744	1.02814	0.63034	1.15684
Q9UJ70	N-acetyl-D-glucosamine kinase	NAGK	2																	1.23937	1.32265	1.66174	1.55466	1.3524		1.29886	1.73313
Q04323	UBX domain-containing protein 1	UBXN1	2	-1.11097	-0.614876	-0.588418	-0.714094			0.436835	-0.436284	-0.105557	-0.171702	-0.350295	-0.429669	-0.297379		0.727875		0.926311	1.30995	1.54146	1.1049	1.00569	1.24381	0.880009	1.14459
P56945	Breast cancer anti-estrogen resistance protein 1	BCAR1	2	1.5141		1.35761	1.48008	1.43926		1.07186	1.55492			0.71807		0.79291							-0.159603
Q14247	Src substrate cortactin	CTTN	2	-0.215697	-0.662174	-0.239831	-0.855246	-0.0467595	-0.939714	0.00150837	-2.82216	0.616923	-0.0588264	0.0377092	-2.25501	-0.20363	0.230781	-0.0588264	-0.0226255	1.07547	0.725526	0.592789	0.930664	1.22027	1.07547	0.882396	0.990999
P39060	Collagen alpha-1(XVIII) chain	COL18A1	2	1.02413				0.0796438				1.28273				-0.122745		0.327008			0.484422	-0.16772	0.855468	0.990394	2.11478	1.19278	1.1703
P62993	Growth factor receptor-bound protein 2	GRB2	2	-0.137952		-0.291232	-0.495605	0.0357653	-0.587573	0.199264		0.413856	-0.434293	0.189045	0.99632	0.148171	0.22992	-0.393419	-0.107296	0.475168	1.00654	1.06785	-0.0664213	1.01676	0.751072	0.781728	0.730634
P11047;Q9Y6N6	Laminin subunit gamma-1;Laminin subunit gamma-3	LAMC1;LAMC3	2	-0.239882		-0.132204	0.399006	-0.189633		-0.412167	-0.0604192	0.0903297	0.456434	0.162115	0.521041	0.248257	0.600005	0.28415	0.0975082	0.635897	0.506684	0.67179	0.987645	0.334399	0.492327	0.28415	0.348756
Q52LJ0	Protein FAM98B	FAM98B	2											1.1346				1.2012	0.897817	0.964413	1.34919	0.712827	0.994011	1.43059		1.179	1.06801
Q13363	C-terminal-binding protein 1	CTBP1	2																	1.45585	1.51286	1.36462	1.44444		1.3076		1.18216
Q9C0C2	182 kDa tankyrase-1-binding protein	TNKS1BP1	2	-2.13418	-0.506654	-1.16141	-1.10528	-0.450532	-0.712433	-0.487946	-0.918212	0.353878	-0.0576806	-0.637604	-1.83487	0.260342	0.41	0.728022	0.615779	1.10217	1.53243	0.784144	0.74673	0.709315	1.66338	0.260342	0.840266
O14929	Histone acetyltransferase type B catalytic subunit	HAT1	2	0.140688	-0.360966	-0.158375	0.159983	0.275749	0.159983	-0.235552	0.922112		-0.0619029	0.65199		0.555518	-0.0136669	0.536224	-0.0329613	0.121394	0.449399	1.04753	0.632696	0.401163	0.372221	0.0635107	0.459046
P07203	Glutathione peroxidase 1	GPX1	2		0.115625			0.534869	0.285319	-0.623044	-0.233745	0.524887	0.854294	0.564815	1.24359	0.644671	0.365175	0.504923	0.345211	0.155553	1.08388	0.924168	1.04395	-0.55317	-0.243727	-0.60308	-0.50326
P07108	Acyl-CoA-binding protein	DBI	2	-0.0609077	0.0287724		0.00186834	-0.446532	-0.177492	-0.114716	0.0556764	0.163293	0.513045	0.584789	0.00186834	0.288845	-0.975645	-0.150588	-0.347884	0.674469	0.261941	0.486141	0.755181	0.853829	0.737245	0.513045	0.566853
Q8WU90	Zinc finger CCCH domain-containing protein 15	ZC3H15	2	0.229986						0.294086		0.301208	0.50775		0.571849	0.237108	0.457895	0.586094	0.279841	0.849613	0.521994	1.35529	0.942201	0.749903	0.742781	0.578972	0.856735
Q96DI7	U5 small nuclear ribonucleoprotein 40 kDa protein	SNRNP40	2														1.64807							2.12472		2.14144	2.03273
P29317;P54762;P54764;Q15375;P54753;Q9UF33;P29323	Ephrin type-A receptor 2;Ephrin type-B receptor 1;Ephrin type-A receptor 4;Ephrin type-A receptor 7;Ephrin type-B receptor 3;Ephrin type-A receptor 6;Ephrin type-B receptor 2	EPHA2;EPHB1;EPHA4;EPHA7;EPHB3;EPHA6;EPHB2	2	0.444117		0.277076		0.531615		-0.120641	0.0225373	0.356619	-0.176321	0.531615			0.308893	0.499797	0.277076	1.01683	0.372528	0.0543546	0.714564	1.21569	0.65093	0.70661	1.06455
P30046;A6NHG4	D-dopachrome decarboxylase;D-dopachrome decarboxylase-like protein	DDT;DDTL	2									0.530631		0.997674	0.247774	0.721395	0.852957	0.445116	0.234618	1.05688	0.412226	0.254352	0.478007	1.03714	1.01083	0.97794	1.17528
P30622	CAP-Gly domain-containing linker protein 1	CLIP1	2									0.626371	0.706079	0.74859		0.690138	0.74859	0.551977		0.828298	0.812357	0.998342	1.13119	0.711393	0.876123	0.84424	0.945203
Q13405	39S ribosomal protein L49, mitochondrial	MRPL49	2	0.548815	0.588133	-0.355501	0.725746	0.411202	-0.139252	0.509497	0.765064	0.765064	0.922337	0.961655	1.64972	0.725746	0.509497	0.253929	0.391542	-1.41709	-0.925613	-0.37516	-0.139252	-2.34106	-0.689705	-1.71197	-1.63334
Q9Y371	Endophilin-B1	SH3GLB1	2	0.026387		0.471399						0.197546	0.129082	0.445726	0.702464	0.188988		0.933528	0.668232	0.642558	0.582652	0.257451	1.24161	0.762369	0.967759	0.813717	1.04478
Q14498	RNA-binding protein 39	RBM39	2										0.945215	1.0469		0.436769				1.19944	1.1147		0.513036	1.55535	1.08928	0.911319	1.03843
P55265	Double-stranded RNA-specific adenosine deaminase	ADAR	2					0.646632		0.646632		0.749238		0.715036		0.689384	0.509824	0.501273	0.518374	0.518374	0.723586	0.475622	0.78344	0.749238	0.928799	0.569677	0.689384
Q13595	Transformer-2 protein homolog alpha	TRA2A	2	0.372637	-0.454882	-0.029735				-0.158798		0.668721	0.547251	0.547251	0.38782	0.175247	-0.781335	0.828152	0.471332	0.516883	0.676313	0.676313	0.501699	0.82056	0.82056	0.577618	0.744641
O75832	26S proteasome non-ATPase regulatory subunit 10	PSMD10	2	0.216581	-1.97303	-1.30663	-1.30663	-1.13527	-1.09719	-1.15431	-0.621184	0.273702	-0.849666	0.254662	-0.373663	-0.278462	0.273702	0.654504	-0.240382	1.28283	0.635464	1.01627	1.37803	1.13051	0.978187	0.940106	1.30187
Q01105	Protein SET	SET	2											1.04037						1.0699	1.44404	1.1979	0.764686	1.05021	1.40466	1.18805	0.656383
Q9BPX5	Actin-related protein 2/3 complex subunit 5-like protein	ARPC5L	2	-0.283392		-1.48528	-0.236807	-0.246124	-0.497682	-0.050467	-0.22749	0.443333	0.229043	0.322213	0.499235	0.461967	0.210409	-0.180905	-0.22749	0.666941	0.63899	0.843964	0.82533	0.9185	0.713526	0.256994	0.350163
P33151	Cadherin-5	CDH5	2	-0.394315	-0.310895		0.0691306	-0.069903	-0.255281	-0.338701	0.291584	0.171089	-0.0791719	0.0135172	-0.0235585		0.0969373	0.421349	0.819912	0.476962	0.504769	1.22774	1.0331	0.597458	0.198895	0.653072	0.745761
P55795	Heterogeneous nuclear ribonucleoprotein H2	HNRNPH2	2	0.914554			0.36407	0.744405				0.604281	0.344053	0.284		0.594273		0.544229		0.904546	0.764422	0.564246	0.944581	0.794449	0.684352	0.464158	0.514202
Q99747	Gamma-soluble NSF attachment protein	NAPG	2									0.720404	0.607448			0.599918		0.780647	0.539675	0.893602	0.938784	1.23247	1.08186	1.05174	0.991496	0.599918	0.788177
Q9NWM8	Peptidyl-prolyl cis-trans isomerase FKBP14	FKBP14	2	0.0891264	-1.53	-0.356506	-2.24301	-1.26262	-1.24777	-0.282234	-1.8568	0.37136	0.207962	0.965536	0.178253	0.267379	0.564467	-0.0445632	-0.386214	1.70826	0.594176	0.23767	0.222816	1.23292	0.995245	0.772429	0.802137
P35244	Replication protein A 14 kDa subunit	RPA3	2	0.481648				-0.132321		0.114678	0.114678	0.693362	0.396963	0.333449	0.199364	0.538105	0.0864497	0.622791	0.552219	0.559277	0.467534	0.312277	0.651019	0.77099	0.679248	0.495762	0.545162
O95302;Q75LS8	Peptidyl-prolyl cis-trans isomerase FKBP9;Putative FK506-binding protein 9-like protein	FKBP9;FKBP9P1	2	0.186932	0.0406374	-0.0243824	0.422629		0.219442		0.203187	0.373864	0.731473	0.365736	1.13785	-0.121912	-0.00812748	-0.0650198	-0.0650198	0.520159	-0.0975297	0.447011	0.438884	0.422629	0.698963	0.178805	0.105657
Q969G3	SWI/SNF-related matrix-associated actin-dependent regulator of chromatin subfamily E member 1	SMARCE1	2	-0.230118	-0.406957	-1.30476	-1.00549	-0.896666	-2.27057	0.273194	-1.90329	-0.162103	0.191576	0.123561	0.3004	0.0283396	-0.747033	-0.352545	-0.0532785	1.49747	0.966949	1.14379	0.980552	1.51107	0.830918	0.61327	0.871727
P16401	Histone H1.5	HIST1H1B	2	1.04498			1.49986	1.34004	1.8195	0.614697						-0.0614697
Q96RS6	NudC domain-containing protein 1	NUDCD1	2	-0.841103	-0.994418	-2.96196	-1.73544	-0.432263	-0.892208	-0.61113	-0.432263	0.410969	0.155444	0.0787869	-0.50892	0.692047	0.436522	0.564284	0.334312	1.15199	1.35641	1.02423	0.692047	0.794257	0.819809	0.538732	0.359864
O75312	Zinc finger protein ZPR1	ZPR1	2	-0.998105	-0.998105	-0.674266	-1.41719	-1.36957	-1.0362	-0.426625	-0.998105	-0.121836	-0.407576	0.182953	-0.655217	0.316298	-0.798087	0.306773	-0.369477	0.963975	0.963975	2.05931	1.81167	1.0497	0.973499	0.935401	0.706809
Q9UHY7	Enolase-phosphatase E1	ENOPH1	2									0.39817				0.744648		1.19172			0.845238	1.31466	1.82879	1.2476	0.644058	0.767002	-0.428906
P13473	Lysosome-associated membrane glycoprotein 2	LAMP2	2	-1.89589	-1.10456	-0.330436	-1.3626	-0.41645	-0.966937	-0.863721	-0.571274	0.220052	0.202849	-0.210017	-0.622883	-0.1068	-1.29379	0.443687	0.0136188	1.20061	1.11459	2.18116	1.01138	0.667323	1.28662	0.908161	0.495296
P23588	Eukaryotic translation initiation factor 4B	EIF4B	2	-1.45974	-1.11552	-1.49799	-1.11552	-1.01991	-0.503579	0.796802	-1.26851	0.0892418	-0.388839	-0.809551	0.586446	-0.86692	0.146612	-0.0446209	0.682062	0.165735	0.662939	1.75296	1.17927	1.52349	0.0892418	1.31313	1.10277
P54819	Adenylate kinase 2, mitochondrial	AK2	2	0.428594	-1.22258	-0.274537	-0.148131	-1.58599		-0.0138256	-0.203434	0.325889	0.310089	0.744608	-0.977668	0.0888789	-0.10863	0.523398	-0.56685	0.752508	0.444394	0.515498	1.02112	0.886814	0.886814	0.823611	0.736707
P30566	Adenylosuccinate lyase	ADSL	2	-0.0552859			-0.246792	-0.212594		0.355083	-0.848666	0.526071	0.0336275	0.464515	-0.0758043	0.628663	0.231973	0.526071	-0.226273	0.53291	0.635502	1.08007	0.26617	0.676539	0.738095	0.956958	0.902242
Q9NVD7	Alpha-parvin	PARVA	2																		1.24349	0.987046	0.95499	1.68158	1.32897	1.41445	1.25418
CON__Q3SX28;P07951	Tropomyosin beta chain	TPM2	2	-0.0189553	-0.00884581	0.233782				0.597724	0.0720302	0.466301	0.243892	0.47641		-0.0593933	0.425863	0.708929	0.708929	0.769586	0.385425	0.68871	0.344987	0.48652	0.6786	0.597724	0.324768
O43823	A-kinase anchor protein 8	AKAP8	2	0.913961			0.978906					1.17374									0.767836		1.31987	0.62171	1.1088	1.28739	0.102153
Q16401	26S proteasome non-ATPase regulatory subunit 5	PSMD5	2																	1.33589	1.29557	1.42663	1.14433			1.22499	1.42663
Q9UBS4;H7C2Y5	DnaJ homolog subfamily B member 11;Uncharacterized protein (Fragment)	DNAJB11;	2	-0.366608	0.280959	0.144316	0.0552016	0.0492606	0.245313	0.0967884	0.16808	0.22749		0.138375		0.144316	0.35225	0.71465	0.370073	0.334427	0.322545	0.441365	0.631476	0.162139	0.340368	0.726532	0.554243
O95793	Double-stranded RNA-binding protein Staufen homolog 1	STAU1	2	-0.709212	-1.33312	-0.436251	-0.377759	-0.689715	-2.05452	-0.650721	-1.41111	0.0706775	-0.650721	0.285147	-1.07966	0.889562	-0.221781	-0.00731147	-0.163289	0.558109	1.51347	1.59146	1.3575	0.987048	1.43548	0.304644	0.792076
O15371	Eukaryotic translation initiation factor 3 subunit D	EIF3D	2	0.0632677									0.495233	0.639222	0.377425	0.436329	0.403604	0.514868		0.776666	1.01883	1.22172	0.429784	0.966469	1.27408	1.01228	0.946834
P06493;Q00535;Q00534;P50750;Q96Q40;O94921;Q07002;Q00536;Q9NYV4	Cyclin-dependent kinase 1;Cyclin-dependent-like kinase 5;Cyclin-dependent kinase 6;Cyclin-dependent kinase 9;Cyclin-dependent kinase 15;Cyclin-dependent kinase 14;Cyclin-dependent kinase 18;Cyclin-dependent kinase 16;Cyclin-dependent kinase 12	CDK1;CDK5;CDK6;CDK9;CDK15;CDK14;CDK18;CDK16;CDK12	2	0.0746158			0.25849					0.946022	0.410387	0.594261		0.658218	0.690196	-0.117253	0.378409	0.914043	0.882065	0.418381	0.642229	0.754152	0.818109	0.874071	0.602256
P11279	Lysosome-associated membrane glycoprotein 1	LAMP1	2											1.63154		1.2867				0.721879	0.929971	1.10239	1.25103	0.828898	1.39372	0.935916	1.11428
O00625	Pirin	PIR	2	-0.0164501			-0.340751		0.145701	0.0822504		0.907104	-0.0940004	0.893004	-0.432402	0.336051	0.145701		0.462952	1.39356	0.0188001	-0.0587503	0.378352	1.15386	1.02695	0.942354	1.22436
Q9Y3D6	Mitochondrial fission 1 protein	FIS1	2	0.914485	1.84801													0.681103		0.544963	0.78807	0.992279	0.817242	0.963106		0.768621	0.642206
O60701	UDP-glucose 6-dehydrogenase	UGDH	2	0.797156		0.546896								0.849842			0.777399			1.04742	1.30426		1.17913	1.08693	1.13303	1.13303	1.1001
P30419	Glycylpeptide N-tetradecanoyltransferase 1	NMT1	2	0.0227713	0.237472	-0.836033		-0.718923	0.0227713	-0.894587	-0.796996	0.286268	-0.201689	0.198436	0.227713	0.754706	0.0910853	-1.13857	-0.0845792	0.774225	1.09628	1.03772	1.07676	0.549765	0.930371	0.618079	0.286268
Q16864	V-type proton ATPase subunit F	ATP6V1F	2	0.555402	-0.075807	0.258363	-0.484237	-0.125314	-0.0510537	-0.28621		-0.125314	0.184103	0.555402	-1.20208	0.444012	-0.298587	0.456389	0.456389	0.567779	0.691546	-0.13769	-0.0510537	0.753429	0.716299	0.617286	0.703922
[truncated: 776 more rows]

## Sheet: Data4
Supplementary Data 4. Functional enrichment analysis summary on proteins upregulated upon increased ECM stiffness. Lists of enriched UP Keywords and KEGG pathways (EASE score < 0.1) for both NT and CNF1 conditions are indicated. Underlined information refers to terms enriched in both conditions.
[truncated: 35 more rows]
