# Supplementary material for: Optineurin links Hace1-dependent Rac ubiquitylation to integrin-mediated mechanotransduction to control bacterial invasion and cell division
Source: Nat Commun. 2022 Oct 13;13:6059. doi: 10.1038/s41467-022-33803-x (PMC9561704; doi:10.1038/s41467-022-33803-x)
Supplement: Supplementary file 6 — Source Data [file 41467_2022_33803_MOESM6_ESM.xlsx]

## Sheet: Fig1 A
8KPa NT WT			25KPa NT WT			50KPa NT WT			8KPa NT ΔFimH			25KPa NT ΔFimH			50KPa NT ΔFimH			8KPa+ CNF1 WT			25KPa+ CNF1 WT			50KPa+ CNF1 WT			8KPa+ CNF1 ΔFimH			25KPa+ CNF1 ΔFimH			50KPa+ CNF1 ΔFimH
21150	15975	1500	1350	32850	3975	111375	81000	3125	2750	1050	450	275	1600	275	5475	900	2475	42525	83700	135675	328050	87750	137700	691200	81000	143775	36450	56700	675	1175	58050	575	20250	45225	19350
32400	28350	4725	44550	44550	6975	151875	83025	9000	13500	5700	2475	1950	6300	2325	7200	3450	3900	48600	95175	157950	99225	105300	176175	131625	166050	218700	38475	66825	6000	6600	74925	6750	31050	54675	21600
50625	18225	6300	89100	52650	6750	182250	109350	14850	22950	6750	3375	6750	11475	3150	2850	7200	2925	72900	91125	164025	151875	157950	218700	328050	249075	200475	30375	66825	14850	35100	36450	20250	36450	54675	42525
24300	30375	6750	170100	72900	14175	111375	68175	12825	12150	8775	2700	12150	13500	2700	5550	6750	2700	50625	87750	93150	145800	72900	273375	583200	528525	218700	115425	58725	24300	56700	59400	37800	30375	54675	60750
27000	21150	8100	164025	25875	5175	121500	101250	34425	6450	6075	625	12150	12150	275	9900	6075	2950	131625	101250	151875	105300	168075	176175	149850	81000	157950	91125	87075	28350	30375	97200	46575	48600	39150	18000
33075	27675	3450	285525	37800	4275	72900	30375	18225	6975	1900	2175	525	2125	1800	19575	2225	4500	109350	139725	218700	121500	267300	164025	388800	184275	303750	109350	78975	30375	72900	121500	103275	46575	52650	18900
34425	42525	4500	91125	12150	3375	16200	21375	19125	14175	4200	2700	2775	2325	4950	10125	6900	5175	68850	127575	119475	145800	255150	147825	729000	291600	200475	2750	54675	1200	1450	66825	600	60750	78975	28350
30375	36450	2700	1375	12150	12150	28350	24975	23625	12150	6750	4725	6300	3150	6075	3000	9225	1750	133650	127575	115425	107325	125550	139725	170100	364500	328050	37125	58050	6300	49275	81000	5550	26325	44550	24300
20475	17100	1700	3975	24300	3675	30375	40500	40500	2075	8775	650	6750	5400	125	5250	12150	2850	182250	103275	109350	127575	176175	182250	151875	222750	753300		58725	15750	78975	85050	20250	48600	54675	3250
30375	22950	4275	10800	38475	4725		24300	3050	5550	10125	3000	6075	2400	1050	5625	12150	3375		127575		127575	127575		255150		1184625		109350	26325	121500		39150	62775	48600	3000
26325	18225	6075	14175	44550	3375			7650	9000	1550	6300	200	3225	1350	5400	1750	3375									1421550		91125	26325	72900		56700	97200	72900	13500
30375		8100	18225	30375				13050	11475	3675	6750	1575	3375	2025	6075	4500													54675	350		72900			20925
		8100						14850	10125	6075	4050	4725				8775													1000	300		850
										8775		11475				10125														8100		6000
										6075		24300				14175														20250		18900
																														30375		39150
																																48600
																																36450

## Sheet: Fig1C
	NT			30min CNF11			60min CNF11			30min WT			60min WT			30min WT+ CNF11			60min WT+ CNF11			30min ΔFimH			60min ΔFimH			30min ΔFimH+ CNF11			60min ΔFimH+ CNF11
P-FAK	1	1	1	0.86	1.27295	2.67	1.8	1.45012	4.21	0.87	1.13338	2.23	1	1.18544	2.6	1.2	1.86589	3.67	1.35	1.91408	4.14	0.82	0.538371	1.66	0.94	0.586078	1.07	0.82	0.706201	1.04	1.21	0.579255	1.12
P-PAX	1	1	1	1.3	1.01712	1.25	3.26	1.32658	3.53	1.77	0.842707	1.29	2.95	1.29921	2.72	3.23	2.24692	1.96	3.97	2.23823	2.59	1.82	0.671572	0.76	2.45	0.91238	0.65	1.37	1.04375	0.78	0.76	0.723274	0.85
P-SRC	1	1	1	0.97	1.43896	1.82	1.31	2.80347	2.59	0.87	0.508339	1.04	1	1.95453	2.54	1.37	2.93208	2.4	1.64	4.11914	3.14	0.77	0.515685	1.34	1.18	1.06278	2.44	1	1.36173	1.68	1.18	2.29296	2.15
P-p130CAS	1	1	1	1.05	1.11482	1.47	1.63	1.93016	1.9	1.47	1.34186	0.99	2.35	1.94181	1.64	2.42	2.24528	2.99	2.62	2.61694	4.27	1.46	1.05006	1.09	2.03	1.1884	1.12	1.92	1.35065	1.08	2.19	0.826095	0.62

## Sheet: Fig1D
siCtrl					siβ1			siVCL			siTLN			siICAP1
0.75439	0.264612	1.29961	1.38436	0.381407	0.249029	0.465485	0.399435	0.938684	0.418103	0.790971	1.36333	0.165499	0.73238	0.950245	1.09177	1.71044	1.9106	0.873417
1.55189	0.226811	1.65276	0.861696	1.07735	0.314563	0.724088	0.444532	0.938684	0.41157	1.05463	0.737537	0.156789	0.659142	1.06144	1.1221	1.52848	0.970463	0.861286
1.55189	0.516625	1.39849	0.932327	0.409519	0.176942	0.295956	0.695789	1.20688	0.176387	0.527314	0.782237	0.254781	0.512666	1.36471	0.818829	1.14029	1.00079	0.982594
0.948376	1.17186	1.38436	0.762813	0.472522	0.265412	0.310323	0.392992	1.07278	0.391972	0.878856	0.938684	0.293979	0.483371	1.63766	0.889591	1.49209	0.727848	1.09177
0.905268	1.13405	1.31373	0.635678	0.737135	0.452184	0.29021	0.483187	1.11748	0.68595	0.790971	0.558741	0.213407	0.790971	0.839047	1.33439		0.818829	1.06144
0.96993	0.409519	1.52563	0.762813	0.932327	0.353883	0.327564	0.521842	1.07278	0.293979	0.790971	0.804586	0.267847	0.571257	0.970463	1.54668			0.970463
0.775944	0.982847	1.35611	1.31373	0.381407	0.265412		0.489629		0.470366	1.01068		0.333176	0.659142	1.09177				1.18275
1.16392	0.62373	1.14422	1.01708		0.422694		0.521842		0.587957	1.05463		0.293979	0.395485
0.96993	0.529225	0.762813	1.39849		0.501335		0.46386		0.41157	0.351543		0.211229
1.03459	0.699333	1.31373			0.707767		1.79746					0.267847
1.29324	0.453622	1.01708					1.39158					0.176387
1.3579	0.522925	1.39849					1.91342
1.25013	0.62373	0.861696					1.17898
1.55189	1.07735	0.932327					1.27561
0.96993	0.409519	0.762813					1.04368
1.53033	0.472522	0.635678					0.869737
1.74587	0.737135	0.932327					1.27561
1.74587	1.31373						0.521842
1.29961	1.52563
1.65276	1.35611
1.39849	1.14422
														2.45649
														2.3655
														2.45649
														1.84995
														2.18354
														2.12289
														1.81962
														3.27531
														2.3655
														3.00237
														3.12368
														1.36471
1.81032
0.27438
0.235183
0.535695
1.21511
1.17591
0.424636
1.01913
0.646753
0.54876
0.725147
0.470366
0.542227
0.646753
1.11712
0.424636
0.489964
0.764345
1.34758
1.71377
1.45011
1.43546
1.36223
1.58194
1.40617
1.18646
0.790971
1.36223
1.05463
1.45011
0.893504
0.966742
0.790971
0.659142
0.966742
0.395485
0.0237989
0.0198324
0.782237
1.60917
1.60917
0.983383
0.938684
1.00573
0.804586
1.20688
1.00573
1.07278
1.34098
1.40803
1.29628
1.60917
1.00573
1.58682
1.81032
1.81032
0.27438
0.235183
0.535695
1.21511
1.17591
0.424636
1.01913
0.646753
0.54876
0.725147
0.470366
0.542227
0.646753
1.11712
0.424636
0.489964
0.764345
1.34758
1.71377
1.45011
1.43546
1.36223
1.58194
1.40617
1.18646
0.790971
1.36223
1.05463
1.45011
0.893504
0.966742
0.790971
0.659142
0.966742
0.395485
0.788502
0.849156
1.00079
0.39762
0.50545
0.60654
0.451535
0.566104
0.849156
0.545886
0.411099
0.414469
0.60654
0.454905
0.697521
0.758175
0.727848
0.636867
0.576213
0.545886
0.343706
0.454905
0.454905
0.384142
0.424578
0.545886
0.576213
0.818829
0.353815
0.60654
0.727848
0.283052
0.424578
0.363924
0.222398
0.30327
0.353815
0.414469
0.242616
0.30327
0.272943
0.343706
0.374033
0.394251
0.394251
0.272943
0.475123
0.394251
0.363924
0.495341
0.576213
0.272943
1.06144
2.18354
2.18354
1.33439
1.27373
1.36471
1.09177
1.63766
1.36471
1.4557
1.81962
1.9106
1.75896
2.18354
1.36471
2.15322
2.45649
2.45649
1.27373
1.09177
2.48681
1.97125
3.00237
2.54747
2.18354
2.51714
3.00237
1.97125
2.27452

## Sheet: Fig1E
NT			Blebbistatin			CK666
35640	47385	13770	20655	11070	1350	4950	17010	2320
51030	43740	13365	19440	12150	1980	11070	5490	3180
69255	38880	21870	21870	20655	1755	17820	6615	3600
54675	42525	11880	13095	10935	3240	25515	11340	6480
36450	69255	15390	14175	13365	1200	3690	3645	2240
47385	54675	12150	21870	14985	1530	5940	4590	3300
65610	46170	13230	10935	15795	1485	8505	8100	3960
65610	59535	13770	13905	10935	1230	2970	8505	5940
72900	25200	14580	14580	12690	1710	2700	6075	1560
69255	29160	14580	10935	19845	2835	1620		2040
98415	34020		10935	14580	2025			2160
29160	58320			18225				2700
36450	45900			29880
47385	55080			26460
25920	38880			42120
34020	23040			38880
29160	25920			23400
31185	45360			25380
26730	24300			24300
14580				24300
				22680
				32400

## Sheet: Sup Fig 1A
4KPa NT			4KPa CNF1			8KPa NT			8KPa CNF1			25KPa NT			25KPa CNF1			50KPa NT			50KPa CNF1
11718750	12109375	28125000	18750000	8593750	21562500	10156250	6250000	18750000	15625000	11328125	16093750	12500000	9765625	20312500	7812500	8593750	36718750	13671875	7812500	20625000	11718750	9765625	22187500
9765625	11718750	23437500	9765625	17578125	28906250	11718750	9765625	28906250	19531250	19531250	21875000	11718750	7812500	35937500	15625000	17578125	31250000	13671875	21484375	28125000	13671875	21484375	31250000
15625000	7812500	22656250	13281250	9765625	35156250	14062500	8984375	42968750	8203125	10156250	35156250	10156250	10546875	58593750	12109375	14843750	19375000	11718750	11718750	35156250	14062500	9765625	31250000
12890625	13671875	27343750	13671875	9765625	21875000	15625000	11718750	16250000	7812500	9375000	16562500	9765625	13671875	16250000	19531250	13671875	32031250	21484375	27343750	16875000	17578125	11718750	19218750
15625000	9375000	50000000	14843750	11718750	27343750	14843750	12500000	15625000	15625000		23437500	14062500	12500000	21875000	12109375	9765625	19531250	12500000	9765625	18750000	10937500	10937500	18750000
	7812500	15625000	19531250		39062500	13671875	19531250	11718750	17578125		15625000	9765625	7812500	7812500	19531250	9765625	16093750	17578125	21484375	27343750	13671875	21484375	15625000
					12500000			12187500			12031250			14531250			17968750			11093750			20312500
					14062500			14843750			17187500			17187500			19531250			12500000			16406250
					23437500			11718750			7812500			35156250						11718750			39062500

## Sheet: Sup Fig 1B
Stiffness (kPa)	1			50
Rac1/GTP/GAPDH NT	1	1	1	0.871376	0.833771	1.05577
Rac1/GTP/GAPDH +CNF	10.451	8.79596	8.39455	9.26506	7.30369	10.3712

## Sheet: Sup Fig 1D
	NT			30min CNF1			60min CNF1			30min WT			60min WT			30min WT+CNF1			60min WT+CNF1			30min ΔFimH			60min ΔFimH			30min ΔFimH+CNF1			60min ΔFimH+CNF1
P-FAKY397	1	1	1	0.86	1.27295	2.67	1.8	1.45012	4.21	0.87	1.13338	2.23	1	1.18544	2.6	1.2	1.86589	3.67	1.35	1.91408	4.14	0.82	0.538371	1.66	0.94	0.586078	1.07	0.82	0.706201	1.04	1.21	0.579255	1.12
P-PAXY118	1	1	1	1.3	1.01712	1.25	3.26	1.32658	3.53	1.77	0.842707	1.29	2.95	1.29921	2.72	3.23	2.24692	1.96	3.97	2.23823	2.59	1.82	0.671572	0.76	2.45	0.91238	0.65	1.37	1.04375	0.78	0.76	0.723274	0.85
P-SRCY416	1	1	1	0.97	1.43896	1.82	1.31	2.80347	2.59	0.87	0.508339	1.04	1	1.95453	2.54	1.37	2.93208	2.4	1.64	4.11914	3.14	0.77	0.515685	1.34	1.18	1.06278	2.44	1	1.36173	1.68	1.18	2.29296	2.15
P-p130CASY410	1	1	1	1.05	1.11482	1.47	1.63	1.93016	1.9	1.47	1.34186	0.99	2.35	1.94181	1.64	2.42	2.24528	2.99	2.62	2.61694	4.27	1.46	1.05006	1.09	2.03	1.1884	1.12	1.92	1.35065	1.08	2.19	0.826095	0.62

## Sheet: Sup Fig 1E
siCtrl			siβ1
399353	140079	687977	96351.9	180101	154546
821527	120067	874927	121708	280157	171994
821527	273487	740323	68460.6	114509	269208
502044	620348	732845	102691	120067	152053
479224	600337	695455	174955	112285	186950
513454	216788	807625	136921	126738	201906
410764	520292	717889	102691		189443
616145	330185	605718	163545		201906
513454	280157	403812	193972		179472
547685	370208	695455	273842		695455
684606	240135	538416			538416
718836	276822	740323			740323
661786	330185	456158			456158
821527	570320	493548			493548
513454	216788	403812			403812
810117	250140	336510			336510
924218	390219	493548			493548
924218		201906			201906

## Sheet: Sup Fig 1F
	siCtrl NT			siCtrl 30min			siβ1 NT			siβ1 30min
P-FAKY397	1	1	1	1.07785	1.34765	1.26069	0.20453	1.02687	0.733039	0.151032	0.632818	0.528774
P-SRCY416	1	1	1	1.61968	1.31563	0.892479	0.495038	0.288709	0.598933	0.489274	0.522762	0.280557

## Sheet: Sup Fig 1H
siCTRL			siβ1			siVCL			siTLN			siICAP1
0.828258	1.13682	0.89322	0.795778	0.90946	0.682095	0.90946	0.795778	0.763297	1.14238	0.630865	1.00597	0.499121	0.660128	0.811989
0.974421	0.730816	1.13682	1.05562	1.21803	0.812018	0.649614	0.243605	0.89322	1.10828	1.10828	1.53454	0.603775	0.644027	1.45292
1.21803	1.05562	1.31547	0.568413	0.958181	0.89322	1.16931	0.714576	0.974421	0.801369	0.971873	1.21058	0.805034	0.94994	1.83419
1.10434	0.649614	1.0069	0.89322	0.649614	0.568413	1.29923	1.21803	0.974421	1.10828	0.596764	0.511512	0.603775	0.684279	0.724401
1.38043	1.10434	0.89322	0.844499	0.860739	0.876979	1.62404	0.844499	0.682095	1.27878	0.784318	1.14238	0.700379	2.81762	1.02426
1.62404	1.38043	0.90946	0.649614	0.974421	0.89322	0.844499	0.974421	0.568413	0.85252	0.767268	0.596764	0.563524	0.885537	1.11095
0.958181	1.0069	0.89322	0.844499			1.21803			0.511512			0.571574	0.885537	1.93208
0.649614	0.812018	0.990662	0.649614			2.03004			1.27878			1.04654	1.20755
0.763297	0.812018	1.38043										0.925789
0.406009	0.779537	1.03938										0.772832
0.763297	1.05562	1.38043										1.2478
0.89322	0.714576	1.46163
0.812018	0.89322	1.44928
0.974421	1.21803	1.53454

[truncated: 52 more sheets: Sup Fig 1I, Sup Fig 1J, Sup Fig 1k, Fig2D, Fig2E, Sup Fig 2D, Sup Fig 2E, Fig3A, Fig3B, Fig3C, Fig3D, Fig3E, Fig 3F, Fig 3G, Sup Fig 3A, Sup Fig 3B, Sup Fig 3C, Sup Fig 3D, Fig 4A, Fig 4B …]
